# Supplementary material for: Predicting gene distribution in ammonia-oxidizing archaea using phylogenetic signals
Source: ISME Commun. 2025 May 23;5(1):ycaf087. doi: 10.1093/ismeco/ycaf087 (PMC12254950; doi:10.1093/ismeco/ycaf087)
Supplement: Supplementary_table_1-5-7_ycaf087 [file supplementary_table_1-5-7_ycaf087.xlsx]

## Sheet: T1. Genome accessions
Accession	kept/discarded in this study	source	Genome Name / Sample Name	completeness	contamination
2510065023	kept	jgi	Candidatus Nitrososphaera gargensis Ga9-2	94.9	2.6
2585427612	kept	jgi	Nitrososphaera viennensis EN76	94.9	2.1
2585427666	kept	jgi	Candidatus Nitrososphaera evergladensis SR1	94.3	3.1
2630968793	kept	jgi	Candidatus Nitrosopelagicus brevis CN25	93.8	0.5
2636415725	discarded	jgi	uncultured crenarchaeote	93.8	86.1
GCA_001543015.1	kept	ncbi	Nitrosopumilus sp. LS_AOA	93.8	0.5
2619619229	kept	jgi	Thaumarchaeota archaeon N4	93.3	2.1
GCA_905220655.1	kept	ncbi	Candidatus Nitrosotenuis uzonensis	93.3	2.1
GCA_014078525.1	kept	ncbi	Nitrosopumilus sp. b3	93.3	0.5
GCA_003175215.1	kept	ncbi	Nitrosopumilus zosterae	93.3	0.5
GCA_013407165.1	kept	ncbi	Nitrosopumilus oxyclinae	93.3	0.5
2579779048	kept	jgi	Thaumarchaeota archaeon MY2	92.8	2.1
2627853696	kept	jgi	Nitrosopumilus piranensis D3C	92.8	0.5
2630968650	kept	jgi	Thaumarchaeota archaeon SAT1	92.8	1
GCA_013390475.1	discarded	ncbi	Marine Group I thaumarchaeote	92.8	3.1
GCA_013388945.1	kept	ncbi	Nitrososphaera sp.	92.8	0.5
GCA_012928605.1	kept	ncbi	Candidatus Nitrosopumilus sp. MTA1	92.8	2.6
GCA_006740685.1	kept	ncbi	Candidatus Nitrosopumilus sp. SW	92.8	0.5
2627854092	kept	jgi	Nitrosopumilus adriaticus NF5	92.3	0.5
2757320762	kept	jgi	Candidatus Nitrosomarinus catalina SPOT01	92.3	0.5
2775506851	kept	jgi	Nitrosotalea okcheonensis CS NCS1	92.3	0.5
2690315682	kept	jgi	Nitrosopumilus sp. Nsub	92.3	0.5
2775506846	kept	jgi	Nitrosotalea sinensis Nd2 NSIN	92.3	0.5
GCA_013538795.1	kept	ncbi	Candidatus Nitrosocaldus sp.	92.3	0.5
GCA_014078535.1	kept	ncbi	Nitrosopumilus sp. b2	92.3	0.5
GCA_000220175.2	kept	ncbi	Nitrosarchaeum koreense MY1	92.3	0.5
GCA_000018465.1	kept	ncbi	Nitrosopumilus maritimus SCM1	92.3	0.5
GCA_003352295.1	kept	ncbi	Crenarchaeota archaeon	92.3	0.5
2651869505	discarded	jgi	Candidatus Nitrosotenuis aquarius AQ6f complete genome	92.2	1
GCA_002787055.1	kept	ncbi	Candidatus Nitrosotenuis aquarius	92.2	1
GCA_005778305.1	kept	ncbi	Nitrosopumilaceae archaeon	92.2	1
GCA_013390905.1	kept	ncbi	Marine Group I thaumarchaeote	91.8	2.6
GCA_013390395.1	kept	ncbi	Marine Group I thaumarchaeote	91.8	3.1
GCA_013407275.1	kept	ncbi	Candidatus Nitrosotenuis sp. DW1	91.8	2.1
GCA_016838825.1	kept	ncbi	Nitrosopumilales archaeon	91.8	2.1
GCA_001443365.1	kept	ncbi	Thaumarchaeota archaeon CSP1-1	91.7	0.5
GCA_013538805.1	kept	ncbi	Candidatus Nitrosocaldus sp.	91.7	0.5
GCA_014078545.1	kept	ncbi	Nitrosopumilus sp. b1	91.7	4.1
GCA_013521055.1	kept	ncbi	Nitrosarchaeum sp.	91.7	0.5
GCA_014075315.1	kept	ncbi	Nitrosopumilus sp.	91.7	0.5
GCA_013407145.1	kept	ncbi	Nitrosopumilus cobalaminigenes	91.7	0.5
GCA_013407185.1	kept	ncbi	Nitrosopumilus ureiphilus	91.7	1
GCA_003352285.1	discarded	ncbi	Crenarchaeota archaeon	91.7	0.5
GCA_003352245.1	discarded	ncbi	Crenarchaeota archaeon	91.7	0.5
GCA_003352265.1	discarded	ncbi	Crenarchaeota archaeon	91.7	0.5
GCA_900299125.1	kept	ncbi	Nitrosopumilales archaeon	91.3	2.1
2757320681	kept	jgi	Candidatus Nitrosotalea devanaterra NDEV1	91.2	0.5
2775506854	kept	jgi	Nitrosotalea bavarica SbT1	91.2	0.5
2728369526	discarded	jgi	Nitrosopumilus sp. AR	91.2	83
GCA_011331095.1	kept	ncbi	Nitrososphaerales archaeon	91.2	1.5
GCA_019246625.1	kept	ncbi	Nitrososphaeraceae archaeon	91.2	1.5
GCA_013215285.1	kept	ncbi	Nitrosopumilus sp.	91.2	0.5
GCA_016125975.1	kept	ncbi	Nitrosopumilus sp.	91.2	0
GCA_013911135.1	kept	ncbi	Nitrosopumilus sp.	91.2	0.5
GCA_002737445.1	kept	ncbi	Nitrosarchaeum sp.	91.2	0.5
GCA_018128925.1	kept	ncbi	Nitrosopumilus sp. K4	91.2	0.5
2698536741	kept	jgi	unclassified Thaumarchaeota archaeon bin19	90.8	2.1
GCA_003176995.1	kept	ncbi	Thaumarchaeota archaeon	90.8	2.1
GCA_013390865.1	discarded	ncbi	Marine Group I thaumarchaeote	90.8	2.1
2657244923	kept	jgi	Nitrosocosmicus oleophilus MY3	90.7	1
2788500263	kept	jgi	Candidatus Nitrosocaldus islandicus	90.7	0.5
GCA_002737455.1	kept	ncbi	Thaumarchaeota archaeon	90.7	0.5
GCA_016782225.1	kept	ncbi	Nitrososphaeraceae archaeon	90.7	1.5
GCA_011058825.1	kept	ncbi	Candidatus Nitrosocaldus sp.	90.7	0.5
GCA_013538705.1	kept	ncbi	Candidatus Nitrosocaldus sp.	90.7	0.5
GCA_013538695.1	kept	ncbi	Candidatus Nitrosocaldus sp.	90.7	1
GCA_900620265.1	kept	ncbi	Nitrosopumilaceae archaeon	90.7	1
GCA_900248165.1	kept	ncbi	Candidatus Nitrosocaldus cavascurensis	90.7	0.5
GCA_007826885.1	kept	ncbi	Candidatus Nitrosocosmicus arcticus	90.7	1
GCA_003331425.1	kept	ncbi	Nitrosopumilus sp.	90.7	0.5
GCA_016106165.1	discarded	ncbi	Nitrosarchaeum sp.	90.7	0.5
GCA_900696045.1	kept	ncbi	Candidatus Nitrosocosmicus franklandus	90.7	1
GCA_013390485.1	discarded	ncbi	Marine Group I thaumarchaeote	90.2	3.1
GCA_009843815.1	kept	ncbi	Cenarchaeum sp. SB0675_bin_21	90.2	3.6
GCA_009840065.1	kept	ncbi	Cenarchaeum sp. SB0662_bin_33	90.2	0.5
GCA_014193235.1	kept	ncbi	Nitrosopumilaceae archaeon	90.2	0.5
GCA_005790655.1	discarded	ncbi	Nitrosopumilaceae archaeon	90.2	2.1	chimeric amoA
GCA_016106185.1	discarded	ncbi	Nitrosarchaeum sp.	90.2	0.5
2603880166	kept	jgi	Candidatus Nitrosocosmicus exaquare G61	89.7	1
2626541593	kept	jgi	Uncultured Thaumarcheaota bin 8	89.7	0.5
2518645576	kept	jgi	Candidatus Nitrosopumilus sediminis AR2	89.7	0.5
2718217702	discarded	jgi	Candidatus Nitrosocosmicus exaquare G61	89.7	1
2548876507	kept	jgi	Nitrosopumilus sp. SJ	89.7	0.5
GCA_005877385.1	kept	ncbi	Thaumarchaeota archaeon	89.7	3.1
GCA_016215465.1	kept	ncbi	Thaumarchaeota archaeon	89.7	2.1
GCA_005877205.1	kept	ncbi	Thaumarchaeota archaeon	89.7	0.5
GCA_013390855.1	discarded	ncbi	Marine Group I thaumarchaeote	89.7	2.6
GCA_013390875.1	discarded	ncbi	Marine Group I thaumarchaeote	89.7	0
GCA_009377575.1	kept	ncbi	Nitrososphaeraceae archaeon	89.7	2.6
GCA_000200715.1	kept	ncbi	Cenarchaeum symbiosum A	89.7	0.5
GCA_018263505.1	kept	ncbi	Nitrosopumilus sp.	89.7	1
GCA_016838845.1	kept	ncbi	Nitrosopumilales archaeon	89.6	1.5
2681813470	discarded	jgi	putative Thaumarchaeota genus Nitrosopumilus sp. v2 (bin U_52180)	89.2	0.5
GCA_016126025.1	kept	ncbi	Thaumarchaeota archaeon	89.2	0.5
GCA_012928565.1	kept	ncbi	Candidatus Nitrosopelagicus brevis	89.2	0
GCA_013538715.1	kept	ncbi	Candidatus Nitrosocaldus sp.	89.2	0.5
GCA_012271085.1	kept	ncbi	Nitrosopumilaceae archaeon	89.2	0.5
GCA_008080855.1	kept	ncbi	Nitrosopumilus sp.	89.2	2.1
GCA_001437625.1	discarded	ncbi	Nitrosopumilus sp. BACL13 MAG-121220-bin23	89.2	0
GCA_002508395.1	kept	ncbi	Nitrosopumilus sp. UBA241	89.2	0
GCA_016872055.1	kept	ncbi	Thaumarchaeota archaeon	89.1	1
GCA_013390375.1	kept	ncbi	Marine Group I thaumarchaeote	89.1	1
GCA_008389435.1	kept	ncbi	Candidatus Nitrosocosmicus sp. SS	89.1	1.5
GCA_009861625.1	discarded	ncbi	Candidatus Nitrosocosmicus sp. SS	89.1	1.5
GCA_002317795.1	kept	ncbi	Thaumarchaeota archaeon	88.7	2.6
GCA_905479565.1	discarded	ncbi	uncultured Candidatus Nitrosopumilus sp.	88.7	3.6	chimeric amoA
GCA_013821245.1	kept	ncbi	Nitrosopumilus sp.	88.7	2.1
GCA_013407385.1	kept	ncbi	Nitrosarchaeum sp. AC2	88.7	0
GCA_003569705.1	discarded	ncbi	Nitrosarchaeum sp.	88.6	1
GCA_000204585.1	discarded	ncbi	Candidatus Nitrosarchaeum limnium SFB1	88.6	0.5
GCA_016782245.1	kept	ncbi	Nitrososphaeraceae archaeon	88.2	2.1
GCA_010028435.1	discarded	ncbi	Thaumarchaeota archaeon	88.1	1
GCA_010028425.1	kept	ncbi	Thaumarchaeota archaeon	88.1	1.5
GCA_011523285.1	kept	ncbi	Nitrosopumilaceae archaeon	88.1	0.5
2502545036	kept	jgi	Candidatus Nitrosopumilus sp. BD31	87.6	0.5
2663763551	kept	jgi	Thaumarchaeota archaeon SCGC AC-312_J09v2 (contamination screened)	87.6	0.5
GCA_009841175.1	discarded	ncbi	Cenarchaeum sp. SB0661_bin_35	87.6	3.1
GCA_016782145.1	discarded	ncbi	Nitrososphaeraceae archaeon	87.6	0.5
GCA_017855915.1	discarded	ncbi	Nitrosopumilus sp.	87.6	0.5
2630968656	discarded	jgi	Marine Group I thaumarchaeote RSA3 (unscreened)	87.2	5.2
GCA_011772925.1	kept	ncbi	Nitrosopumilaceae archaeon	87.2	2.1
GCA_001510275.1	kept	ncbi	Thaumarchaeota archaeon casp-thauma3	87.1	0.5
GCA_010030505.1	kept	ncbi	Nitrososphaeria archaeon	87.1	1
GCA_009842575.1	discarded	ncbi	Cenarchaeum sp. SB0677_bin_16	87.1	0.5
GCA_020029175.1	discarded	ncbi	Nitrososphaeraceae archaeon	87.1	1.5	chimeric amoA
GCA_005798405.1	kept	ncbi	Nitrosopumilaceae archaeon	87.1	0.5
GCA_003702495.1	discarded	ncbi	Nitrosopumilus sp.	87.1	0.5
GCA_016201435.1	discarded	ncbi	Thaumarchaeota archaeon	86.6	5.2
GCA_010028385.1	kept	ncbi	Nitrososphaeria archaeon	86.6	1.5
GCA_009837245.1	discarded	ncbi	Cenarchaeum sp. SB0666_bin_15	86.6	0.5
GCA_020029115.1	discarded	ncbi	Nitrososphaeraceae archaeon	86.6	1.5	chimeric amoA
GCA_013538675.1	kept	ncbi	Candidatus Nitrosocaldus sp.	86.6	0
GCA_010030375.1	kept	ncbi	Nitrosopumilaceae archaeon	86.6	1
GCA_005798385.1	kept	ncbi	Nitrosopumilaceae archaeon	86.6	0.5
GCA_013114715.1	kept	ncbi	Nitrososphaera sp.	86.6	3.6
2518645532	discarded	jgi	Candidatus Nitrosopumilus koreensis AR1	86.1	0.5
2527291500	kept	jgi	Thaumarchaeota archaeon SCGC AAA007-O23 (contamination screened)	86.1	2.1
GCA_010028465.1	discarded	ncbi	Nitrososphaeria archaeon	86.1	0.5
GCA_011771385.1	kept	ncbi	Nitrosopumilaceae archaeon	86.1	2.1
GCA_011773785.1	discarded	ncbi	Nitrosopumilaceae archaeon	86.1	2.1
GCA_010028325.1	kept	ncbi	Nitrosopumilaceae archaeon	86.1	1
GCA_013867335.1	kept	ncbi	Nitrosopumilaceae archaeon	86.1	0.5
GCA_013694585.1	kept	ncbi	Nitrosopumilus sp.	86.1	2.1
GCA_018334095.1	kept	ncbi	Nitrosarchaeum sp.	86.1	3.1
2786546490	kept	jgi	Thaumarchaeota archaeon NP142	85.6	2.1
2634166810	kept	jgi	Thaumarchaeota archaeon SCGC AC-337-E14 (unscreened)	85.6	0
2786546740	kept	jgi	Nitrosopumilales archaeon CG_4_9_14_0_8_um_filter_34_10	85.6	0.5
GCA_005877475.1	kept	ncbi	Thaumarchaeota archaeon	85.6	0.5
GCA_018657705.1	kept	ncbi	Thaumarchaeota archaeon	85.6	2.6
GCA_005877075.1	kept	ncbi	Thaumarchaeota archaeon	85.6	2.1
GCA_007280335.1	kept	ncbi	Nitrosopumilales archaeon	85.6	0.5
GCA_010028495.1	discarded	ncbi	Nitrososphaeria archaeon	85.5	1.5
GCA_014523545.1	kept	ncbi	Nitrososphaerales archaeon TH1173	85.5	4.1
GCA_020028255.1	discarded	ncbi	Nitrososphaeraceae archaeon	85.5	1.5	chimeric amoA
GCA_001510225.1	kept	ncbi	Thaumarchaeota archaeon casp-thauma1	85.1	0
GCA_014523495.1	kept	ncbi	Nitrososphaerales archaeon TH1920	85.1	2.1
GCA_009694705.1	discarded	ncbi	Nitrosopumilus sp.	85.1	0
GCA_009839185.1	kept	ncbi	Cenarchaeum sp. SB0663_bin_5	85	0.5
GCA_009841735.1	discarded	ncbi	Cenarchaeum sp. SB0678_bin_8	85	0.5
GCA_009665115.1	kept	ncbi	Nitrosopumilales archaeon	85	1
GCA_003724255.1	kept	ncbi	Nitrosopumilus sp. B06	85	1
GCA_014523665.1	kept	ncbi	Nitrososphaerales archaeon TH526	84.6	2.6
GCA_016782315.1	kept	ncbi	Nitrososphaeraceae archaeon	84.6	2.1
GCA_018661975.1	discarded	ncbi	Thaumarchaeota archaeon	84.5	1.5	chimeric amoA
GCA_018647405.1	kept	ncbi	Thaumarchaeota archaeon	84.5	3.1
GCA_020027325.1	kept	ncbi	Cenarchaeum sp.	84.5	0.5
GCA_009836545.1	kept	ncbi	Cenarchaeum sp. SB0667_bin_13	84.5	0.5
GCA_010030475.1	discarded	ncbi	Nitrosopumilaceae archaeon	84.5	1.5
GCA_010030425.1	kept	ncbi	Nitrosopumilaceae archaeon	84.5	1.5
GCA_003702525.1	discarded	ncbi	Nitrosopumilus sp.	84.5	1.5
GCA_018669145.1	discarded	ncbi	Thaumarchaeota archaeon	84.1	5.2
GCA_016178405.1	kept	ncbi	Thaumarchaeota archaeon	84	4.6
GCA_018650315.1	discarded	ncbi	Thaumarchaeota archaeon	84	3.6
GCA_016844685.1	kept	ncbi	Candidatus Nitrosotenuis sp.	84	3.1
GCA_011373145.1	kept	ncbi	Nitrososphaerales archaeon	84	0.5
GCA_013114725.1	kept	ncbi	Nitrososphaeraceae archaeon	84	0.5
GCA_020029195.1	discarded	ncbi	Nitrososphaeraceae archaeon	84	0.5	chimeric amoA
GCA_013867285.1	discarded	ncbi	Nitrosopumilaceae archaeon	84	2.6
2651870209	discarded	jgi	Nitrosopelagicus sp. REDSEA-S31_B2	83.5	0.5
GCA_018658785.1	discarded	ncbi	Thaumarchaeota archaeon	83.5	0.5
GCA_018655005.1	discarded	ncbi	Thaumarchaeota archaeon	83.5	3.1
GCA_001627235.1	kept	ncbi	Nitrosopelagicus sp. REDSEA-S31_B2	83.5	0.5
GCA_014523525.1	kept	ncbi	Nitrososphaerales archaeon TH703	83.5	3.1
GCA_010028485.1	discarded	ncbi	Nitrosopumilaceae archaeon	83.5	1
GCA_009898475.1	kept	ncbi	Nitrososphaera sp. AFS	83.5	1
2639762712	kept	jgi	Marine Group I crenarchaeon SCGC AB-629-I23 - v2 (unscreened)	83	0.5
GCA_016201515.1	kept	ncbi	Thaumarchaeota archaeon	83	0.5
GCA_020029245.1	discarded	ncbi	Nitrososphaeraceae archaeon	83	0.5
GCA_003702465.1	kept	ncbi	Candidatus Nitrosomarinus sp.	83	0
2537561915	kept	jgi	Nitrosoarchaeum limnia BG20	82.5	2.1
GCA_018698115.1	discarded	ncbi	Thaumarchaeota archaeon	82.5	0.5
GCA_013867345.1	kept	ncbi	Nitrosopumilaceae archaeon	82.5	0.5
GCA_014523625.1	kept	ncbi	Nitrososphaerales archaeon TH5896	82.4	1.5
GCA_016782195.1	discarded	ncbi	Nitrososphaeraceae archaeon	82.4	7.7
GCA_014523515.1	discarded	ncbi	Nitrososphaerales archaeon TH1177	82	8.8
2681813472	kept	jgi	putative Thaumarchaeota genus Nitrosopumilus sp. v2 (bin U_52366)	81.9	0.5
GCA_018671875.1	kept	ncbi	Thaumarchaeota archaeon	81.9	1
GCA_005877295.1	kept	ncbi	Thaumarchaeota archaeon	81.9	0.5
GCA_012271275.1	kept	ncbi	Nitrosopumilaceae archaeon	81.9	0.5
GCA_902826075.1	kept	ncbi	uncultured Candidatus Nitrosocosmicus sp.	81.9	1
GCA_009379865.1	kept	ncbi	Candidatus Nitrosocosmicus sp.	81.9	1
GCA_008080815.1	kept	ncbi	Nitrosopumilus sp.	81.9	0.5
GCA_018674995.1	kept	ncbi	Thaumarchaeota archaeon	81.5	2.1
2634166661	discarded	jgi	Thaumarchaeota archaeon SCGC AC-665-F20 (unscreened)	81.4	0.5
GCA_013390745.1	kept	ncbi	Marine Group I thaumarchaeote	81.4	0.5
GCA_020029155.1	discarded	ncbi	Nitrososphaeraceae archaeon	81.4	1	chimeric amoA
GCA_007571135.1	kept	ncbi	Nitrosopumilus sp.	81.4	0
2786546742	discarded	jgi	Nitrosopumilales archaeon CG_4_10_14_0_8_um_filter_34_8	80.9	0.5
2706794823	kept	jgi	Marine archaeal group 1 JGI GoM_375m_188_E10 (contamination screened)	80.9	0.5
GCA_005877305.1	kept	ncbi	Thaumarchaeota archaeon	80.9	0.5
GCA_001627095.1	discarded	ncbi	Nitrosopelagicus sp. REDSEA-S37_B6	80.9	0.5
GCA_014523695.1	kept	ncbi	Nitrososphaerales archaeon TH5895	80.9	1.5
GCA_005787845.1	kept	ncbi	Nitrosopumilaceae archaeon	80.9	0.5
2651870211	discarded	jgi	Nitrosopelagicus sp. REDSEA-S37_B6	80.4	0
GCA_016871975.1	kept	ncbi	Thaumarchaeota archaeon	80.4	0.5
GCA_013390385.1	kept	ncbi	Marine Group I thaumarchaeote	80.4	2.6
GCA_016276965.1	kept	ncbi	Nitrosopumilales archaeon	80.4	4.1
GCA_003724285.1	kept	ncbi	Nitrosopumilus sp. H13	80.4	0.5
GCA_013043295.1	kept	ncbi	Nitrosopumilus sp.	80.4	0
GCA_018680225.1	discarded	ncbi	Nitrosopumilus sp.	80.4	0
2516493037	discarded	jgi	Candidatus Nitrosopumilus salaria BD31	79.9	0
GCA_005877115.1	discarded	ncbi	Thaumarchaeota archaeon	79.9	0.5
GCA_014066365.1	discarded	ncbi	Nitrosopumilus sp. YT1	79.9	9.8
2654587877	discarded	jgi	unclassified Nitrosopumilaceae Bin 71	79.4	2.1
GCA_016838795.1	discarded	ncbi	Nitrosopumilales archaeon	79.4	0.5
GCA_005799035.1	discarded	ncbi	Nitrosopumilaceae archaeon	79.4	3.1
GCA_005776525.1	discarded	ncbi	Nitrosopumilaceae archaeon	79.4	0.5
GCA_020027255.1	discarded	ncbi	Nitrosopumilaceae archaeon	79.4	0
GCA_003724325.1	discarded	ncbi	Nitrosopumilus sp. D6	79.4	0.5
GCA_013114705.1	discarded	ncbi	Candidatus Nitrosocosmicus sp.	78.9	0.5
GCA_002506665.1	discarded	ncbi	Nitrosopumilus sp. UBA526	78.9	0.5
GCA_013390785.1	discarded	ncbi	Marine Group I thaumarchaeote	78.4	0
GCA_005877195.1	discarded	ncbi	Thaumarchaeota archaeon	78.3	1
GCA_020028315.1	discarded	ncbi	Nitrososphaeraceae archaeon	78.3	1
2781125712	discarded	jgi	uncultured Candidatus Nitrosotenuis sp. bin41	77.8	7.7
2786546487	discarded	jgi	Thaumarchaeota archaeon SAT137	77.8	1
GCA_020029015.1	discarded	ncbi	Nitrososphaeraceae archaeon	77.8	1.5
GCA_005790695.1	discarded	ncbi	Nitrosopumilaceae archaeon	77.8	0
2636415618	discarded	jgi	Marine Group I thaumarchaeote SCGC AAA799-D11 (unscreened)	77.3	0
GCA_003724275.1	discarded	ncbi	Thaumarchaeota archaeon S13	77.3	0.5
GCA_018668425.1	discarded	ncbi	Thaumarchaeota archaeon	77.3	1
GCA_902592435.1	discarded	ncbi	uncultured marine group I thaumarchaeote	77.3	0.5
GCA_002494485.1	discarded	ncbi	Nitrososphaerales archaeon UBA213	77.3	0.5
GCA_016782265.1	discarded	ncbi	Nitrososphaeraceae archaeon	77.3	2.6
GCA_013867305.1	discarded	ncbi	Nitrosopumilaceae archaeon	77.3	1
GCA_013329465.1	discarded	ncbi	Nitrosopumilus sp.	77.3	0
GCA_003193945.1	discarded	ncbi	Thaumarchaeota archaeon	76.3	29.4
GCA_018700295.1	discarded	ncbi	Thaumarchaeota archaeon	76.2	1.5
GCA_013390755.1	discarded	ncbi	Marine Group I thaumarchaeote	75.8	3.6
GCA_020028975.1	discarded	ncbi	Nitrososphaeraceae archaeon	75.8	0.5
2634166754	discarded	jgi	Thaumarchaeota archaeon SCGC AAA286-D17 (unscreened)	75.3	0
GCA_019654575.1	discarded	ncbi	Candidatus Nitrosopelagicus sp.	75.3	0
GCA_014523605.1	discarded	ncbi	Nitrososphaerales archaeon TH4187	75.3	3.1
GCA_001917505.1	discarded	ncbi	Thaumarchaeota archaeon 13_1_40CM_38_12	75.2	0.5
GCA_011773125.1	discarded	ncbi	Nitrososphaeria archaeon	75.2	1
GCA_020029045.1	discarded	ncbi	Nitrososphaeraceae archaeon	75.2	1.5
GCA_016782305.1	discarded	ncbi	Nitrososphaeraceae archaeon	75.2	1
GCA_002499525.1	discarded	ncbi	Nitrosopumilales archaeon UBA218	74.7	0.5
2651870212	discarded	jgi	Nitrosopelagicus sp. REDSEA-S43_B1	74.2	2.6
GCA_001627015.1	discarded	ncbi	Nitrosopelagicus sp. REDSEA-S43_B1	74.2	2.6
2786546741	discarded	jgi	Nitrosopumilales archaeon CG_4_9_14_0_2_um_filter_34_16	73.7	0
GCA_003695185.1	discarded	ncbi	Thaumarchaeota archaeon	73.7	1
GCA_014523585.1	discarded	ncbi	Nitrososphaerales archaeon TH1917	73.7	3.6
GCA_020029035.1	discarded	ncbi	Nitrososphaeraceae archaeon	73.7	0.5
GCA_905612425.1	discarded	ncbi	uncultured Candidatus Nitrosopumilus sp.	73.7	0.5
2657245301	discarded	jgi	Thaumarchaeota archaeon SCGC AD-305-F05 - v2 (unscreened)	73.2	0.5
2657245302	discarded	jgi	Thaumarchaeota archaeon SCGC AD-305-F05 - v2 (contamination screened)	73.2	0.5
GCA_016176745.1	discarded	ncbi	Nitrosopumilales archaeon	73.2	0.5
GCA_016234975.1	discarded	ncbi	Nitrosarchaeum sp.	73.2	0
GCA_009665125.1	discarded	ncbi	Nitrosopumilales archaeon	72.6	1
GCA_001918475.1	discarded	ncbi	Thaumarchaeota archaeon 13_1_40CM_3_38_6	72.2	3.6
GCA_016200035.1	discarded	ncbi	Thaumarchaeota archaeon	72.2	2.6
GCA_018659865.1	discarded	ncbi	Thaumarchaeota archaeon	71.6	1.5
GCA_012959225.1	discarded	ncbi	Candidatus Nitrosopelagicus sp.	71.6	0.5
GCA_003724215.1	discarded	ncbi	Thaumarchaeota archaeon S14	71.1	0.5
GCA_018263495.1	discarded	ncbi	Thaumarchaeota archaeon	71.1	0.5
GCA_011319475.1	discarded	ncbi	Candidatus Nitrosotalea sp. FS	71.1	0
GCA_902567315.1	discarded	ncbi	uncultured marine group I thaumarchaeote	71.1	0
GCA_002496625.1	discarded	ncbi	Nitrososphaeraceae archaeon UBA536	71.1	0.5
GCA_018657375.1	discarded	ncbi	Nitrosopumilus sp.	71.1	1
GCA_018697895.1	discarded	ncbi	Nitrosopumilus sp.	70.7	2.1
GCA_012928585.1	discarded	ncbi	Thaumarchaeota archaeon	70.6	0
GCA_013330055.1	discarded	ncbi	Nitrosopumilaceae archaeon	70.6	0.5
GCA_009697445.1	discarded	ncbi	Nitrosarchaeum sp.	70.6	0.5
GCA_016186075.1	discarded	ncbi	Nitrosarchaeum sp.	70.6	0.5
2648501530	discarded	jgi	Thaumarchaeota archaeon SCGC AAA282-K18 (contamination screened)	70.1	0.5
GCA_013330565.1	discarded	ncbi	Candidatus Nitrosotenuis sp.	70.1	0.5
GCA_902591065.1	discarded	ncbi	uncultured marine group I thaumarchaeote	70.1	0
GCA_013867185.1	discarded	ncbi	Nitrosopumilaceae archaeon	70.1	6.2
GCA_007571225.1	discarded	ncbi	Nitrosopumilaceae archaeon	70.1	0.5
GCA_013329365.1	discarded	ncbi	Nitrosopumilus sp.	70.1	0
2585428036	discarded	jgi	Marine Group I thaumarchaeote SCGC AAA799-N04 (unscreened)	69.6	0.5
GCA_001918455.1	discarded	ncbi	Thaumarchaeota archaeon 13_1_40CM_3_50_5	69.6	4.1
GCA_902606965.1	discarded	ncbi	uncultured marine group I thaumarchaeote	69.6	0
GCA_013329425.1	discarded	ncbi	Candidatus Nitrosotenuis sp.	69.6	1
2636415972	discarded	jgi	Thaumarchaeota archaeon SCGC AD-311-O21 (contamination screened)	69.1	0.5
GCA_001917995.1	discarded	ncbi	Thaumarchaeota archaeon 13_1_40CM_4_38_7	69.1	0.5
GCA_013390775.1	discarded	ncbi	Marine Group I thaumarchaeote	69.1	5.2
GCA_018676395.1	discarded	ncbi	Nitrosopumilus sp.	69.1	2.6
GCA_018669025.1	discarded	ncbi	Nitrosopumilus sp.	69.1	3.1
2513237066	discarded	jgi	Marine Group I crenarchaeote sp. SCGC AAA288-I14 (unscreened)	68.6	0
GCA_020029075.1	discarded	ncbi	Nitrososphaeraceae archaeon	68.5	1
GCA_002495575.1	discarded	ncbi	Nitrososphaera sp. UBA216	68.5	1
2778260922	discarded	jgi	uncultured Candidatus Nitrosotenuis sp. bin71	68.1	2.1
2651870207	discarded	jgi	Nitrosopelagicus sp. REDSEA-S25_B3	68	3.1
GCA_001627075.1	discarded	ncbi	Nitrosopelagicus sp. REDSEA-S25_B3	68	3.1
GCA_013330645.1	discarded	ncbi	Candidatus Nitrosotenuis sp.	68	0.5
GCA_018657465.1	discarded	ncbi	Nitrosopumilus sp.	68	0.5
GCA_002498345.1	discarded	ncbi	Nitrososphaeraceae archaeon UBA466	67.5	1.5
GCA_018669595.1	discarded	ncbi	Nitrosopumilus sp.	67	7.2
2663763547	discarded	jgi	Thaumarchaeota archaeon SCGC AD-308-D05v2 (contamination screened)	66.5	0
2634166670	discarded	jgi	Thaumarchaeota archaeon SCGC AC-728-E05 (unscreened)	66.5	0.5
2663763548	discarded	jgi	Thaumarchaeota archaeon SCGC AD-308-D05v2 (unscreened)	66.5	0
GCA_005877345.1	discarded	ncbi	Thaumarchaeota archaeon	66.4	1.5
GCA_018651205.1	discarded	ncbi	Nitrosopumilus sp.	66	0
GCA_018652765.1	discarded	ncbi	Nitrosopumilus sp.	65.9	1
GCA_018695895.1	discarded	ncbi	Nitrosopumilus sp.	65.5	2.1
2634166682	discarded	jgi	Thaumarchaeota archaeon SCGC AD-103-C20 (unscreened)	65.4	0.5
GCA_005877105.1	discarded	ncbi	Thaumarchaeota archaeon	65.4	0.5
GCA_011319465.1	discarded	ncbi	Candidatus Nitrosotalea sp. TS	65.4	0.5
GCA_902588995.1	discarded	ncbi	uncultured marine group I thaumarchaeote	65.4	0.5
GCA_018674605.1	discarded	ncbi	Nitrosopumilus sp.	65.4	0.5
GCA_018649845.1	discarded	ncbi	Nitrosopumilus sp.	65.4	1.5
GCA_018646285.1	discarded	ncbi	Nitrosopumilus sp.	65	2.6
GCA_004322445.1	discarded	ncbi	Candidatus Nitrosotenuis sp.	64.9	1.5
GCA_019241055.1	discarded	ncbi	Nitrososphaeraceae archaeon	64.9	1
GCA_013867235.1	discarded	ncbi	Nitrosopumilaceae archaeon	64.9	3.6
GCA_016223285.1	discarded	ncbi	Thaumarchaeota archaeon	64.4	1
GCA_902590655.1	discarded	ncbi	uncultured marine group I thaumarchaeote	64.4	0.5
GCA_016844465.1	discarded	ncbi	Nitrosarchaeum sp.	64	2.1
GCA_004195455.1	discarded	ncbi	Thaumarchaeota archaeon	63.9	22.7
GCA_002494985.1	discarded	ncbi	Nitrosopumilus sp. UBA527	63.9	0
GCA_905612455.1	discarded	ncbi	uncultured Candidatus Nitrosopumilus sp.	63.9	0
2706794805	discarded	jgi	Marine archaeal group 1 JGI GoM_1470m_185_A05 (contamination screened)	63.4	0.5
2651870208	discarded	jgi	Nitrosopelagicus sp. REDSEA-S27_B13N2	62.9	1
GCA_005877315.1	discarded	ncbi	Thaumarchaeota archaeon	62.9	0.5
GCA_013390365.1	discarded	ncbi	Marine Group I thaumarchaeote	62.9	4.1
GCA_001627055.1	discarded	ncbi	Nitrosopelagicus sp. REDSEA-S27_B13N2	62.9	1
GCA_002501935.1	discarded	ncbi	Nitrososphaeraceae archaeon UBA273	62.9	1
GCA_016838865.1	discarded	ncbi	Nitrosopumilales archaeon	62.9	2.1
GCA_007571005.1	discarded	ncbi	Nitrosopumilus sp.	62.9	0
GCA_016181505.1	discarded	ncbi	Nitrosarchaeum sp.	62.9	0.5
GCA_005877175.1	discarded	ncbi	Thaumarchaeota archaeon	62.4	0
GCA_018652445.1	discarded	ncbi	Candidatus Nitrosopelagicus sp.	61.9	3.1
GCA_013867275.1	discarded	ncbi	Nitrosopumilaceae archaeon	61.8	7.2
GCA_018661905.1	discarded	ncbi	Nitrosopumilus sp.	61.8	4.6
GCA_011774755.1	discarded	ncbi	Nitrosopumilaceae archaeon	61.4	2.1
GCA_011774125.1	discarded	ncbi	Nitrosopumilaceae archaeon	61.4	2.6
GCA_011775845.1	discarded	ncbi	Nitrosopumilaceae archaeon	61.4	2.1
GCA_011777025.1	discarded	ncbi	Nitrosopumilaceae archaeon	61.4	2.6
GCA_001510295.1	discarded	ncbi	Thaumarchaeota archaeon casp-thauma4	61.3	0.5
GCA_902608175.1	discarded	ncbi	uncultured marine group I thaumarchaeote	61.3	0.5
GCA_013538755.1	discarded	ncbi	Candidatus Nitrosocaldus sp.	61.3	0
GCA_011776245.1	discarded	ncbi	Nitrosopumilaceae archaeon	61.3	1.5
GCA_905620515.1	discarded	ncbi	uncultured Candidatus Nitrosopumilus sp.	61.3	0
GCA_018646185.1	discarded	ncbi	Nitrosopumilus sp.	61.3	0
GCA_001917965.1	discarded	ncbi	Thaumarchaeota archaeon 13_1_40CM_4_48_7	60.8	1
GCA_018668215.1	discarded	ncbi	Nitrosopumilus sp.	60.8	2.6
GCA_016838785.1	discarded	ncbi	Nitrosopumilales archaeon	60.3	0.5
GCA_013867205.1	discarded	ncbi	Nitrosopumilaceae archaeon	60.3	5.7
GCA_002495135.1	discarded	ncbi	Nitrososphaera sp. UBA239	60.3	1
GCA_018696375.1	discarded	ncbi	Nitrosopumilus sp.	60.3	1.5
GCA_007280465.1	discarded	ncbi	Nitrosopumilales archaeon	59.8	0.5
GCA_905616385.1	discarded	ncbi	uncultured Candidatus Nitrosopumilus sp.	59.8	0
GCA_014523595.1	discarded	ncbi	Nitrososphaerales archaeon TH5888	58.8	2.1
GCA_003229255.1	discarded	ncbi	Nitrosopumilaceae archaeon	58.8	6.7
GCA_001674955.1	discarded	ncbi	Candidatus Nitrosopumilus sp. DDS1	58.8	0
GCA_018655135.1	discarded	ncbi	Nitrosopumilus sp.	58.7	1
2706794893	discarded	jgi	Marine archaeal group 1 JGI GoM_1470m_185_F01 (contamination screened)	58.2	0.5
2657245294	discarded	jgi	Thaumarchaeota archaeon SCGC AC-312_A11 - v2 (unscreened)	58.2	0
2513237068	discarded	jgi	Marine Group I crenarchaeote sp. SCGC AAA007-N19 (unscreened)	58.2	0
GCA_013390405.1	discarded	ncbi	Marine Group I thaumarchaeote	58.2	17.5
GCA_013331435.1	discarded	ncbi	Candidatus Nitrosotenuis sp.	58.2	0.5
GCA_003702485.1	discarded	ncbi	Candidatus Nitrosopelagicus sp.	58.2	0.5
GCA_016838745.1	discarded	ncbi	Nitrosopumilales archaeon	58.2	1
GCA_001438895.1	discarded	ncbi	Nitrosopumilus sp. BACL13 MAG-120910-bin56	58.2	0.5
GCA_005877095.1	discarded	ncbi	Thaumarchaeota archaeon	57.8	2.1
GCA_905612295.1	discarded	ncbi	uncultured Candidatus Nitrosopumilus sp.	57.2	0
GCA_009697485.1	discarded	ncbi	Nitrosarchaeum sp.	57.2	0
GCA_902514095.1	discarded	ncbi	uncultured marine group I thaumarchaeote	56.7	0
GCA_014237995.1	discarded	ncbi	Cenarchaeum sp.	56.7	1.5
GCA_013538775.1	discarded	ncbi	Candidatus Nitrosocaldus sp.	56.7	2.6
GCA_005798995.1	discarded	ncbi	Nitrosopumilaceae archaeon	56.7	0
GCA_013043885.1	discarded	ncbi	Nitrosopumilus sp.	56.7	5.7
2786546486	discarded	jgi	Thaumarchaeota archaeon SP139	56.2	0.5
GCA_001920395.1	discarded	ncbi	Thaumarchaeota archaeon 13_1_20CM_2_39_20	56.2	0.5
GCA_005877085.1	discarded	ncbi	Thaumarchaeota archaeon	56.2	1
2657245293	discarded	jgi	Thaumarchaeota archaeon SCGC AC-312_A11 - v2 (contamination screened)	55.7	0
GCA_010030525.1	discarded	ncbi	Thaumarchaeota archaeon	55.1	0.5
GCA_012964965.1	discarded	ncbi	Candidatus Nitrosopelagicus sp.	54.6	1
GCA_016880675.1	discarded	ncbi	Thaumarchaeota archaeon	54.1	4.1
GCA_015663895.1	discarded	ncbi	Candidatus Nitrosopelagicus sp.	54.1	4.1
GCA_013139085.1	discarded	ncbi	Nitrosopumilus sp.	54.1	4.1
2706794841	discarded	jgi	Marine archaeal group 1 JGI GoM_1470m_185_E01 (contamination screened)	53.6	0.5
2634166697	discarded	jgi	Thaumarchaeota archaeon SCGC AD-259-M03 (unscreened)	53.1	0.5
GCA_016838725.1	discarded	ncbi	Nitrosopumilales archaeon	53.1	0.5
2716884235	discarded	jgi	Thaumarchaeota archaeon SCGC AG-293-C20	52.6	0.5
GCA_902578515.1	discarded	ncbi	uncultured marine group I thaumarchaeote	52	1
GCA_902511735.1	discarded	ncbi	uncultured marine group I thaumarchaeote	51.5	0
GCA_905612275.1	discarded	ncbi	uncultured Candidatus Nitrosopumilus sp.	51.5	0
GCA_002504425.1	discarded	ncbi	Nitrososphaeraceae archaeon UBA272	51	1.5
GCA_002317825.1	discarded	ncbi	Nitrosopumilales archaeon	51	13.9
GCA_016845255.1	discarded	ncbi	Nitrosopumilaceae archaeon	50	4.6
GCA_012965845.1	discarded	ncbi	Candidatus Nitrosopelagicus sp.	49	0
GCA_902512865.1	discarded	ncbi	uncultured marine group I thaumarchaeote	48.9	1.5
GCA_013390495.1	discarded	ncbi	Marine Group I thaumarchaeote	48	2.1
GCA_001917865.1	discarded	ncbi	Candidatus Nitrososphaera sp. 13_1_40CM_48_12	48	2.1
GCA_014238105.1	discarded	ncbi	Cenarchaeum sp.	47.5	5.7
2634166691	discarded	jgi	Thaumarchaeota archaeon SCGC AD-117-G06 (unscreened)	47.4	0
2657245307	discarded	jgi	Thaumarchaeota archaeon SCGC AC-312_F15 - v2 (unscreened)	46.9	0
GCA_016871955.1	discarded	ncbi	Thaumarchaeota archaeon	46.9	1.5
GCA_012965865.1	discarded	ncbi	Candidatus Nitrosopelagicus sp.	46.9	3.6
2786546737	discarded	jgi	Nitrosopumilales archaeon CG15_BIG_FIL_POST_REV_8_21_14_020_33_23	46.4	0
2651870205	discarded	jgi	Nitrosopelagicus sp. REDSEA-S08_B1	45.9	3.1
GCA_001626095.1	discarded	ncbi	Nitrosopelagicus sp. REDSEA-S08_B1	45.9	3.1
GCA_013811745.1	discarded	ncbi	Nitrosopumilus sp.	45.8	1
2657244911	discarded	jgi	Thaumarchaeota AK31 archaeon AG-122-D18 (unscreened)	45.4	0
GCA_012961065.1	discarded	ncbi	Nitrosopumilus sp.	45.4	2.6
GCA_905620485.1	discarded	ncbi	uncultured Candidatus Nitrosopumilus sp.	44.8	0
GCA_014238635.1	discarded	ncbi	Cenarchaeum sp.	44.3	0
2786546739	discarded	jgi	Nitrosopumilales archaeon CG11_big_fil_rev_8_21_14_0_20_33_24	43.8	1
GCA_902606945.1	discarded	ncbi	uncultured marine group I thaumarchaeote	43.8	0.5
2657245308	discarded	jgi	Thaumarchaeota archaeon SCGC AC-312_F15 - v2 (contamination screened)	43.3	0
2663762694	discarded	jgi	Nitrosopumilales archaeon AG-122-B02 (unscreened)	42.8	1
2657245245	discarded	jgi	Thaumarchaeota archaeon SCGC AC-312_C19v2 (unscreened)	42.8	0
2657245244	discarded	jgi	Thaumarchaeota archaeon SCGC AC-312_C19v2 (contamination screened)	41.8	0
GCA_014533965.1	discarded	ncbi	Nitrososphaera sp.	41.2	3.6
GCA_003972945.1	discarded	ncbi	Thaumarchaeota archaeon	40.2	2.6
2648501536	discarded	jgi	Thaumarchaeota archaeon SCGC AB-661-M19 (contamination screened)	39.7	0
GCA_005787795.1	discarded	ncbi	Nitrosopumilaceae archaeon	39.7	0.5
2731639232	discarded	jgi	Marine group I.1a Thaumarchaeota archaeon SCGC AG-485_G20 (contamination screened)	38.7	0
2663762695	discarded	jgi	Nitrosopumilales archaeon AG-122-B02 (contamination screened)	38.6	0.5
2513237065	discarded	jgi	Marine Group I crenarchaeote sp. SCGC AAA288-J14 (unscreened)	38.6	0.5
2724679685	discarded	jgi	Thaumarchaeota archaeon JGI 02_H7 (contamination screened)	38.1	0
GCA_014240125.1	discarded	ncbi	Nitrosopumilus sp.	38.1	1.5
GCA_001918975.1	discarded	ncbi	Thaumarchaeota archaeon 13_1_40CM_2_39_13_2	37.6	0
2529292698	discarded	jgi	Marine Group I thaumarchaeote SCGC AAA160-J20 (unscreened)	35.1	0
GCA_003702585.1	discarded	ncbi	Nitrosopumilus sp.	34.6	2.1
2731639255	discarded	jgi	Marine group I.1a Thaumarchaeota archaeon SCGC AG-487_K17 (contamination screened)	34	0
GCA_902513905.1	discarded	ncbi	uncultured marine group I thaumarchaeote	34	0
2721755881	discarded	jgi	Thaumarchaeota archaeon JGI 01_B9 (contamination screened)	33	0
GCA_001914355.1	discarded	ncbi	Thaumarchaeota archaeon BIN5	33	0
2880827348	discarded	jgi	uncultured Thaumarchaeota SCGC SAG AB-747_D17 decontaminated	32.5	0
2716884885	discarded	jgi	Thaumarchaeota archaeon SCGC AC-337_F14v2 (unscreened)	32.4	1
2731639234	discarded	jgi	Marine group I.1a Thaumarchaeota archaeon SCGC AG-485_D14 (contamination screened)	32	0
2684622838	discarded	jgi	Thaumarchaeota archaeon SCGC AC-337_F14v2 (contamination screened)	31.9	1
2716884236	discarded	jgi	Thaumarchaeota archaeon SCGC AG-159-M13	31.9	1
2657244912	discarded	jgi	Thaumarchaeota AK31 archaeon AG-122-D18 (contamination screened)	29.9	0
2660238809	discarded	jgi	Thaumarchaeota AK31 archaeon AG-122-L20 (unscreened)	29.4	0
2648501537	discarded	jgi	Thaumarchaeota archaeon SCGC AB-663-F14 (contamination screened)	27.3	0
2687453665	discarded	jgi	Thaumarchaeota archaeon SCGC AC-337_L13v2 (unscreened)	25.8	0
2524023105	discarded	jgi	Marine Group I thaumarchaeote sp. SCGC AAA288-P18 (unscreened)	23.2	0.5
GCA_001919295.1	discarded	ncbi	Thaumarchaeota archaeon 13_1_40CM_2_39_4	23.2	1
2716884905	discarded	jgi	Thaumarchaeota archaeon SCGC AC-337_L13v2 (contamination screened)	22.2	0
2660238811	discarded	jgi	Thaumarchaeota archaeon SCGC AC-312_G05 - v2 (unscreened)	19.6	0
2660238810	discarded	jgi	Thaumarchaeota AK31 archaeon AG-122-L20 (contamination screened)	17	0
2706794827	discarded	jgi	Marine archaeal group 1 JGI ETNP_125m_188_A04 (contamination screened)	8.8	0

## Sheet: T5. Phyl.eigenvec predictions
name (on Alves et al. 2020)	lineage	clade	Amt.2	Amt.1	Amt.NC	ureC	cspc	ipct	nhap	trk	metE	metE_2	flaK	cheA	cheY	cheY_2	TadC	flal	proDH	RocA
JN179944	NS	Alpha	1	1	0	1	0	0	1	1	0	0	1	1	1	1	1	1	1	1
JX885389	NS	Alpha	1	1	0	1	0	0	1	1	0	0	1	1	1	1	1	1	1	1
JN179945	NS	Alpha	1	1	0	1	0	0	1	1	0	0	1	1	1	1	1	1	1	1
JF520968	NS	Alpha	1	1	0	1	0	0	1	1	0	0	1	1	1	1	1	1	1	1
HM131573	NS	Alpha	1	1	0	1	0	0	1	1	0	0	1	1	1	1	1	1	1	1
HQ215926	NS	Alpha	1	1	0	1	0	0	1	1	0	0	1	1	1	1	1	1	1	1
KC773913	NS	Alpha	1	1	0	1	0	0	1	1	0	0	1	1	1	1	1	1	1	1
JQ014639	NS	Alpha	1	1	0	1	0	0	1	1	0	0	1	1	1	1	1	1	1	1
JF520976	NS	Alpha	1	1	0	1	0	0	1	1	0	0	1	1	1	1	1	1	1	1
JF520973	NS	Alpha	1	1	0	1	0	0	1	1	0	0	1	1	1	1	1	1	1	1
JF520980	NS	Alpha	1	1	0	1	0	0	1	1	0	0	1	1	1	1	1	1	1	1
JN179951	NS	Alpha	1	1	0	1	0	0	1	1	0	0	1	1	1	1	1	1	1	1
CP002408	NS	Alpha	1	1	0	1	0	0	1	1	0	0	1	1	1	1	1	1	1	1
JQ735263	NS	Alpha	1	1	0	1	0	0	1	1	0	0	1	1	1	1	1	1	1	1
KC537401	NS	Alpha	1	1	0	1	0	0	1	1	0	0	1	1	1	1	1	1	1	1
KF018518	NS	Alpha	1	1	0	1	0	0	1	1	0	0	1	1	1	1	1	1	1	1
DQ500981	NS	Alpha	1	1	0	1	0	0	1	1	0	0	1	1	1	1	1	1	1	1
FJ853254	NS	Alpha	1	1	0	1	0	0	1	1	0	0	1	1	1	1	1	1	1	1
KF053742	NS	Alpha	1	1	0	1	0	0	1	1	0	0	1	1	1	1	1	1	1	1
KF179421	NS	Alpha	1	1	0	1	0	0	1	1	0	0	1	1	1	1	1	1	1	1
JX305890	NS	Alpha	1	1	0	1	0	0	1	1	0	0	1	1	1	1	1	1	1	1
KF898834	NS	Alpha	1	1	0	1	0	0	1	1	0	0	1	1	1	1	1	1	1	1
KC773888	NS	Alpha	1	1	0	1	0	0	1	1	0	0	1	1	1	1	1	1	1	1
KJ859315	NS	Alpha	1	1	0	1	0	0	1	1	0	0	1	1	1	1	1	1	1	1
KJ859352	NS	Alpha	1	1	0	1	0	0	1	1	0	0	1	1	1	1	1	1	1	1
AB353465	NS	Alpha	1	1	0	1	0	0	1	1	0	0	1	1	1	1	1	1	1	1
EU671813	NS	Alpha	1	1	0	1	0	0	1	1	0	0	1	1	1	1	1	1	1	1
HQ317670	NS	Alpha	1	1	0	1	0	0	1	1	0	0	1	1	1	1	1	1	1	1
EU671247	NS	Alpha	1	1	0	1	0	0	1	1	0	0	1	1	1	1	1	1	1	1
EU672146	NS	Alpha	1	1	0	1	0	0	1	1	0	0	1	1	1	1	1	1	1	1
GU208164	NS	Alpha	1	1	0	1	0	0	1	1	0	0	1	1	1	1	1	1	1	1
HQ875188	NS	Alpha	1	1	0	1	0	0	1	1	0	0	1	1	1	1	1	1	1	1
JX488403	NS	Alpha	1	1	0	1	0	0	1	1	0	0	1	1	1	1	1	1	1	1
KJ699416	NS	Alpha	1	1	0	1	0	0	1	1	0	0	1	1	1	1	1	1	1	1
JX678960	NS	Alpha	1	1	0	1	0	0	1	1	0	0	1	1	1	1	1	1	1	1
KJ438400	NS	Alpha	1	1	0	1	0	0	1	1	0	0	1	1	1	1	1	1	1	1
EU672114	NS	Alpha	1	1	0	1	0	0	1	1	0	0	1	1	1	1	1	1	1	1
JX678946	NS	Alpha	1	1	0	1	0	0	1	1	0	0	1	1	1	1	1	1	1	1
DQ501044	NS	Alpha	1	1	0	1	0	0	1	1	0	0	1	1	1	1	1	1	1	1
JQ638715	NS	Alpha	1	1	0	1	0	0	1	1	0	0	1	1	1	1	1	1	1	1
JX678958	NS	Alpha	1	1	0	1	0	0	1	1	0	0	1	1	1	1	1	1	1	1
DQ501094	NS	Alpha	1	1	0	1	0	0	1	1	0	0	1	1	1	1	1	1	1	1
JN688223	NS	Alpha	1	1	0	1	0	0	1	1	0	0	1	1	1	1	1	1	1	1
KJ433515	NS	Alpha	1	1	0	1	0	0	1	1	0	0	1	1	1	1	1	1	1	1
GQ863087	NS	Alpha	1	1	0	1	0	0	1	1	0	0	1	1	1	1	1	1	1	1
JN179952	NS	Alpha	1	1	0	1	0	0	1	1	0	0	1	1	1	1	1	1	1	1
KC137506	NS	Alpha	1	1	0	1	0	0	1	1	0	0	1	1	1	1	1	1	1	1
JQ638738	NS	Alpha	1	1	0	1	0	0	1	1	0	0	1	1	1	1	1	1	1	1
FR773159	NS	Alpha	1	1	0	1	0	0	0	0	0	0	1	1	1	1	1	1	1	1
JQ404017	NS	Alpha	1	1	0	1	0	0	0	0	0	0	1	1	1	1	1	1	1	1
JF935464	NS	Alpha	1	1	0	1	0	0	1	1	0	0	1	1	1	1	1	1	1	1
JQ638802	NS	Alpha	1	1	0	1	0	0	1	1	0	0	1	1	1	1	1	1	1	1
EU315719	NS	Alpha	1	1	0	1	0	0	1	1	0	0	1	1	1	1	1	1	1	1
LK055904	NS	Alpha	1	1	0	1	0	0	1	1	0	0	1	1	1	1	1	1	1	1
JN179929	NS	Alpha	1	1	0	1	0	0	1	1	0	0	1	1	1	1	1	1	1	1
EU590225	NS	Alpha	1	1	0	1	0	0	1	1	0	0	1	1	1	1	1	1	1	1
GQ481042	NS	Alpha	1	1	0	1	0	0	1	1	0	0	1	1	1	1	1	1	1	1
KC157986	NS	Alpha	1	1	0	1	0	0	1	1	0	0	1	1	1	1	1	1	1	1
KF668700	NS	Alpha	1	1	0	1	0	0	1	1	0	0	1	1	1	1	1	1	1	1
KF053727	NS	Alpha	1	1	0	1	0	0	1	1	0	0	1	1	1	1	1	1	1	1
KF606921	NS	Alpha	1	1	0	1	0	0	1	1	0	0	1	1	1	1	1	1	1	1
GQ863102	NS	Alpha	1	1	0	1	0	0	1	1	0	0	1	1	1	1	1	1	1	1
HM589849	NS	Alpha	1	1	0	1	0	0	1	1	0	0	1	1	1	1	1	1	1	1
AB649219	NS	Alpha	1	1	0	1	0	0	1	1	0	0	1	1	1	1	1	1	1	1
KF606923	NS	Alpha	1	1	0	1	0	0	1	1	0	0	1	1	1	1	1	1	1	1
JX488431	NS	Alpha	1	1	0	1	0	0	1	1	0	0	1	1	1	1	1	1	1	1
HQ538557	NS	Alpha	1	1	0	1	0	0	1	1	0	0	1	1	1	1	1	1	1	1
JF756021	NS	Alpha	1	1	0	1	0	0	1	1	0	0	1	1	1	1	1	1	1	1
GQ226104	NS	Alpha	1	1	0	1	0	0	1	1	0	0	1	1	1	1	1	1	1	1
KJ864183	NS	Alpha	1	1	0	1	0	0	1	1	0	0	1	1	1	1	1	1	1	1
EF207217	NS	Alpha	1	1	0	1	0	0	1	1	0	0	1	1	1	1	1	1	1	1
JQ319451	NS	Alpha	1	1	0	1	0	0	1	1	0	0	1	1	1	1	1	1	1	1
KC801463	NS	Alpha	1	1	0	1	0	0	1	1	0	0	1	1	1	1	1	1	1	1
KF053684	NS	Alpha	1	1	0	1	0	0	1	1	0	0	1	1	1	1	1	1	1	1
KF018489	NS	Alpha	1	1	0	1	0	0	1	1	0	0	1	1	1	1	1	1	1	1
KF803043	NS	Alpha	1	1	0	1	0	0	1	1	0	0	1	1	1	1	1	1	1	1
KF898785	NS	Alpha	1	1	0	1	0	0	1	1	0	0	1	1	1	1	1	1	1	1
HQ202413	NS	Alpha	1	1	0	1	0	0	1	1	0	0	1	1	1	1	1	1	1	1
KF041530	NS	Alpha	1	1	0	1	0	0	1	1	0	0	1	1	1	1	1	1	1	1
AB625946	NS	Alpha	1	1	0	1	0	0	1	1	0	0	1	1	1	1	1	1	1	1
KJ433501	NS	Alpha	1	1	0	1	0	0	1	1	0	0	1	1	1	1	1	1	1	1
EU590212	NS	Alpha	1	1	0	1	0	0	1	1	0	0	1	1	1	1	1	1	1	1
JQ768062	NS	Alpha	1	1	0	1	0	0	1	1	0	0	1	1	1	1	1	1	1	1
JQ403855	NS	Alpha	1	1	0	1	0	0	1	1	0	0	1	1	1	1	1	1	1	1
KC967726	NS	Alpha	1	1	0	1	0	0	1	1	0	0	1	1	1	1	1	1	1	1
GQ142840	NS	Alpha	1	1	0	1	0	0	1	1	0	0	1	1	1	1	1	1	1	1
KM030724	NS	Alpha	1	1	0	1	0	0	1	1	0	0	1	1	1	1	1	1	1	1
FJ951677	NS	Alpha	1	1	0	1	0	0	1	1	0	0	0	1	1	1	0	1	1	1
JQ320511	NS	Alpha	1	1	0	1	0	0	1	1	0	0	0	1	1	1	0	1	1	1
GQ226073	NS	Alpha	1	1	0	1	0	0	1	1	0	0	1	1	1	1	0	1	1	1
EU885680	NS	Alpha	1	1	0	1	0	0	1	1	0	0	1	1	1	1	1	1	1	1
FJ601575	NS	Alpha	1	1	0	1	0	0	1	1	0	0	1	1	1	1	1	1	1	1
JX509648	NS	Alpha	1	1	0	1	0	0	1	1	0	0	1	1	1	1	1	1	1	1
JX509650	NS	Alpha	1	1	0	1	0	0	1	1	0	0	1	1	1	1	1	1	1	1
FJ601579	NS	Alpha	1	1	0	1	0	0	1	1	0	0	1	1	1	1	1	1	1	1
KF853588	NS	Alpha	1	1	0	1	0	0	1	1	0	0	1	1	1	1	1	1	1	1
KF877801	NS	Alpha	1	1	0	1	0	0	1	1	0	0	1	1	1	1	1	1	1	1
AB465037	NS	Alpha	1	1	0	1	0	0	1	1	0	0	1	1	1	1	1	1	1	1
DQ501004	NS	Alpha	1	1	0	1	0	0	1	1	0	0	1	1	1	1	1	1	1	1
JQ345800	NS	Alpha	1	1	0	1	0	0	1	1	0	0	1	1	1	1	1	1	1	1
KF857040	NS	Alpha	1	1	0	1	0	0	1	1	0	0	1	1	1	1	1	1	1	1
KF668721	NS	Alpha	1	1	0	1	0	0	1	1	0	0	1	1	1	1	1	1	1	1
KF018519	NS	Alpha	1	1	0	1	0	0	1	1	0	0	1	1	1	1	1	1	1	1
KF668684	NS	Alpha	1	1	0	1	0	0	1	1	0	0	1	1	1	1	1	1	1	1
AB918811	NS	Alpha	1	1	0	1	0	0	1	1	0	0	1	1	1	1	1	1	1	1
JF430534	NS	Alpha	1	1	0	1	0	0	1	1	0	0	1	1	1	1	1	1	1	1
JF520915	NS	Alpha	1	1	0	1	0	0	1	1	0	0	1	1	1	1	1	1	1	1
JN179941	NS	Alpha	1	1	0	1	0	0	1	1	0	0	1	1	1	1	1	1	1	1
JN787014	NS	Alpha	1	1	0	1	0	0	1	1	0	0	1	1	1	1	1	1	1	1
KC537402	NS	Alpha	1	1	0	1	0	0	1	1	0	0	1	1	1	1	1	1	1	1
JF439033	NS	Alpha	1	1	0	1	0	0	1	1	0	0	1	1	1	1	1	1	1	1
JN787000	NS	Alpha	1	1	0	1	0	0	1	1	0	0	1	1	1	1	1	1	1	1
JN179940	NS	Alpha	1	1	0	1	0	0	1	1	0	0	1	1	1	1	1	1	1	1
EU099957	NS	Alpha	1	1	0	1	0	0	1	1	0	0	1	1	1	1	1	1	1	1
DQ148869	NS	Alpha	1	1	0	1	0	0	1	1	0	0	1	1	1	1	1	1	1	1
EU885681	NS	Alpha	1	1	0	1	0	0	1	1	0	0	1	1	1	1	1	1	1	1
JF748324	NS	Alpha	1	1	0	1	0	0	1	1	0	0	1	1	1	1	1	1	1	1
KF803168	NS	Alpha	1	1	0	1	0	0	1	1	0	0	1	1	1	1	1	1	1	1
EU885684	NS	Alpha	1	1	0	1	0	0	1	1	0	0	1	1	1	1	1	1	1	1
JX140475	NS	Alpha	1	1	0	1	0	0	1	1	0	0	1	1	1	1	1	1	1	1
EU885698	NS	Alpha	1	1	0	1	0	0	1	1	0	0	1	1	1	1	1	1	1	1
HQ202369	NS	Alpha	1	1	0	1	0	0	1	1	0	0	1	1	1	1	1	1	1	1
JQ320510	NS	Alpha	1	1	0	1	0	0	1	1	0	0	1	1	1	1	1	1	1	1
KF857089	NS	Alpha	1	1	0	1	0	0	1	1	0	0	1	1	1	1	1	1	1	1
JQ403665	NS	Alpha	1	1	0	1	0	0	1	1	0	0	1	1	1	1	1	1	1	1
KF668750	NS	Alpha	1	1	0	1	0	0	1	1	0	0	1	1	1	1	1	1	1	1
DQ148875	NS	Alpha	1	1	0	1	0	0	1	1	0	0	1	1	1	1	1	1	1	1
EU137864	NS	Alpha	1	1	0	1	0	0	1	1	0	0	1	1	1	1	1	1	1	1
EU885566	NS	Alpha	1	1	0	1	0	0	1	1	0	0	1	1	1	1	1	1	1	1
HQ538544	NS	Alpha	1	1	0	1	0	0	1	1	0	0	1	1	1	1	1	1	1	1
FN423456	NS	Alpha	1	1	0	1	0	0	1	1	0	0	1	1	1	1	1	1	1	1
HQ202385	NS	Alpha	1	1	0	1	0	0	1	1	0	0	1	1	1	1	1	1	1	1
JF748348	NS	Alpha	1	1	0	1	0	0	1	1	0	0	1	1	1	1	1	1	1	1
KF754141	NS	Alpha	1	1	0	1	0	0	1	1	0	0	1	1	1	1	1	1	1	1
DQ501046	NS	Alpha	1	1	0	1	0	0	1	1	0	0	1	1	1	1	1	1	1	1
EU885660	NS	Alpha	1	1	0	1	0	0	1	1	0	0	1	1	1	1	1	1	1	1
KF053704	NS	Alpha	1	1	0	1	0	0	1	1	0	0	1	1	1	1	1	1	1	1
DQ672687	NS	Alpha	1	1	0	1	0	0	1	1	0	0	1	1	1	1	1	1	1	1
EU885709	NS	Alpha	1	1	0	1	0	0	1	1	0	0	1	1	1	1	1	1	1	1
JX427187	NS	Alpha	1	1	0	1	0	0	1	1	0	0	1	1	1	1	1	1	1	1
DQ672639	NS	Alpha	1	1	0	1	0	0	1	1	0	0	1	1	1	1	1	1	1	1
GQ226120	NS	Alpha	1	1	0	1	0	0	1	1	0	0	1	1	1	1	1	1	1	1
KF970660	NS	Alpha	1	1	0	1	0	0	1	1	0	0	1	1	1	1	1	1	1	1
DQ672661	NS	Alpha	1	1	0	1	0	0	1	1	0	0	1	1	1	1	1	1	1	1
EU553430	NS	Alpha	1	1	0	1	0	0	1	1	0	0	1	1	1	1	1	1	1	1
JQ768068	NS	Alpha	1	1	0	1	0	0	1	1	0	0	1	1	1	1	1	1	1	1
GQ226128	NS	Alpha	1	1	0	1	0	0	1	1	0	0	1	1	1	1	1	1	1	1
GU988801	NS	Alpha	1	1	0	1	0	0	1	1	0	0	1	1	1	1	1	1	1	1
JQ319463	NS	Alpha	1	1	0	1	0	0	1	1	0	0	1	1	1	1	1	1	1	1
JQ768091	NS	Alpha	1	1	0	1	0	0	1	1	0	0	1	1	1	1	1	1	1	1
HQ401411	NS	Alpha	1	1	0	1	0	0	1	1	0	0	1	1	1	1	1	1	1	1
KF053736	NS	Alpha	1	1	0	1	0	0	1	1	0	0	1	1	1	1	1	1	1	1
KF668795	NS	Alpha	1	1	0	1	0	0	1	1	0	0	1	1	1	1	1	1	1	1
KF668718	NS	Alpha	1	1	0	1	0	0	1	1	0	0	1	1	1	1	1	1	1	1
FJ940174	NS	Alpha	1	1	0	1	0	0	1	1	0	0	1	1	1	1	1	1	1	1
KF041570	NS	Alpha	1	1	0	1	0	0	1	1	0	0	1	1	1	1	1	1	1	1
GQ231450	NS	Alpha	1	1	0	1	0	0	1	1	0	0	1	1	1	1	1	1	1	1
EU590163	NS	Alpha	1	1	0	1	0	0	1	1	0	0	1	1	1	1	1	1	1	1
KF179395	NS	Alpha	1	1	0	1	0	0	1	1	0	0	1	1	1	1	1	1	1	1
KF668757	NS	Alpha	1	1	0	1	0	0	1	1	0	0	1	1	1	1	1	1	1	1
HQ202428	NS	Alpha	1	1	0	1	0	0	1	1	0	0	1	1	1	1	1	1	1	1
JQ319447	NS	Alpha	1	1	0	1	0	0	1	1	0	0	1	1	1	1	1	1	1	1
KF668731	NS	Alpha	1	1	0	1	0	0	1	1	0	0	1	1	1	1	1	1	1	1
KF668755	NS	Alpha	1	1	0	1	0	0	1	1	0	0	1	1	1	1	1	1	1	1
EU590224	NS	Alpha	1	1	0	1	0	0	1	1	0	0	1	1	1	1	1	1	1	1
KF668760	NS	Alpha	1	1	0	1	0	0	1	1	0	0	1	1	1	1	1	1	1	1
KF668683	NS	Alpha	1	1	0	1	0	0	1	1	0	0	1	1	1	1	1	1	1	1
DQ534856	NS	Alpha	1	1	0	1	0	0	1	1	0	0	1	1	1	1	1	1	1	1
JQ319435	NS	Alpha	1	1	0	1	0	0	1	1	0	0	1	1	1	1	1	1	1	1
EF207211	NS	Alpha	1	1	0	1	0	0	1	1	0	0	1	1	1	1	1	1	1	1
JX465201	NS	Alpha	1	1	0	1	0	0	1	1	0	0	1	1	1	1	1	1	1	1
KF053694	NS	Alpha	1	1	0	1	0	0	1	1	0	0	1	1	1	1	1	1	1	1
GQ226058	NS	Alpha	1	1	0	1	0	0	1	1	0	0	1	1	1	1	1	1	1	1
JQ768089	NS	Alpha	1	1	0	1	0	0	1	1	0	0	1	1	1	1	1	1	1	1
KC735430	NS	Alpha	1	1	0	1	0	0	1	1	0	0	1	1	1	1	1	1	1	1
GQ226125	NS	Alpha	1	1	0	1	0	0	1	1	0	0	1	1	1	1	1	1	1	1
JX879927	NS	Alpha	1	1	0	1	0	0	1	1	0	0	1	1	1	1	1	1	1	1
JF520904	NS	Alpha	1	1	0	1	0	0	1	1	0	0	1	1	1	1	1	1	1	1
AB645427	NS	Gamma	1	1	0	1	0	0	1	0	0	0	0	0	1	0	0	0	1	1
KC444773	NS	Gamma	1	1	0	1	0	0	1	0	0	0	0	0	1	0	0	0	1	1
EU671633	NS	Gamma	1	1	0	1	0	0	1	0	0	0	0	0	1	0	0	0	1	1
HM803694	NS	Gamma	1	1	0	1	0	0	1	0	0	0	0	0	1	0	0	0	1	1
KF874467	NS	Gamma	1	1	0	1	0	0	1	0	0	0	0	0	1	0	0	0	1	1
KJ699412	NS	Gamma	1	1	0	1	0	0	1	0	0	0	0	0	1	0	0	0	1	1
EU590455	NS	Gamma	1	1	0	1	0	0	1	0	0	0	0	0	1	0	0	0	1	1
EU671146	NS	Gamma	1	1	0	1	0	0	1	0	0	0	0	0	1	0	0	0	1	1
KC137409	NS	Gamma	1	1	0	1	0	0	1	0	0	0	0	0	1	0	0	0	1	1
JX023512	NS	Gamma	1	1	0	1	0	0	1	0	0	0	0	0	1	0	0	0	1	1
EU651089	NS	Gamma	1	1	0	1	0	0	1	0	0	0	0	0	1	0	0	0	1	1
EU671160	NS	Gamma	1	1	0	1	0	0	1	0	0	0	0	0	1	0	0	0	1	1
EU651083	NS	Gamma	1	1	0	1	0	0	1	0	0	0	0	0	1	0	0	0	1	1
EU651249	NS	Gamma	1	1	0	1	0	0	1	0	0	0	0	0	1	0	0	0	1	1
JQ345860	NS	Gamma	1	1	0	1	0	0	1	0	0	0	0	0	1	0	0	0	1	1
GQ863091	NS	Gamma	1	1	0	1	0	0	1	0	0	0	0	0	1	0	0	0	1	1
JQ638722	NS	Gamma	1	1	0	1	0	0	1	0	0	0	0	0	1	0	0	0	1	1
EU651229	NS	Gamma	1	1	0	1	0	0	1	0	0	0	0	0	1	0	0	0	1	1
KC773909	NS	Gamma	1	1	0	1	0	0	1	0	0	0	0	0	1	0	0	0	1	1
EU885633	NS	Gamma	1	1	0	1	0	0	1	0	0	0	0	0	1	0	0	0	1	1
EU671173	NS	Gamma	1	1	0	1	0	0	1	0	0	0	0	0	1	0	0	0	1	1
HM346001	NS	Gamma	1	1	0	1	0	0	1	0	0	0	0	0	1	0	0	0	1	1
GU811287	NS	Gamma	1	1	0	1	0	0	1	0	0	0	0	0	1	0	0	0	1	1
HQ007740	NS	Gamma	1	1	0	1	0	0	1	0	0	0	0	0	1	0	0	0	1	1
KJ438455	NS	Gamma	1	1	0	1	0	0	1	0	0	0	0	0	1	0	0	0	1	1
EU672087	NS	Gamma	1	1	0	1	0	0	1	0	0	0	0	0	1	0	0	0	1	1
EU671637	NS	Gamma	1	1	0	1	0	0	1	0	0	0	0	0	1	0	0	0	1	1
EU672273	NS	Gamma	1	1	0	1	0	0	1	0	0	0	0	0	1	0	0	0	1	1
JQ638724	NS	Gamma	1	1	0	1	0	0	1	0	0	0	0	0	1	0	0	0	1	1
HQ678190	NS	Gamma	1	1	0	1	0	0	1	0	0	0	0	0	1	0	0	0	1	1
EU672062	NS	Gamma	1	1	0	1	0	0	1	0	0	0	0	0	1	0	0	0	1	1
KJ859235	NS	Gamma	1	1	0	1	0	0	1	0	0	0	0	0	1	0	0	0	1	1
JX010789	NS	Gamma	1	1	0	1	0	0	1	0	0	0	0	0	1	0	0	0	1	1
DQ312283	NS	Gamma	1	1	0	1	0	0	0	0	0	0	0	0	1	0	0	0	1	1
DQ500964	NS	Gamma	1	1	0	1	0	0	0	0	0	0	0	0	1	0	0	0	1	1
JX427126	NS	Gamma	1	1	0	1	0	0	0	0	0	0	0	0	1	0	0	0	1	1
EU885711	NS	Gamma	1	1	0	1	0	0	0	0	0	0	0	0	1	0	0	0	1	1
JX427156	NS	Gamma	1	1	0	1	0	0	0	0	0	0	0	0	1	0	0	0	1	1
JX427362	NS	Gamma	1	1	0	1	0	0	0	0	0	0	0	0	1	0	0	0	1	1
JX416592	NS	Gamma	1	1	0	1	0	0	0	0	0	0	0	0	1	0	0	0	1	1
JX416645	NS	Gamma	1	1	0	1	0	0	0	0	0	0	0	0	1	0	0	0	1	1
JX570746	NS	Gamma	1	1	0	1	0	0	0	0	0	0	0	0	1	0	0	0	1	1
GQ863098	NS	Gamma	1	1	0	1	0	0	0	0	0	0	0	0	1	0	0	0	1	1
JX416596	NS	Gamma	1	1	0	1	0	0	0	0	0	0	0	0	1	0	0	0	1	1
JX427399	NS	Gamma	1	1	0	1	0	0	0	0	0	0	0	0	1	0	0	0	1	1
KF709701	NS	Gamma	1	1	0	1	0	0	0	0	0	0	0	0	1	0	0	0	1	1
KC773897	NS	Gamma	1	1	0	1	0	0	0	0	0	0	0	0	1	0	0	0	1	1
GU270277	NS	Gamma	1	1	0	1	0	0	0	0	0	0	0	0	1	0	0	0	1	1
JQ638747	NS	Gamma	1	1	0	1	0	0	0	0	0	0	0	0	1	0	0	0	1	1
JX427183	NS	Gamma	1	1	0	1	0	0	0	0	0	0	0	0	1	0	0	0	1	1
KC469627	NS	Gamma	1	1	0	1	0	0	0	0	0	0	0	0	1	0	0	0	1	1
JQ944698	NS	Gamma	1	1	0	1	0	0	0	0	0	0	0	0	1	0	0	0	1	1
KJ496307	NS	Gamma	1	1	0	1	0	0	0	0	0	0	0	0	1	0	0	0	1	1
DQ501058	NS	Gamma	1	1	0	1	0	0	0	0	0	0	0	0	1	0	0	0	1	1
JX416598	NS	Gamma	1	1	0	1	0	0	0	0	0	0	0	0	1	0	0	0	1	1
DQ534701	NS	Gamma	1	1	0	1	0	0	0	0	0	0	0	0	1	0	0	0	1	1
JF935454	NS	Gamma	1	1	0	1	0	0	0	0	0	0	0	0	1	0	0	0	1	1
KJ433500	NS	Gamma	1	1	0	1	0	0	0	0	0	0	0	0	1	0	0	0	1	1
JN190852	NS	Gamma	1	1	0	1	0	0	0	0	0	0	0	0	1	0	0	0	1	1
JN180057	NS	Gamma	1	1	0	1	0	0	0	0	0	0	0	0	1	0	0	0	1	1
EU315722	NS	Gamma	1	1	0	1	0	0	0	0	0	0	0	0	1	0	0	0	1	1
GQ142739	NS	Gamma	1	1	0	1	0	0	0	0	0	0	0	0	1	0	0	0	1	1
KF709783	NS	Gamma	1	1	0	1	0	0	0	0	0	0	0	0	1	0	0	0	1	1
EU885573	NS	Gamma	1	1	0	1	0	0	0	0	0	0	0	0	1	0	0	0	1	1
EU885638	NS	Gamma	1	1	0	1	0	0	0	0	0	0	0	0	1	0	0	0	1	1
EU885642	NS	Gamma	1	1	0	1	0	0	0	0	0	0	0	0	1	0	0	0	1	1
GQ142606	NS	Gamma	1	1	0	1	0	0	0	0	0	0	0	0	1	1	0	0	1	1
KC469623	NS	Gamma	1	1	0	1	0	0	0	0	0	0	0	0	1	1	0	0	1	1
KC962894	NS	Gamma	1	1	0	1	0	0	0	0	0	0	0	0	1	1	0	0	1	1
KF975951	NS	Gamma	1	1	0	1	0	0	0	0	0	0	0	0	1	1	0	0	1	1
JX023521	NS	Gamma	1	0	0	1	0	0	0	0	0	0	0	0	1	1	0	0	1	1
AB545961	NS	Gamma	1	1	0	1	0	0	0	0	0	0	0	0	1	1	0	0	1	1
FN869066	NS	Gamma	1	1	0	1	0	0	0	0	0	0	0	0	1	1	0	0	1	1
JF430539	NS	Gamma	1	1	0	1	0	0	0	0	0	0	0	0	1	1	0	0	1	1
JF935461	NS	Gamma	1	1	0	1	0	0	0	0	0	0	0	0	1	1	0	0	1	1
EU553413	NS	Gamma	1	1	0	1	0	0	0	0	0	0	0	0	1	1	0	0	1	1
AB622259	NS	Gamma	1	1	0	1	0	0	0	0	0	0	0	0	1	1	0	0	1	1
HQ233248	NS	Gamma	1	1	0	1	0	0	0	0	0	0	0	0	1	1	0	0	1	1
EU770872	NS	Gamma	1	1	0	1	0	0	0	0	0	0	0	0	1	1	0	0	1	1
JF935600	NS	Gamma	1	1	0	1	0	0	0	0	0	0	0	0	1	1	0	0	1	1
JX885370	NS	Gamma	1	1	0	1	0	0	0	0	0	0	0	0	1	1	0	0	1	1
JX885454	NS	Gamma	1	1	0	1	0	0	0	0	0	0	0	0	1	1	0	0	1	1
KJ863842	NS	Gamma	1	1	0	1	0	0	0	0	0	0	0	0	1	1	0	0	1	1
EU885570	NS	Gamma	1	1	0	1	0	0	0	0	0	0	0	0	1	1	0	0	1	1
GQ266661	NS	Gamma	1	1	0	1	0	0	0	0	0	0	0	0	1	1	0	0	1	1
JF520853	NS	Gamma	1	1	0	1	0	0	0	0	0	0	0	0	1	1	0	0	1	1
JX885427	NS	Gamma	1	1	0	1	0	0	0	0	0	0	0	0	1	1	0	0	1	1
JX885429	NS	Gamma	1	1	0	1	0	0	0	0	0	0	0	0	1	1	0	0	1	1
HQ340417	NS	Gamma	1	1	0	1	0	0	0	0	0	0	0	0	1	1	0	0	1	1
EU667863	NS	Gamma	1	1	0	1	0	0	0	0	0	0	0	0	1	1	0	0	1	1
JN180027	NS	Gamma	1	1	0	1	0	0	0	0	0	0	0	0	1	1	0	0	1	1
HQ340364	NS	Gamma	1	1	0	1	0	0	0	0	0	0	0	0	1	1	0	0	1	1
JF520885	NS	Gamma	1	1	0	1	0	0	0	0	0	0	0	0	1	1	0	0	1	1
JF520965	NS	Gamma	1	1	0	1	0	0	0	0	0	0	0	0	1	1	0	0	1	1
KM116901	NS	Gamma	1	1	0	1	0	0	0	0	0	0	0	0	1	1	0	0	1	1
KC010605	NS	Gamma	1	1	0	1	0	0	0	0	0	0	0	0	1	1	0	0	1	1
JN180069	NS	Gamma	1	1	0	1	0	0	0	0	0	0	0	0	1	1	0	0	1	1
KJ496832	NS	Gamma	1	1	0	1	0	0	0	0	0	0	0	0	1	1	0	0	1	1
KC469632	NS	Gamma	1	1	0	1	0	0	0	0	0	0	0	0	1	1	0	0	1	1
KJ496887	NS	Gamma	1	1	0	1	0	0	0	0	0	0	0	0	1	1	0	0	1	1
KJ081267	NS	Gamma	1	1	0	1	0	0	0	0	0	0	0	0	1	1	0	0	1	1
AB353494	NS	Beta	1	1	0	1	0	0	1	1	0	0	0	0	1	0	0	0	1	1
DQ148816	NS	Beta	1	1	0	0	0	0	1	1	0	0	0	0	1	0	0	0	1	1
GQ863164	NS	Beta	1	1	0	0	0	0	1	1	0	0	0	0	1	0	0	0	1	1
HM754656	NS	Beta	1	1	0	0	0	0	1	1	0	0	0	0	1	0	0	0	1	1
KJ778392	NS	Beta	1	1	0	0	0	0	1	1	0	0	0	0	1	0	0	0	1	1
DQ148902	NS	Beta	1	1	0	0	0	0	1	1	0	0	0	0	1	0	0	0	1	1
KF668746	NS	Beta	1	1	0	0	0	0	1	1	0	0	0	0	1	0	0	0	1	1
KF668774	NS	Beta	1	1	0	0	0	0	1	1	0	0	0	0	1	0	0	0	1	1
EU925286	NS	Beta	1	1	0	0	0	0	1	1	0	0	0	0	1	0	0	0	1	1
HQ538558	NS	Beta	1	1	0	0	0	0	1	1	0	0	0	0	1	0	0	0	1	1
EU885554	NS	Beta	1	1	0	0	0	0	1	1	0	0	0	0	1	0	0	0	1	1
EU885575	NS	Beta	1	1	0	0	0	0	1	1	0	0	0	0	1	0	0	0	1	1
EU885679	NS	Beta	1	1	0	0	0	0	1	1	0	0	0	0	1	0	0	0	1	1
EU885634	NS	Beta	1	1	0	0	0	0	1	1	0	0	0	0	1	0	0	0	1	1
KJ864239	NS	Beta	1	1	0	0	0	0	0	1	0	0	0	0	1	0	0	0	1	1
HQ202403	NS	Beta	1	1	0	0	0	0	0	1	0	0	0	0	1	0	0	0	1	1
KC967697	NS	Beta	1	1	0	0	0	0	0	1	0	0	0	0	1	0	0	0	1	1
KJ496982	NS	Beta	1	1	0	1	0	0	1	1	0	0	0	0	1	0	0	0	1	1
JQ277487	NS	Beta	1	1	0	0	0	0	1	1	0	0	0	0	1	0	0	0	1	1
KF618679	NS	Beta	1	1	0	0	0	0	1	1	0	0	0	0	1	0	0	0	1	1
EU671395	NS	Beta	1	1	0	0	0	0	1	1	0	0	0	0	1	1	0	0	0	1
DQ500996	NS	Beta	1	1	0	0	0	0	1	1	0	0	0	0	1	0	0	0	1	1
GU931374	NS	Beta	1	1	0	0	0	0	1	1	0	0	0	0	1	0	0	0	1	1
FJ853253	NS	Beta	1	1	0	0	0	0	1	1	0	0	0	0	1	0	0	0	1	1
FJ601571	NS	Beta	1	1	0	0	0	0	1	1	0	0	0	0	1	0	0	0	1	1
JF430559	NS	Beta	1	1	0	0	0	0	1	1	0	0	0	0	1	0	0	0	1	1
GQ863165	NS	Beta	1	1	0	0	0	0	1	1	0	0	0	0	1	0	0	0	1	1
AB458226	NS	Beta	1	1	0	1	0	0	1	1	0	0	0	0	1	0	0	0	1	1
AB458227	NS	Beta	1	1	0	1	0	0	1	1	0	0	0	0	1	0	0	0	1	1
AB458229	NS	Beta	1	1	0	1	0	0	1	1	0	0	0	0	1	0	0	0	1	1
KM116912	NS	Beta	1	1	0	1	0	0	1	1	0	0	0	0	1	0	0	0	1	1
KC735407	NS	Beta	1	1	0	1	0	0	1	1	0	0	0	0	1	0	0	0	1	1
DQ312287	NS	Beta	1	1	0	1	0	0	1	1	0	0	0	0	1	0	0	0	1	1
DQ312291	NS	Beta	1	1	0	1	0	0	1	1	0	0	0	0	1	0	0	0	1	1
KF709810	NS	Beta	1	1	0	1	0	0	1	1	0	0	0	0	1	0	0	0	1	1
FM867834	NS	Beta	1	1	0	1	0	0	1	1	0	0	0	0	1	0	0	0	1	1
AB645413	NS	Beta	1	1	0	1	0	0	1	1	0	0	0	0	1	0	0	0	1	1
AB918819	NS	Beta	1	1	0	1	0	0	1	1	0	0	0	0	1	0	0	0	1	1
FJ601605	NS	Beta	1	1	0	1	0	0	1	1	0	0	0	0	1	0	0	0	1	1
GQ481090	NS	Beta	1	1	0	1	0	0	1	1	0	0	0	0	1	0	0	0	1	1
JN190828	NS	Beta	1	1	0	1	0	0	1	1	0	0	0	0	1	0	0	0	1	1
KJ158485	NS	Beta	1	1	0	1	0	0	1	1	0	0	0	0	1	0	0	0	1	1
KF003948	NS	Beta	1	1	0	1	0	0	1	1	0	0	0	0	1	0	0	0	1	1
HM113517	NS	Gamma	1	1	0	1	0	0	0	0	0	0	0	0	1	1	0	0	1	1
AB353463	NS	Delta	1	0	0	1	0	0	1	0	0	0	0	0	1	0	0	0	1	1
HQ007857	NS	Delta	1	0	0	1	0	0	1	0	0	0	0	0	1	0	0	0	1	1
JF735056	NS	Delta	1	0	0	1	0	0	1	0	0	0	0	0	1	0	0	0	1	1
HQ007886	NS	Delta	1	0	0	1	0	0	1	0	0	0	0	0	1	0	0	0	1	1
GQ863119	NS	Delta	1	0	0	1	0	0	1	0	0	0	0	0	1	0	0	0	1	1
KC158006	NS	Delta	1	0	0	1	0	0	1	0	0	0	0	0	1	0	0	0	1	1
HM754688	NS	Delta	1	0	0	1	0	0	1	0	0	0	0	0	1	0	0	0	1	1
KF004245	NS	Delta	1	0	0	1	0	0	1	0	0	0	0	0	1	0	0	0	1	1
AB688020	NS	Delta	1	0	0	1	0	0	1	0	0	0	0	0	1	0	0	0	1	1
AB918914	NS	Delta	1	0	0	1	0	0	1	0	0	0	0	0	1	0	0	0	1	1
JQ864851	NS	Delta	1	0	0	1	0	0	1	0	0	0	0	0	1	0	0	0	1	1
HQ888802	NS	Delta	1	0	0	1	0	0	1	0	0	0	0	0	1	0	0	0	1	1
EU590521	NS	Delta	1	0	0	1	0	0	1	0	0	0	0	0	1	0	0	0	1	1
KJ729461	NS	Delta	1	0	0	1	0	0	1	0	0	0	0	0	1	0	0	0	1	1
EU590637	NS	Delta	1	0	0	1	0	0	1	0	0	0	0	0	1	0	0	0	1	1
HQ538545	NS	Delta	1	0	0	1	0	0	1	0	0	0	0	0	1	0	0	0	1	1
KF668799	NS	Delta	1	0	0	1	0	0	1	0	0	0	0	0	1	0	0	0	1	1
EU671286	NS	Delta	1	0	0	1	0	0	1	0	0	0	0	0	1	0	0	0	1	1
JF748338	NS	Delta	1	0	0	1	0	0	1	0	0	0	0	0	1	0	0	0	1	1
KF668716	NS	Delta	1	0	0	1	0	0	1	0	0	0	0	0	1	0	0	0	1	1
HM803692	NS	Delta	1	0	0	1	0	0	1	0	0	0	0	0	1	0	0	0	1	1
KJ729441	NS	Delta	1	0	0	1	0	0	1	0	0	0	0	0	1	0	0	0	1	1
HM055560	NS	Delta	1	0	0	1	0	0	1	0	0	0	0	0	1	0	0	0	1	1
HM346033	NS	Delta	1	0	0	1	0	0	1	0	0	0	0	0	1	0	0	0	1	1
JF748369	NS	Delta	1	0	0	1	0	0	1	0	0	0	0	0	1	0	0	0	1	1
KF667008	NS	Delta	1	0	0	1	0	0	1	0	0	0	0	0	1	0	0	0	1	1
KF975978	NS	Delta	1	0	0	1	0	0	1	0	0	0	0	0	1	0	0	0	1	1
JF924855	NS	Delta	1	0	0	1	0	0	1	0	0	0	0	0	1	0	0	0	1	1
KC735507	NS	Delta	1	0	0	1	0	0	1	0	0	0	0	0	1	0	0	0	1	1
FJ951688	NS	Delta	1	0	0	1	0	0	1	0	0	0	0	0	1	0	0	0	1	1
GQ266652	NS	Delta	1	0	0	1	0	0	1	0	0	0	0	0	1	0	0	0	1	1
EU590133	NS	Delta	1	0	0	1	0	0	0	0	0	0	0	0	1	0	0	0	1	1
EU590277	NS	Delta	1	0	0	1	0	0	0	0	0	0	0	0	1	0	0	0	1	1
EU671170	NS	Delta	1	0	0	1	0	0	0	0	0	0	0	0	1	0	0	0	1	1
HQ221890	NS	Delta	1	0	0	1	0	0	0	0	0	0	0	0	1	0	0	0	1	1
HQ007666	NS	Delta	1	0	0	1	0	0	0	0	0	0	0	0	1	0	0	0	1	1
HQ007756	NS	Delta	1	0	0	1	0	0	0	0	0	0	0	0	1	0	0	0	1	1
HM346180	NS	Delta	1	0	0	1	0	0	0	0	0	0	0	0	1	0	0	0	1	1
HM346030	NS	Delta	1	0	0	1	0	0	1	0	0	0	0	0	1	0	0	0	1	1
HM346166	NS	Delta	1	0	0	1	0	0	1	0	0	0	0	0	1	0	0	0	1	1
HM754752	NS	Delta	1	0	0	1	0	0	1	0	0	0	0	0	1	0	0	0	1	1
EU590135	NS	Delta	1	0	0	1	0	0	1	0	0	0	0	0	1	0	0	0	1	1
EU590279	NS	Delta	1	0	0	1	0	0	1	0	0	0	0	0	1	0	0	0	1	1
EU672033	NS	Delta	1	0	0	1	0	0	1	0	0	0	0	0	1	0	0	0	1	1
JQ345903	NS	Delta	1	0	0	1	0	0	1	0	0	0	0	0	1	0	0	0	1	1
EU885563	NS	Delta	1	0	0	1	0	0	1	0	0	0	0	0	1	0	0	0	1	1
GQ863176	NS	Delta	1	0	0	1	0	0	1	0	0	0	0	0	1	0	0	0	1	1
EU885577	NS	Delta	1	0	0	1	0	0	1	0	0	0	0	0	1	0	0	0	1	1
EU885561	NS	Delta	1	0	0	1	0	0	1	0	0	0	0	0	1	0	0	0	1	1
EU885632	NS	Delta	1	0	0	1	0	0	1	0	0	0	0	0	1	0	0	0	1	1
HM346065	NS	Delta	1	0	0	1	0	0	1	0	0	0	0	0	1	0	0	0	1	1
EU885557	NS	Delta	1	0	0	1	0	0	1	0	0	0	0	0	1	0	0	0	1	1
GQ481040	NS	Delta	1	0	0	1	0	0	1	0	0	0	0	0	1	0	0	0	1	1
KJ497054	NS	Delta	1	0	0	1	0	0	1	0	0	0	0	0	1	0	0	0	1	1
HM346048	NS	Delta	1	0	0	1	0	0	1	0	0	0	0	0	1	0	0	0	1	1
JN180076	NS	Delta	1	0	0	1	0	0	1	0	0	0	0	0	1	0	0	0	1	1
KM117076	NS	Delta	1	0	0	1	0	0	1	0	0	0	0	0	1	0	0	0	1	1
KJ158577	NS	Delta	1	0	0	1	0	0	1	0	0	0	0	0	1	0	0	0	1	1
AB353479	NS	Delta	1	1	0	1	0	0	1	0	0	0	0	0	1	0	0	0	1	1
KF004224	NS	Delta	1	1	0	1	0	0	1	0	0	0	0	0	1	0	0	0	1	1
KF574113	NS	Delta	1	1	0	1	0	0	1	0	0	0	0	0	1	0	0	0	1	1
GQ499553	NS	Delta	1	1	0	1	0	0	1	0	0	0	0	0	1	0	0	0	1	1
KC559234	NS	Delta	1	1	0	1	0	0	1	0	0	0	0	0	1	0	0	0	1	1
JX426303	NS	Delta	1	1	0	1	0	0	1	0	0	0	0	0	1	0	0	0	1	1
AB353484	NS	Delta	1	1	0	1	0	0	1	0	0	0	0	0	1	0	0	0	1	1
EU671116	NS	Delta	1	1	0	1	0	0	1	0	0	0	0	0	1	0	0	0	1	1
EU672149	NS	Delta	1	1	0	1	0	0	1	0	0	0	0	0	1	0	0	0	1	1
GQ906644	NS	Delta	1	1	0	1	0	0	1	0	0	0	0	0	1	0	0	0	1	1
JX537649	NS	Delta	1	1	0	1	0	0	1	0	0	0	0	0	1	0	0	0	1	1
JF748326	NS	Delta	1	1	0	1	0	0	1	0	0	0	0	0	1	0	0	0	1	1
GQ911230	NS	Delta	1	1	0	1	0	0	1	0	0	0	0	0	1	0	0	0	1	1
KJ496888	NS	Delta	1	1	0	1	0	0	1	0	0	0	0	0	1	0	0	0	1	1
GQ911252	NS	Delta	1	1	0	1	0	0	1	0	0	0	0	0	1	0	0	0	1	1
KM116929	NS	Delta	1	1	0	1	0	0	1	0	0	0	0	0	1	0	0	0	1	1
EU885653	NS	Delta	1	1	0	1	0	0	1	0	0	0	0	0	1	0	0	0	1	1
GU225881	NS	Incertae	1	1	0	0	0	0	1	0	0	0	0	0	1	0	0	0	1	1
GQ331413	NS	Incertae	1	1	0	0	0	0	1	0	0	0	0	0	1	0	0	0	1	1
AB828929	NS	Epsilon	1	1	0	0	0	0	1	0	0	0	0	0	1	0	0	0	1	1
FJ601584	NS	Epsilon	1	1	0	0	0	0	1	0	0	0	0	0	1	0	0	0	1	1
JN183774	NS	Epsilon	1	1	0	0	0	0	1	0	0	0	0	0	1	0	0	0	1	1
JN183739	NS	Epsilon	1	1	0	0	0	0	1	0	0	0	0	0	1	0	0	0	1	1
JN190707	NS	Epsilon	1	1	0	0	0	0	1	0	0	0	0	0	1	0	0	0	1	1
DQ278502	NS	Epsilon	1	1	0	0	0	0	1	0	0	0	0	0	1	0	0	0	1	1
FJ227759	NS	Epsilon	1	1	0	0	0	0	1	0	0	0	0	0	1	0	0	0	1	1
JF430554	NS	Epsilon	1	1	0	0	0	0	1	0	0	0	0	0	1	0	0	0	1	1
KF179393	NS	Epsilon	1	1	0	0	0	0	1	0	0	0	0	0	1	0	0	0	1	1
HQ202397	NS	Epsilon	1	1	0	0	0	0	1	0	0	0	0	0	1	0	0	0	1	1
EU650954	NS	Epsilon	1	1	0	0	0	0	1	0	0	0	0	0	1	0	0	0	1	1
KC756646	NS	Epsilon	1	1	0	0	0	0	1	0	0	0	0	0	1	0	0	0	1	1
HQ316986	NS	Epsilon	1	1	0	0	0	0	1	0	0	0	0	0	1	0	0	0	1	1
KJ081253	NS	Epsilon	1	1	0	0	0	0	1	0	0	0	0	0	1	0	0	0	1	1
JX570739	NS	Epsilon	1	1	0	0	0	0	1	0	0	0	0	0	1	0	0	0	1	1
KF179388	NS	Epsilon	1	1	0	0	0	0	1	0	0	0	0	0	1	0	0	0	1	1
KJ699397	NS	Epsilon	1	1	0	0	0	0	1	0	0	0	0	0	1	0	0	0	1	1
KF179397	NS	Epsilon	1	1	0	0	0	0	1	0	0	0	0	0	1	0	0	0	1	1
JN183537	NS	Zeta	0	1	0	1	0	0	1	1	0	0	0	0	1	1	0	0	0	1
AB542169	NS	Zeta	0	1	0	1	0	0	1	1	0	0	0	0	1	1	0	0	0	1
JX643991	NS	Zeta	0	1	0	1	0	0	1	1	0	0	0	0	1	1	0	0	0	1
KF179403	NS	Zeta	0	1	0	1	0	0	1	1	0	0	0	0	1	1	0	0	0	1
JQ345901	NS	Zeta	0	1	0	1	0	0	1	1	0	0	0	0	1	1	0	0	0	1
KF179444	NS	Zeta	0	1	0	1	0	0	1	1	0	0	0	0	1	1	0	0	0	1
KM110745	NS	Zeta	0	1	0	1	0	0	1	1	0	0	0	0	1	1	0	0	0	1
JX426485	NS	Zeta	0	1	0	1	0	0	1	1	0	0	0	0	1	0	0	0	0	1
KF179412	NS	Zeta	0	1	0	1	0	0	1	1	0	0	0	0	1	0	0	0	0	1
DQ304880	NS	Zeta	0	1	0	1	0	0	1	1	0	0	0	0	1	0	0	0	0	1
EU860279	NS	Zeta	0	1	0	1	0	0	1	1	0	0	0	0	1	0	0	0	0	1
EU651245	NS	Zeta	0	1	0	1	0	0	1	1	0	0	0	0	1	0	0	0	0	1
JQ406891	NS	Zeta	0	1	0	1	0	0	1	1	0	0	0	0	1	0	0	0	0	1
JQ082881	NS	Zeta	0	1	0	1	0	0	1	1	0	0	0	0	1	0	0	0	0	1
KF853589	NS	Zeta	0	1	0	1	0	0	1	1	0	0	0	0	1	0	0	0	0	1
JF905634	NS	Zeta	0	1	0	1	0	0	1	1	0	0	0	0	1	0	0	0	0	1
JF935733	NS	Zeta	0	1	0	1	0	0	1	1	0	0	0	0	1	0	0	0	0	1
EU925258	NS	Zeta	0	1	0	1	0	0	1	1	0	0	0	0	1	0	0	0	0	1
GQ142304	NS	Zeta	0	1	0	1	0	0	1	1	0	0	0	0	1	0	0	0	0	1
KJ660896	NS	Zeta	0	1	0	1	0	0	1	1	0	0	0	0	1	0	0	0	0	1
KC801686	NS	Zeta	0	1	0	1	0	0	1	1	0	0	0	0	1	0	0	0	0	1
KF574128	NS	Zeta	0	1	0	1	0	0	1	1	0	0	0	0	1	0	0	0	0	1
KF606908	NS	Zeta	0	1	0	1	0	0	1	1	0	0	0	0	1	0	0	0	0	1
KF179420	NS	Zeta	0	1	0	1	0	0	1	1	0	0	0	0	1	0	0	0	0	1
FJ227156	NS	Zeta	0	1	0	1	0	0	1	1	0	0	0	0	1	0	0	0	0	1
KF667015	NS	Zeta	0	1	0	1	0	0	1	1	0	0	0	0	1	1	0	0	0	1
KC758445	NS	Zeta	0	1	0	1	0	0	1	1	0	0	0	0	1	1	0	0	0	1
AB649214	NC	Alpha	1	0	0	1	0	0	1	0	1	1	1	1	1	0	1	1	1	1
EU239983	NC	Alpha	1	0	0	0	0	0	1	0	1	1	1	1	1	1	1	1	1	1
JX311792	NC		1	0	0	0	0	0	1	0	1	1	1	1	1	1	1	1	1	1
FJ517347	NT	Alpha	1	1	0	0	0	0	1	0	0	0	1	1	1	1	1	1	1	1
JN179805	NT	Alpha	1	1	0	0	0	0	1	0	0	0	1	1	1	1	1	1	1	1
JF743000	NT	Alpha	1	1	0	0	0	0	1	0	0	0	1	0	1	1	1	1	1	1
JX427548	NT	Alpha	1	1	0	0	0	0	1	0	0	0	1	1	1	1	1	1	1	1
DQ148778	NT	Alpha	1	1	0	0	0	0	1	0	0	0	1	1	1	1	1	1	1	1
JQ312227	NT	Alpha	1	1	0	0	0	0	1	0	0	0	1	1	1	1	1	1	1	1
KJ542830	NT	Alpha	1	1	0	0	0	0	1	0	0	0	1	1	1	1	1	1	1	1
HQ340356	NT	Alpha	1	1	0	0	0	0	1	0	0	0	1	1	1	1	1	1	1	1
KM117042	NT	Alpha	1	1	0	0	0	0	1	0	0	0	1	1	1	1	1	1	1	1
JN179914	NT	Alpha	1	1	0	0	0	0	1	0	0	0	1	1	1	1	1	1	1	1
JN787021	NT	Alpha	1	1	0	0	0	0	1	0	0	0	1	1	1	1	1	1	1	1
JQ365759	NT	Alpha	1	0	0	0	0	0	0	0	0	0	1	0	1	1	1	1	1	1
HE598576	NT	Alpha	1	0	0	0	0	0	0	0	0	0	1	0	1	1	1	1	1	1
JN179866	NT	Alpha	1	0	0	0	0	0	0	0	0	0	1	0	1	1	1	1	1	1
JN179865	NT	Alpha	1	0	0	0	0	0	0	0	0	0	1	0	1	1	1	1	1	1
EU667812	NT	Alpha	1	0	0	0	0	0	0	0	0	0	1	0	1	1	1	1	1	1
JN179910	NT	Alpha	1	0	0	0	0	0	0	0	0	0	1	0	1	1	1	1	1	1
JN179852	NT	Alpha	1	0	0	0	0	0	0	0	0	0	1	0	1	1	1	1	1	1
KF003872	NT	Alpha	1	1	0	0	0	0	1	0	0	0	1	1	1	1	1	1	1	1
KJ863874	NT	Alpha	1	1	0	0	0	0	1	0	0	0	1	1	1	1	1	1	1	1
KJ864127	NT	Alpha	1	1	0	0	0	0	1	0	0	0	1	1	1	1	1	1	1	1
FJ227756	NT	Alpha	1	1	0	0	0	0	1	0	0	0	1	1	1	1	1	1	1	1
JN179633	NT	Alpha	1	1	0	0	0	0	1	0	0	0	1	1	1	1	1	1	1	1
AB625919	NT	Alpha	1	1	0	0	0	0	0	0	0	0	1	0	1	1	1	1	1	1
FJ227731	NT	Alpha	1	1	0	0	0	0	0	0	0	0	1	0	1	1	1	1	1	1
JN179736	NT	Alpha	1	1	0	0	0	0	0	0	0	0	1	0	1	1	1	1	1	1
KJ863955	NT	Alpha	1	1	0	0	0	0	0	0	0	0	1	0	1	1	1	1	1	1
JN179741	NT	Alpha	1	1	0	0	0	0	0	0	0	0	1	0	1	1	1	1	1	1
JN179760	NT	Alpha	1	1	0	0	0	0	0	0	0	0	1	0	1	1	1	1	1	1
DQ148780	NT	Alpha	1	1	0	0	0	0	1	0	0	0	1	1	1	1	1	1	1	1
KJ864188	NT	Alpha	1	1	0	0	0	0	1	0	0	0	1	1	1	1	1	1	1	1
JQ365758	NT	Alpha	1	1	0	0	0	0	0	0	0	0	1	0	1	1	1	1	1	1
FJ227726	NT	Alpha	1	1	0	0	0	0	0	0	0	0	1	0	1	1	1	1	1	1
EU309873	NT	Alpha	1	1	0	0	0	0	0	0	0	0	1	0	1	1	1	1	1	1
FN773464	NT	Alpha	1	1	0	0	0	0	0	0	0	0	1	0	1	1	1	1	1	1
JN179602	NT	Alpha	1	1	0	0	0	0	0	0	0	0	1	0	1	1	1	1	1	1
GQ142536	NT	Alpha	1	1	0	0	0	0	1	0	0	0	1	1	1	1	1	1	1	1
GQ142649	NT	Alpha	1	1	0	0	0	0	1	0	0	0	1	1	1	1	1	1	1	1
JN179700	NT	Alpha	1	1	0	0	0	0	1	0	0	0	1	1	1	1	1	1	1	1
KJ081259	NT	Alpha	1	1	0	0	0	0	1	0	0	0	1	1	1	1	1	1	1	1
KJ542832	NT	Alpha	1	1	0	0	0	0	1	0	0	0	1	1	1	1	1	1	1	1
JN179872	NT	Alpha	1	1	0	0	0	0	1	0	0	0	1	1	1	1	1	1	1	1
KC293216	NT	Alpha	1	1	0	0	0	0	1	0	0	0	1	1	1	1	1	1	1	1
JN179773	NT	Alpha	1	1	0	0	0	0	1	0	0	0	1	1	1	1	1	1	1	1
FJ227711	NT	Alpha	1	0	0	0	0	0	0	0	1	1	1	0	1	1	1	1	1	1
HQ215923	NT	Alpha	1	0	0	0	0	0	0	0	1	1	1	0	1	1	1	1	1	1
AB427054	NT	Alpha	1	0	0	0	0	0	0	0	1	1	1	0	1	1	1	1	1	1
JQ886283	NT	Alpha	1	0	0	0	0	0	0	0	1	1	1	0	1	1	1	1	1	1
FJ517360	NT	Alpha	1	0	0	0	0	0	0	0	1	1	1	0	1	1	1	1	1	1
HQ896041	NT	Alpha	1	0	0	0	0	0	0	0	1	1	1	0	1	1	1	1	1	1
HQ896052	NT	Alpha	1	0	0	0	0	0	0	0	1	1	1	0	1	1	1	1	1	1
JQ082878	NT	Alpha	1	0	0	0	0	0	0	0	1	1	1	0	1	1	1	1	1	1
HQ896058	NT	Alpha	1	0	0	0	0	0	0	0	1	1	1	0	1	1	1	1	1	1
JF681783	NT	Alpha	1	0	0	0	0	0	0	0	1	1	1	0	1	1	1	1	1	1
JN179533	NT	Alpha	1	0	0	0	0	0	0	0	1	1	1	0	1	1	1	1	1	1
FN869059	NT	Alpha	1	0	0	0	0	0	0	0	1	1	1	0	1	1	1	1	1	1
JN179529	NT	Alpha	1	0	0	0	0	0	0	0	1	1	1	0	1	1	1	1	1	1
HM131597	NT	Alpha	1	0	0	0	0	0	0	0	1	1	1	0	1	1	1	1	1	1
JQ312246	NT	Alpha	1	0	0	0	0	0	0	0	1	1	1	0	1	1	1	1	1	1
JN179537	NT	Alpha	1	0	0	0	0	0	0	0	1	1	1	0	1	1	1	1	1	1
JX885402	NT	Alpha	1	0	0	0	0	0	0	0	1	1	1	0	1	1	1	1	1	1
JN179559	NT	Alpha	1	0	0	0	0	0	0	0	1	1	1	0	1	1	1	1	1	1
JF520876	NT	Alpha	1	0	0	0	0	0	0	0	1	1	1	0	1	1	1	1	1	1
JN671950	NT	Alpha	1	0	0	0	0	0	0	0	1	1	1	0	1	1	1	1	1	1
JN179527	NT	Alpha	1	0	0	0	0	0	0	0	1	1	1	0	1	1	1	1	1	1
JQ365800	NT	Alpha	1	0	0	0	0	0	0	0	1	1	1	0	1	1	1	1	1	1
JN179528	NT	Alpha	1	0	0	0	0	0	0	0	1	1	1	0	1	1	1	1	1	1
JN671945	NT	Alpha	1	0	0	0	0	0	0	0	1	1	1	0	1	1	1	1	1	1
KM117133	NT	Alpha	1	0	0	0	0	0	0	0	1	1	1	0	1	1	1	1	1	1
HQ215919	NT	Alpha	1	0	0	0	0	0	0	0	1	1	1	0	1	1	1	1	1	1
KJ863823	NT	Alpha	1	0	0	0	0	0	0	0	1	1	1	0	1	1	1	1	1	1
JQ320522	NT	Alpha	1	0	0	0	0	0	0	0	1	1	1	1	1	1	1	1	1	1
FN869062	NT	Alpha	1	0	0	0	0	0	0	0	1	1	1	0	1	1	1	1	1	1
JQ312221	NT	Alpha	1	0	0	0	0	0	0	0	1	1	1	0	1	1	1	1	1	1
JN179506	NT	Alpha	1	0	0	0	0	0	0	0	1	1	1	0	1	1	1	1	1	1
JN179519	NT	Alpha	1	0	0	0	0	0	0	0	1	1	1	0	1	1	1	1	1	1
HM131590	NT	Alpha	1	0	0	0	0	0	0	0	1	1	1	0	1	1	1	1	1	1
HM131566	NT	Alpha	1	0	0	0	0	0	0	0	1	1	1	0	1	1	1	1	1	1
JF520896	NT	Alpha	1	0	0	0	0	0	0	0	1	1	1	0	1	1	1	1	1	1
JF520877	NT	Alpha	1	0	0	0	0	0	0	0	1	1	1	0	1	1	1	1	1	1
JN179514	NT	Alpha	1	0	0	0	0	0	0	0	1	1	1	0	1	1	1	1	1	1
KJ864304	NT	Alpha	1	1	0	0	0	0	0	0	0	0	1	0	1	1	1	1	1	1
JF520914	NT	Alpha	1	0	0	1	0	0	0	0	0	0	1	0	1	1	1	1	1	1
EU852678	NT	Alpha	1	0	0	1	0	0	0	0	0	0	1	0	1	1	1	1	1	1
HE598573	NT	Alpha	1	0	0	1	0	0	0	0	0	0	1	1	1	1	1	1	1	1
JN418173	NT	Alpha	1	0	0	1	0	0	0	0	0	0	1	0	1	1	1	1	1	1
JQ082876	NT	Alpha	1	0	0	1	0	0	0	0	0	0	1	0	1	1	1	1	1	1
KJ433494	NT	Alpha	1	0	0	1	0	0	0	0	0	0	1	0	1	1	1	1	1	1
JN418180	NT	Alpha	1	0	0	1	0	0	0	0	0	1	1	0	1	1	1	1	1	1
JN179508	NT	Alpha	1	0	0	1	0	0	0	0	1	1	1	0	1	1	1	1	1	1
KM117093	NT	Alpha	1	0	0	1	0	0	0	0	1	1	1	0	1	1	1	1	1	1
HM131587	NT	Alpha	1	0	0	1	0	0	0	0	1	1	1	0	1	1	1	1	1	1
HE598612	NT	Alpha	1	0	0	1	0	0	0	0	1	1	1	0	1	1	0	1	1	1
FN773415	NT	Alpha	1	0	0	1	0	0	0	0	1	1	0	0	1	1	0	1	1	1
JN179507	NT	Alpha	1	0	0	1	0	0	0	0	1	1	1	0	1	1	0	1	1	1
EU852682	NT	Alpha	1	0	0	1	0	0	0	0	1	1	1	0	1	1	1	1	1	1
EU099963	NT	Gamma	1	0	0	0	0	0	0	0	1	1	1	0	1	1	1	1	1	1
FN773440	NT	Gamma	1	0	0	0	0	0	0	0	1	1	1	0	1	1	1	1	1	1
FN773445	NT	Gamma	1	0	0	0	0	0	0	0	1	1	1	0	1	1	1	1	1	1
HM637851	NT	Gamma	1	0	0	0	0	0	0	0	1	1	1	0	1	1	1	1	1	1
JX311808	NT	Gamma	1	0	0	0	0	0	0	0	1	1	1	0	1	1	1	1	1	1
KC537388	NT	Gamma	1	0	0	0	0	0	0	0	1	1	1	0	1	1	1	1	1	1
KJ152899	NT	Gamma	1	0	0	0	0	0	0	0	1	1	1	0	1	1	1	1	1	1
KF898528	NT	Gamma	1	0	0	0	0	0	0	0	1	1	1	0	1	1	1	1	1	1
KJ152845	NT	Gamma	1	0	0	0	0	0	0	0	1	1	1	0	1	1	1	1	1	1
JQ320505	NT	Gamma	1	0	0	0	0	0	0	0	1	1	1	0	1	1	1	1	1	1
KF053730	NT	Gamma	1	0	0	0	0	0	0	0	1	1	1	0	1	1	1	1	1	1
JQ319461	NT	Incertae	1	0	0	0	0	0	0	0	1	1	1	0	1	1	1	1	1	1
EU137861	NT	Beta	1	0	0	0	0	0	0	0	1	1	1	0	1	1	1	1	1	1
KC108800	NT	Beta	1	0	0	0	0	0	0	0	1	1	1	0	1	1	1	1	1	1
KM116976	NT	Beta	1	0	0	0	0	0	0	0	1	1	1	0	1	1	1	1	1	1
FN773450	NT	Beta	1	0	0	0	0	0	0	0	1	1	1	0	1	1	1	1	1	1
JQ320512	NT	Beta	1	0	0	0	0	0	0	0	1	1	1	0	1	1	1	1	1	1
KJ864008	NT	Beta	1	0	0	0	0	0	0	0	1	1	1	0	1	1	1	1	1	1
HQ888892	NT	Beta	1	0	0	0	0	0	0	0	1	1	1	0	1	1	1	1	1	1
JQ345848	NT	Beta	1	0	0	0	0	0	0	0	1	1	1	0	1	1	1	1	1	1
KF898559	NT	Beta	1	0	0	0	0	0	0	0	1	1	1	0	1	1	1	1	1	1
EU885582	NT-NP	Incertae	1	0	0	0	0	0	1	0	1	1	1	0	1	0	1	1	1	1
JX537619	NT-NP	Incertae	1	0	0	0	0	0	1	0	1	1	1	0	1	0	1	1	1	1
EU885618	NT-NP	Incertae	1	0	0	0	0	0	1	0	1	1	1	0	1	0	0	1	1	1
FJ888623	NT-NP	Incertae	1	0	0	0	0	0	1	0	1	1	1	0	1	0	0	1	1	1
CM001158	NP	Gamma	1	1	0	0	1	1	1	1	0	0	1	1	1	1	1	1	1	1
EU651165	NP	Gamma	1	1	0	0	1	0	1	1	0	0	1	1	1	1	1	1	1	1
JN375970	NP	Gamma	1	1	0	0	1	0	1	1	0	0	1	0	1	1	1	1	0	1
DQ148653	NP	Gamma	1	1	0	0	1	0	1	1	0	0	1	1	1	1	1	1	0	1
KC157988	NP	Gamma	1	1	0	0	1	0	1	1	0	0	1	1	1	1	1	1	0	1
AFPU000001	NP	Gamma	1	1	0	0	1	0	1	1	0	0	1	0	1	1	1	1	0	1
JQ260604	NP	Gamma	1	1	0	0	1	0	1	1	0	0	1	0	1	1	1	1	0	1
JX305919	NP	Gamma	1	1	0	0	1	0	1	1	0	0	1	0	1	1	1	1	0	1
JX488424	NP	Gamma	1	1	0	0	1	0	1	1	0	0	1	0	1	1	1	1	0	1
EU650968	NP	Gamma	1	1	0	0	1	0	1	1	0	0	1	0	1	1	1	1	0	1
JX488411	NP	Gamma	1	1	0	0	1	0	1	1	0	0	0	0	1	1	0	0	0	1
DQ148655	NP	Gamma	1	1	0	0	1	0	1	1	0	0	0	0	1	1	0	0	0	1
EU309881	NP	Gamma	1	1	0	1	1	0	0	1	0	0	0	0	1	1	0	0	0	1
EU590645	NP	Gamma	1	1	0	0	1	0	1	1	0	0	0	0	1	1	0	0	0	1
KF618762	NP	Gamma	1	1	0	0	1	0	1	1	0	0	0	0	1	1	0	0	0	1
KF618761	NP	Gamma	1	1	0	0	1	0	1	1	0	0	0	0	1	1	0	0	0	1
JX305902	NP	Gamma	1	1	0	0	1	0	1	1	0	0	0	0	1	1	0	0	0	1
KJ152880	NP	Gamma	1	1	0	0	1	0	1	1	0	0	0	0	1	1	0	0	0	1
EU650974	NP	Gamma	1	1	0	0	1	0	1	1	0	0	0	0	1	1	0	0	0	1
JX305920	NP	Gamma	1	1	0	0	1	0	1	1	0	0	0	0	1	1	0	0	0	1
JX305901	NP	Gamma	1	1	0	0	1	0	1	1	0	0	0	0	1	1	0	0	0	1
JQ404240	NP	Gamma	1	1	0	0	1	0	1	1	0	0	0	0	1	1	0	0	0	1
HQ168103	NP	Gamma	1	1	0	0	1	0	1	1	0	0	0	0	1	1	0	0	0	1
KF803148	NP	Gamma	1	1	0	0	1	0	1	1	0	0	0	0	1	1	0	0	0	1
KF856996	NP	Gamma	1	1	0	0	1	0	1	1	0	0	0	0	1	1	0	0	0	1
JN179492	NP	Gamma	1	1	0	0	1	0	1	1	0	0	0	0	1	1	0	0	0	1
EU925362	NP	Gamma	1	1	0	0	1	0	1	1	0	0	0	0	1	1	1	0	0	1
GQ499453	NP	Gamma	1	1	0	0	1	0	1	1	0	0	0	0	1	1	1	0	0	1
GQ499694	NP	Gamma	1	1	0	0	1	0	1	1	0	0	0	0	1	1	1	0	0	1
GQ331563	NP	Gamma	1	1	0	0	1	0	1	1	0	0	1	0	1	1	1	1	0	1
GQ331564	NP	Gamma	1	1	0	0	1	0	1	1	0	0	1	0	1	1	1	1	0	1
DQ148578	NP	Gamma	1	1	0	0	1	0	1	1	0	0	1	0	1	1	1	1	1	1
JN190773	NP	Gamma	1	1	0	0	1	0	1	1	0	0	1	0	1	1	1	1	1	1
JN190774	NP	Gamma	1	1	0	0	1	0	1	1	0	0	1	0	1	1	1	1	1	1
DQ148796	NP	Gamma	1	1	0	0	1	0	1	1	0	0	1	0	1	1	1	1	1	1
FJ227839	NP	Gamma	1	1	0	0	1	0	1	1	0	0	1	0	1	1	1	1	0	1
DQ148616	NP	Gamma	1	1	0	0	1	0	1	1	0	0	1	0	1	1	1	1	0	1
JF924560	NP	Gamma	1	1	0	0	1	0	1	1	0	0	1	0	1	1	1	1	0	1
EU197137	NP	Gamma	1	1	0	0	1	0	1	1	0	0	1	0	1	1	1	1	0	1
JN190815	NP	Gamma	1	1	0	0	1	0	1	1	0	0	1	0	1	1	1	1	0	1
FJ601551	NP	Gamma	1	1	0	0	1	0	1	1	0	0	1	0	1	1	1	1	0	1
HM589837	NP	Gamma	1	1	0	0	1	0	1	1	0	0	1	0	1	1	1	1	0	1
JF924252	NP	Gamma	1	1	0	0	1	0	1	1	0	0	1	0	1	1	1	1	0	1
FJ227155	NP	Gamma	1	1	0	0	1	0	1	1	0	0	1	0	1	1	1	1	0	1
FJ601588	NP	Gamma	1	1	0	0	1	0	1	1	0	0	1	0	1	1	1	1	0	1
JX524536	NP	Gamma	1	1	0	0	1	0	1	1	0	0	1	0	1	1	1	1	0	1
FJ227786	NP	Gamma	1	1	0	0	1	0	1	1	0	0	1	0	1	1	1	1	0	1
JF924274	NP	Gamma	1	1	0	0	1	0	1	1	0	0	1	0	1	1	1	1	0	1
JF430502	NP	Gamma	1	1	0	0	1	0	1	1	0	0	1	0	1	1	1	1	0	1
JF430566	NP	Gamma	1	1	0	0	1	0	1	1	0	0	1	0	1	1	1	1	0	1
KJ778452	NP	Gamma	1	1	0	0	1	0	1	1	0	0	1	0	1	1	1	1	0	1
FJ227796	NP	Gamma	1	1	0	0	1	0	1	1	0	0	1	0	1	1	1	1	0	1
EU860262	NP	Gamma	1	1	0	0	1	0	1	1	0	0	1	0	1	1	1	1	0	1
HM589795	NP	Gamma	1	1	0	0	1	0	1	1	0	0	1	0	1	1	1	1	0	1
FJ227832	NP	Gamma	1	1	0	0	1	0	1	1	0	0	1	0	1	1	1	1	0	1
EU925345	NP	Gamma	1	1	0	0	1	0	1	1	0	0	1	0	1	1	1	1	0	1
GQ331490	NP	Gamma	1	1	0	0	1	0	1	1	0	0	1	0	1	1	1	1	0	1
EU651197	NP	Gamma	1	1	0	0	1	0	1	1	0	0	1	0	1	1	1	1	0	1
FJ227851	NP	Gamma	1	1	0	0	1	0	1	1	0	0	1	0	1	1	1	1	0	1
DQ148575	NP	Gamma	1	1	0	0	1	0	1	1	0	0	1	0	1	1	1	1	0	1
DQ501061	NP	Gamma	1	1	0	0	1	0	1	1	0	0	1	0	1	1	1	1	0	1
EU650806	NP	Gamma	1	1	0	0	1	0	1	1	0	0	0	0	1	1	1	1	1	1
GQ499801	NP	Gamma	1	1	0	0	1	1	1	1	0	0	1	1	1	1	1	1	1	1
JF715912	NP	Gamma	1	1	0	0	1	0	1	1	0	0	0	1	1	1	1	1	1	1
AB373240	NP	Gamma	1	1	0	0	1	0	1	1	0	0	0	0	1	0	0	0	0	1
KJ509749	NP	Gamma	1	1	0	0	1	0	1	1	0	0	0	0	1	0	0	0	0	1
AB373358	NP	Gamma	1	0	0	0	1	0	1	1	0	0	0	0	1	0	0	0	0	1
AB828950	NP	Gamma	1	1	0	0	1	0	1	1	0	0	0	0	1	0	0	0	0	1
GU811338	NP	Gamma	1	1	0	0	1	0	1	1	0	0	0	0	1	0	0	0	0	1
JF715911	NP	Gamma	1	0	0	0	1	0	1	1	0	0	0	0	1	0	0	0	0	1
GU811277	NP	Gamma	1	0	0	0	1	0	1	1	0	0	0	0	1	0	0	0	0	1
JN375946	NP	Gamma	1	0	0	0	1	0	1	1	0	0	0	0	1	0	0	0	0	1
EU925261	NP	Gamma	1	1	0	0	1	1	1	1	0	0	1	1	1	1	1	1	1	1
GQ499473	NP	Gamma	1	1	0	0	1	1	1	1	0	0	1	1	1	1	1	1	1	1
GQ499747	NP	Gamma	1	1	0	0	1	1	1	1	0	0	1	1	1	1	1	1	1	1
AB645445	NP	Gamma	1	1	0	0	1	1	1	1	0	0	0	0	1	1	1	1	0	1
GQ499537	NP	Gamma	1	1	0	0	1	1	1	1	0	0	0	0	1	1	1	1	0	1
GQ499440	NP	Gamma	1	1	0	0	1	0	1	1	0	0	0	0	1	1	1	1	0	1
EU650948	NP	Gamma	1	1	0	0	1	0	1	1	0	0	0	0	1	1	1	1	0	1
EU651053	NP	Gamma	1	1	0	0	1	0	1	1	0	0	0	0	1	1	1	1	0	1
EU651043	NP	Gamma	1	1	0	0	1	0	1	1	0	0	0	0	1	1	1	1	0	1
GU988821	NP	Gamma	1	1	0	0	1	0	1	1	0	0	0	0	1	1	1	1	0	1
KJ807530	NP	Gamma	1	1	0	0	1	0	1	1	0	0	0	0	1	1	1	1	0	1
FJ227869	NP	Gamma	1	1	0	0	1	0	1	1	0	0	0	0	1	1	1	1	0	1
GQ499725	NP	Gamma	1	1	0	0	1	0	1	1	0	0	0	0	1	1	1	1	0	1
FJ227809	NP	Gamma	1	1	0	0	1	0	1	1	0	0	0	0	1	1	1	1	0	1
GQ499687	NP	Gamma	1	1	0	0	1	1	1	1	0	0	0	0	1	1	0	0	0	1
KC293197	NP	Gamma	1	1	0	0	1	0	1	1	0	0	0	0	0	0	0	0	0	1
KC293208	NP	Gamma	1	1	0	0	1	1	1	1	0	0	0	0	0	1	0	0	0	1
FJ656580	NP	Gamma	1	1	0	0	1	0	1	1	0	0	1	0	1	1	1	1	0	1
GU811607	NP	Gamma	1	1	0	0	1	0	1	1	0	0	1	0	1	1	1	1	0	1
KF512361	NP	Gamma	1	1	0	0	1	0	1	1	0	0	0	0	0	0	0	0	0	1
EU651215	NP	Gamma	1	1	0	0	1	0	1	1	0	0	1	0	1	1	1	0	0	1
GU988769	NP	Gamma	1	1	0	0	1	0	1	1	0	0	1	0	1	1	1	0	0	1
GU988820	NP	Gamma	1	1	0	0	1	0	1	1	0	0	1	0	1	1	1	0	0	1
EU864300	NP	Gamma	1	1	0	0	1	0	1	1	0	0	1	0	1	1	1	0	0	1
DQ148771	NP	Gamma	1	1	0	0	1	0	1	1	0	0	1	0	1	1	1	0	0	1
JF715754	NP	Gamma	1	1	0	0	1	0	1	1	0	0	1	0	1	1	1	0	0	1
KJ509753	NP	Gamma	1	0	0	0	1	0	1	1	0	0	0	0	1	1	0	1	0	1
KJ509757	NP	Gamma	1	0	0	0	1	0	1	1	0	0	0	0	1	1	0	1	0	1
KJ509742	NP	Gamma	1	0	0	0	1	0	1	1	0	0	0	0	1	1	1	1	1	1
KJ509747	NP	Gamma	1	0	0	0	1	0	1	1	0	0	0	0	1	1	1	1	1	1
KJ509748	NP	Gamma	1	0	0	0	1	0	1	1	0	0	0	0	1	1	1	1	1	1
KJ509741	NP	Gamma	1	0	0	0	1	0	1	1	0	0	0	0	1	1	1	1	0	1
KJ509751	NP	Gamma	1	0	0	0	1	0	1	1	0	0	0	0	1	1	1	1	0	1
KJ509754	NP	Gamma	1	0	0	0	1	0	1	1	0	0	0	0	1	1	1	1	0	1
KJ509760	NP	Gamma	1	0	0	0	1	0	1	1	0	0	0	0	1	1	1	1	0	1
JF715773	NP	Gamma	1	0	0	0	1	0	1	1	0	0	0	0	1	1	1	1	0	1
KJ509744	NP	Gamma	1	0	0	0	1	0	1	1	0	0	1	1	1	1	1	1	1	1
KJ509755	NP	Gamma	1	0	0	0	1	0	1	1	0	0	1	1	1	1	1	1	1	1
AB373287	NP	Gamma	1	1	0	0	1	0	1	1	0	0	1	0	1	1	1	1	0	1
FJ227787	NP	Gamma	1	1	0	0	1	0	1	1	0	0	1	0	1	1	1	1	0	1
JF715892	NP	Gamma	1	1	0	0	1	0	1	1	0	0	1	0	1	1	1	1	0	1
JN183790	NP	Gamma	1	1	0	0	1	0	1	1	0	0	1	0	1	1	1	1	0	1
KF438319	NP	Gamma	1	1	0	0	1	0	1	1	0	0	0	0	1	1	1	1	0	1
GU988789	NP	Gamma	1	1	0	0	1	0	1	1	0	0	0	0	1	1	1	1	0	1
JF715887	NP	Gamma	1	1	0	0	1	0	1	1	0	0	1	0	1	1	1	1	0	1
KF362927	NP	Gamma	1	1	0	1	1	0	1	1	0	0	0	0	0	0	0	0	0	0
AB592000	NP	Gamma	1	1	0	1	1	0	1	1	0	0	0	0	0	0	0	0	0	0
AACY095819	NP	Gamma	1	1	0	0	1	0	1	1	0	0	0	0	0	0	0	0	0	0
JF272692	NP	Gamma	1	1	0	1	1	0	1	1	0	0	0	0	1	0	0	0	0	0
JF802777	NP	Gamma	1	1	0	0	1	0	1	1	0	0	0	0	1	0	0	0	0	0
JF802776	NP	Gamma	1	1	0	0	1	0	1	1	0	0	0	0	1	1	0	1	0	1
JN662453	NP	Gamma	1	1	0	0	1	0	1	1	0	0	0	0	1	1	1	1	0	1
AB592100	NP	Gamma	1	1	0	0	1	0	1	1	0	0	1	0	1	1	1	1	0	1
GU386336	NP	Gamma	1	1	0	0	1	0	1	1	0	0	1	0	1	1	1	1	0	1
GQ499672	NP	Gamma	1	1	0	0	1	0	1	1	0	0	1	0	1	1	1	1	0	1
GU811274	NP	Gamma	1	1	0	0	1	0	1	1	0	0	0	0	1	0	0	0	0	1
JQ359001	NP	Gamma	1	1	0	0	1	0	1	1	0	0	0	0	1	1	1	1	0	1
JF715882	NP	Gamma	1	0	0	1	1	0	1	1	0	0	1	0	0	0	0	0	0	1
JN177520	NP	Gamma	1	0	0	1	1	0	1	1	0	0	1	0	0	0	0	0	0	1
JX305913	NP	Gamma	1	0	0	1	1	0	1	1	0	0	1	0	0	0	0	0	0	1
JF715913	NP	Gamma	1	1	0	0	1	0	1	1	0	0	1	0	1	0	0	1	0	1
JN177532	NP	Gamma	1	1	0	0	1	0	1	1	0	0	1	0	1	0	0	1	0	1
JX537690	NP	Gamma	1	1	0	0	1	0	1	1	0	0	1	0	1	1	1	1	0	1
KC735589	NP	Gamma	1	1	0	0	1	0	1	1	0	0	1	0	1	1	1	1	0	1
JN183740	NP	Gamma	1	1	0	0	1	0	1	1	0	0	1	0	1	0	0	0	0	1
HQ455773	NP	Gamma	1	1	0	0	1	0	1	1	0	0	1	0	0	0	0	0	0	1
AB583389	NP	Gamma	1	0	0	1	1	0	1	1	0	0	1	0	1	0	0	0	1	1
AB583394	NP	Gamma	1	0	0	1	1	0	1	1	0	0	1	0	1	0	0	0	1	1
AB583399	NP	Gamma	1	0	0	1	1	0	1	1	0	0	1	0	1	0	0	0	1	1
AB704000	NP	Gamma	1	0	0	1	1	0	1	1	0	0	1	0	1	0	0	0	1	1
EU427937	NP	Gamma	1	0	0	1	1	0	1	1	0	0	1	0	1	0	0	0	0	1
GU270258	NP	Gamma	1	0	0	1	1	0	1	1	0	0	1	0	1	0	0	0	0	1
KJ509783	NP	Gamma	1	0	0	1	1	0	1	1	0	0	1	0	1	0	0	0	0	1
KJ509723	NP	Gamma	1	1	0	0	1	0	1	1	0	0	1	0	1	0	0	0	0	1
GQ863134	NP	Gamma	1	1	0	0	1	0	1	1	0	0	1	0	1	1	1	1	0	1
JF430562	NP	Gamma	1	1	0	0	1	0	1	1	0	0	1	0	1	0	0	0	0	1
DQ148614	NP	Gamma	1	1	0	0	1	0	1	1	0	0	1	0	1	1	1	1	0	1
DQ278570	NP	Gamma	1	1	0	0	1	0	1	1	0	0	0	0	1	1	1	1	0	1
KC735190	NP	Gamma	1	1	0	0	1	0	1	1	0	0	0	0	1	1	1	1	0	1
KJ778506	NP	Gamma	1	1	0	0	1	0	1	1	0	0	0	0	1	1	1	1	0	1
JX537517	NP	Gamma	1	1	0	0	1	0	1	1	0	0	0	0	1	1	1	1	0	1
GU988844	NP	Gamma	1	1	0	0	1	0	1	1	0	0	1	0	1	1	1	1	0	1
EU651096	NP	Gamma	1	1	0	0	1	0	1	1	0	0	1	0	1	1	1	1	0	1
EU651126	NP	Gamma	1	1	0	0	1	0	1	1	0	0	1	0	1	1	1	1	0	1
FJ227845	NP	Gamma	1	1	0	0	1	0	1	1	0	0	1	0	1	1	1	1	0	1
JX537681	NP	Gamma	1	1	0	0	1	0	1	1	0	0	1	0	1	1	1	1	0	1
EU650913	NP	Gamma	1	1	0	0	1	0	1	1	0	0	1	0	1	1	1	1	0	1
EU650938	NP	Gamma	1	1	0	0	1	0	1	1	0	0	1	0	1	1	1	1	0	1
JX537555	NP	Gamma	1	1	0	0	1	0	1	1	0	0	1	0	1	1	1	1	0	1
KJ509737	NP	Gamma	1	1	0	0	1	0	1	1	0	0	1	0	1	1	1	1	0	1
LK055991	NP	Gamma	1	1	0	0	1	0	1	1	0	0	1	0	1	1	1	1	0	1
GU811279	NP	Gamma	1	1	0	0	1	0	1	1	0	0	1	0	1	1	1	1	0	1
KC112505	NP	Gamma	1	1	0	0	1	0	1	1	0	0	1	0	1	1	1	1	0	1
LK055949	NP	Gamma	1	1	0	0	1	0	1	1	0	0	1	0	1	1	1	1	0	1
GQ499763	NP	Gamma	1	1	0	0	1	0	1	1	0	0	1	0	1	1	1	1	0	1
JF715746	NP	Gamma	1	1	0	0	1	0	1	1	0	0	1	0	1	1	1	1	0	1
KJ509750	NP	Gamma	1	1	0	0	1	0	1	1	0	0	1	0	1	1	1	1	0	1
KJ509789	NP	Gamma	1	1	0	0	1	0	1	1	0	0	1	0	1	1	1	1	0	1
KJ509790	NP	Gamma	1	1	0	0	1	0	1	1	0	0	1	0	1	1	1	1	0	1
KJ526757	NP	Gamma	1	0	0	1	0	0	1	1	0	0	0	0	1	1	0	1	0	0
KJ526759	NP	Gamma	1	0	0	1	0	0	1	1	0	0	0	0	1	1	0	1	0	0
KJ526762	NP	Gamma	1	0	0	1	0	0	1	1	0	0	0	0	1	1	0	1	0	0
KJ526768	NP	Gamma	1	0	0	1	0	0	1	1	0	0	0	0	1	1	0	1	0	0
EU049837	NP	Gamma	1	1	0	0	1	0	1	1	0	0	1	0	1	0	0	0	0	1
FJ230207	NP	Theta	1	0	0	1	1	0	1	1	0	0	0	0	1	0	1	1	0	1
GQ485788	NP	Theta	1	0	0	1	1	0	1	1	0	0	0	0	1	0	1	1	0	1
EU049828	NP	Theta	1	0	0	1	0	0	1	1	0	0	0	0	1	0	1	1	0	1
EU049838	NP	Theta	1	0	0	1	0	0	1	1	0	0	0	0	1	0	1	1	0	1
EU049833	NP	Theta	1	0	0	1	0	0	1	1	0	0	0	0	1	0	1	1	0	1
GU216237	NP	Theta	1	0	0	1	0	0	1	1	0	0	0	0	1	0	1	1	0	1
GU216236	NP	Theta	1	0	0	1	0	0	1	1	0	0	0	0	1	0	1	1	0	1
GQ485687	NP	Theta	1	0	0	1	0	0	1	1	0	0	0	0	1	0	1	1	0	1
KC148566	NP	Theta	1	0	0	1	0	0	1	1	0	0	0	0	1	0	1	1	0	1
GQ485791	NP	Theta	1	0	0	1	0	0	1	1	0	0	0	0	1	0	0	1	0	1
KF954320	NP	Theta	1	0	0	1	0	0	1	1	0	0	0	0	1	0	1	1	0	1
KF954379	NP	Theta	1	0	0	1	0	0	1	1	0	0	0	0	1	0	1	1	0	1
KF954403	NP	Theta	1	0	0	1	0	0	1	1	0	0	0	0	1	0	1	1	0	1
EU049840	NP	Gamma	1	0	0	1	1	0	1	1	0	0	0	0	0	0	1	1	0	0
DP000238	NP	Gamma	1	0	0	1	1	0	1	1	0	0	0	0	0	0	1	1	0	0
EU049836	NP	Gamma	1	0	0	1	1	0	1	1	0	0	0	0	0	0	1	1	0	0
DQ501025	NP	Gamma	1	1	0	1	1	0	1	1	0	0	1	0	1	0	0	0	0	1
EU125512	NP	Gamma	1	1	0	1	1	0	1	1	0	0	1	0	1	0	0	0	0	1
EU125516	NP	Gamma	1	1	0	1	1	0	1	1	0	0	1	0	1	0	0	0	0	1
KC758384	NP	Gamma	1	1	0	1	1	0	1	1	0	0	1	0	1	0	0	0	0	1
KC758416	NP	Gamma	1	1	0	1	1	0	1	1	0	0	1	0	1	0	0	0	0	1
EU125510	NP	Gamma	1	1	0	1	1	0	1	1	0	0	1	0	1	0	0	0	0	1
AB373243	NP	Gamma	1	1	0	1	1	0	1	1	0	0	1	0	1	0	0	0	0	1
AB373251	NP	Gamma	1	1	0	1	1	0	1	1	0	0	1	0	1	0	0	0	0	1
GU811265	NP	Gamma	1	1	0	1	1	0	1	1	0	0	1	0	1	0	0	0	0	1
JF924049	NP	Gamma	1	1	0	1	1	0	1	1	0	0	1	0	1	0	0	0	0	1
JF924242	NP	Gamma	1	1	0	1	1	0	1	1	0	0	1	0	1	0	0	0	0	1
JX537521	NP	Gamma	1	1	0	1	1	0	1	1	0	0	1	0	1	0	0	0	0	1
GU270242	NP	Gamma	1	1	0	1	1	0	1	1	0	0	1	0	1	0	0	0	0	1
JF924264	NP	Gamma	1	1	0	1	1	0	1	1	0	0	1	0	1	0	0	0	0	1
JF924780	NP	Gamma	1	1	0	1	1	0	1	1	0	0	1	0	1	0	0	0	0	1
GU811281	NP	Gamma	1	1	0	1	1	0	1	1	0	0	1	0	1	0	0	0	0	1
JF924040	NP	Gamma	1	1	0	1	1	0	1	1	0	0	1	0	1	0	0	0	0	1
FJ799226	NP	Alpha	1	0	0	0	1	1	1	0	1	1	0	0	0	0	0	0	0	0
JF719182	NP	Alpha	1	0	0	0	1	1	1	0	1	1	0	0	0	0	0	0	0	0
KC857523	NP	Alpha	1	0	0	0	1	1	1	0	1	1	0	0	0	0	0	0	0	0
KJ549584	NP	Alpha	1	0	0	0	1	1	1	0	1	1	0	0	0	0	0	0	0	0
JN375915	NP	Alpha	1	0	0	0	1	1	1	0	1	1	0	0	0	0	0	0	0	0
KC349268	NP	Alpha	1	0	0	0	1	1	1	0	1	1	0	0	0	0	0	0	0	0
AB591998	NP	Alpha	1	0	0	0	1	1	1	0	1	1	0	0	0	0	0	0	0	0
FJ615376	NP	Alpha	1	0	0	0	1	1	1	0	1	1	0	0	0	0	0	0	0	0
EU810220	NP	Alpha	1	0	0	0	1	1	1	0	1	1	0	0	0	0	0	0	0	0
FJ888610	NP	Alpha	1	0	0	1	1	0	1	0	1	1	0	0	0	0	0	0	0	0
KF970687	NP	Alpha	1	0	0	1	1	1	1	0	1	1	0	0	0	0	0	0	0	0
EU886183	NP	Alpha	1	0	0	1	1	1	1	0	1	1	0	0	0	0	0	0	0	0
AB703990	NP	Alpha	1	0	0	0	1	1	1	0	1	1	0	0	0	0	0	0	0	0
GQ500237	NP	Alpha	1	0	0	1	1	1	1	0	1	1	0	0	0	0	0	0	0	0
JF719185	NP	Alpha	1	0	0	1	1	1	1	0	1	1	0	0	0	0	0	0	0	0
EU810214	NP	Alpha	1	0	0	1	1	1	1	0	1	1	0	0	0	0	0	0	0	0
KC857521	NP	Alpha	1	0	0	1	1	1	1	0	1	1	0	0	0	0	0	0	0	0
KC857541	NP	Alpha	1	0	0	0	1	1	1	0	1	1	0	0	0	0	0	0	0	0
AB592040	NP	Alpha	1	0	0	1	1	1	1	0	1	1	0	0	0	0	0	0	0	0
AB703998	NP	Alpha	1	0	0	1	1	1	1	0	1	1	0	0	0	0	0	0	0	0
EU886109	NP	Alpha	1	0	0	1	1	1	1	0	1	1	0	0	0	0	0	0	0	0
EU886125	NP	Alpha	1	0	0	1	1	1	1	0	1	1	0	0	0	0	0	0	0	0
EU810221	NP	Alpha	1	0	0	1	1	1	1	0	1	1	0	0	0	0	0	0	0	0
AB703989	NP	Alpha	1	0	0	0	1	1	1	0	1	1	0	0	0	0	0	0	0	0
JF719146	NP	Alpha	1	0	0	0	1	1	1	0	1	1	0	0	0	0	0	0	0	0
EU886088	NP	Alpha	1	0	0	0	1	1	1	0	1	1	0	0	0	0	0	0	0	0
KC596396	NP	Alpha	1	0	0	0	1	1	1	0	1	1	0	0	0	0	0	0	0	0
KF970688	NP	Alpha	1	0	0	0	1	1	1	0	1	1	0	0	0	0	0	0	0	0
EU490367	NP	Alpha	1	0	0	0	0	1	1	0	1	1	0	0	0	0	0	0	0	0
EU886054	NP	Alpha	1	0	0	0	0	1	1	0	1	1	0	0	0	0	0	0	0	0
EU886039	NP	Alpha	1	0	0	0	0	1	1	0	1	1	0	0	0	0	0	0	0	0
GQ500502	NP	Alpha	1	0	0	0	0	1	1	0	1	1	0	0	0	0	0	0	0	0
KC349249	NP	Alpha	1	0	0	0	0	1	1	0	1	1	0	0	0	0	0	0	0	0
GU360832	NP	Alpha	1	0	0	0	0	1	1	0	1	1	0	0	0	0	0	0	0	0
FJ615369	NP	Alpha	1	0	0	0	0	1	1	0	1	1	0	0	0	0	0	0	0	0
EU340498	NP	Alpha	1	0	0	0	0	1	1	0	1	1	0	0	0	0	0	0	0	0
KF512364	NP	Alpha	1	0	0	0	0	1	1	0	1	1	0	0	0	0	0	0	0	0
AB305370	NP	Alpha	1	0	0	1	1	1	1	0	1	1	0	0	0	0	0	0	0	0
KC857542	NP	Alpha	1	0	0	1	1	1	1	0	1	1	0	0	0	0	0	0	0	0
FJ615389	NP	Alpha	1	0	0	1	1	1	1	0	1	1	0	0	0	0	0	0	0	0
JF796147	NP	Alpha	1	0	0	1	1	1	1	0	1	1	0	0	0	0	0	0	0	0
KC596395	NP	Alpha	1	0	0	1	1	1	1	0	1	1	0	0	0	0	0	0	0	0
GQ250790	NP	Alpha	1	0	0	1	1	1	1	0	1	1	0	0	0	0	0	0	0	0
GU360764	NP	Alpha	1	0	0	1	1	1	1	0	1	1	0	0	0	0	0	0	0	0
KF901071	NP	Alpha	1	0	0	1	1	1	1	0	1	1	0	0	0	0	0	0	0	0
AB592180	NP	Alpha	1	0	0	1	1	1	1	0	1	1	0	0	0	0	0	0	0	0
JQ396294	NP	Alpha	1	0	0	1	1	1	1	0	1	1	0	0	0	0	0	0	0	0
GU360767	NP	Alpha	1	0	0	1	1	1	1	0	1	1	0	0	0	0	0	0	0	0
DQ148748	NP	Alpha	1	0	0	1	1	1	1	0	1	1	0	0	0	0	0	0	0	0
GQ250723	NP	Alpha	1	0	0	1	1	1	1	0	1	1	0	0	0	0	0	0	0	0
KC857535	NP	Alpha	1	0	0	1	1	1	1	0	1	1	0	0	0	0	0	0	0	0
GU181783	NP	Alpha	1	0	0	1	1	1	1	0	1	1	0	0	0	0	0	0	0	0
KF512375	NP	Alpha	1	0	0	1	1	1	1	0	1	1	0	0	0	0	0	0	0	0
KC857537	NP	Alpha	1	0	0	1	1	1	1	0	1	1	0	0	0	0	0	0	0	0
FJ615319	NP	Alpha	1	0	0	1	1	1	1	0	1	1	0	0	0	0	0	0	0	0
GQ500423	NP	Alpha	1	0	0	1	1	1	1	0	1	1	0	0	0	0	0	0	0	0
GU364124	NP	Alpha	1	0	0	1	1	1	1	0	1	1	0	0	0	0	0	0	0	0
GU364101	NP	Alpha	1	0	0	1	1	1	1	0	1	1	0	0	0	0	0	0	0	0
DQ148761	NP	Alpha	1	0	0	1	1	1	1	0	1	1	0	0	0	0	0	0	0	0
EU886033	NP	Alpha	1	0	0	1	1	1	1	0	1	1	0	0	0	0	0	0	0	0
FJ799225	NP	Alpha	1	0	0	1	1	1	1	0	1	1	0	0	0	0	0	0	0	0
JF719178	NP	Alpha	1	0	0	1	1	1	1	0	1	1	0	0	0	0	0	0	0	0
HM589852	NP	Alpha	1	0	0	1	1	1	1	0	1	1	0	0	0	0	0	0	0	0
JF924000	NP	Alpha	1	0	0	1	1	1	1	0	1	1	0	0	0	0	0	0	0	0
JF924798	NP	Alpha	1	0	0	1	1	1	1	0	1	1	0	0	0	0	0	0	0	0
JF924032	NP	Alpha	1	0	0	0	1	1	1	0	1	1	0	0	0	0	0	0	0	0
JF924038	NP	Alpha	1	0	0	0	1	1	1	0	1	1	0	0	0	0	0	0	0	0
JX537593	NP	Alpha	1	0	0	0	1	1	1	0	1	1	0	0	0	0	0	0	0	0
DQ148612	NP	Alpha	1	0	0	0	1	1	1	0	1	1	0	0	0	0	0	0	0	0
FJ601548	NP	Alpha	1	0	0	0	1	1	1	0	1	1	0	0	0	0	0	0	0	0
FJ601556	NP	Alpha	1	0	0	0	1	1	1	0	1	1	0	0	0	0	0	0	0	0
FJ227782	NP	Alpha	1	0	0	0	1	1	1	0	1	1	0	0	0	0	0	0	0	0
JN190758	NP	Alpha	1	0	0	0	1	1	1	0	1	1	0	0	0	0	0	0	0	0
JQ345747	NP	Alpha	1	0	0	0	1	1	1	0	1	1	0	0	0	0	0	0	0	0
KC735478	NP	Alpha	1	0	0	0	1	1	1	0	1	1	0	0	0	0	0	0	0	0
EU025146	NP	Alpha	1	0	0	0	1	1	1	0	1	1	0	0	0	0	0	0	0	0
EU025142	NP	Alpha	1	0	0	0	1	1	1	0	1	1	0	0	0	0	0	0	0	0
JF924532	NP	Alpha	1	0	0	0	1	1	1	0	1	1	0	0	0	0	0	0	0	0
DQ148623	NP	Alpha	1	0	0	0	1	1	1	0	1	1	0	0	0	0	0	0	0	0
DQ501070	NP	Alpha	1	0	0	0	1	1	1	0	1	1	0	0	0	0	0	0	0	0
JF924673	NP	Alpha	1	0	0	0	1	1	1	0	1	1	0	0	0	0	0	0	0	0
KC735266	NP	Alpha	1	0	0	0	1	1	1	0	1	1	0	0	0	0	0	0	0	0
JF924216	NP	Alpha	1	0	0	0	1	1	1	0	1	1	0	0	0	0	0	0	0	0
KC735591	NP	Alpha	1	0	0	0	1	1	1	0	1	1	0	0	0	0	0	0	0	0
JX537520	NP	Alpha	1	0	0	0	1	1	1	0	1	1	0	0	0	0	0	0	0	0
GQ863199	NP	Alpha	1	0	0	0	1	1	1	0	1	1	0	0	0	0	0	0	0	0
JF924543	NP	Alpha	1	0	0	0	1	1	1	0	1	1	0	0	0	0	0	0	0	0
JF924139	NP	Alpha	1	0	0	0	1	1	1	0	1	1	0	0	0	0	0	0	0	0
JF924084	NP	Alpha	1	0	0	0	1	1	1	0	1	1	0	0	0	0	0	0	0	0
JF924277	NP	Alpha	1	0	0	0	1	1	1	0	1	1	0	0	0	0	0	0	0	0
JF924135	NP	Alpha	1	0	0	0	1	1	1	0	1	1	0	0	0	0	0	0	0	0
JF924537	NP	Alpha	1	0	0	0	1	1	1	0	1	1	0	0	0	0	0	0	0	0
JF924187	NP	Alpha	1	0	0	0	1	1	1	0	1	1	0	0	0	0	0	0	0	0
DQ501002	NP	Alpha	1	0	0	0	1	1	1	0	1	1	0	0	0	0	0	0	0	0
JF924550	NP	Alpha	1	0	0	0	1	1	1	0	1	1	0	0	0	0	0	0	0	0
JF924554	NP	Alpha	1	0	0	0	1	1	1	0	1	1	0	0	0	0	0	0	0	0
GQ863202	NP	Alpha	1	0	0	0	1	1	1	0	1	1	0	0	0	0	0	0	0	0
GU988841	NP	Alpha	1	0	0	0	1	1	1	0	1	1	0	0	0	0	0	0	0	0
KF438628	NP	Alpha	1	0	0	0	1	1	1	0	1	1	0	0	0	0	0	0	0	0
EU025140	NP	Alpha	1	0	0	0	1	1	1	0	1	1	0	0	0	0	0	0	0	0
JX537706	NP	Alpha	1	0	0	0	1	1	1	0	1	1	0	0	0	0	0	0	0	0
JF924067	NP	Alpha	1	0	0	0	1	1	1	0	1	1	0	0	0	0	0	0	0	0
JF924226	NP	Alpha	1	0	0	0	1	1	1	0	1	1	0	0	0	0	0	0	0	0
DQ501167	NP	Alpha	1	0	0	0	1	1	1	0	1	1	0	0	0	0	0	0	0	0
JF924262	NP	Alpha	1	0	0	0	1	1	1	0	1	1	0	0	0	0	0	0	0	0
EU860282	NP	Gamma	1	1	0	0	1	0	1	1	1	1	0	0	1	0	1	1	0	1
GQ331527	NP	Gamma	1	1	0	0	1	0	1	1	1	1	0	0	1	0	1	1	0	1
JQ345875	NP	Gamma	1	1	0	0	1	0	1	1	1	1	0	0	1	0	1	1	0	1
JQ014653	NP	Gamma	1	1	0	0	1	0	1	1	1	1	0	0	1	0	1	1	0	1
JQ312244	NP	Gamma	1	1	0	0	1	0	1	1	1	1	0	0	1	0	1	1	0	1
GQ331394	NP	Gamma	1	1	0	0	1	0	1	1	1	1	0	0	1	0	1	1	0	1
GQ331600	NP	Gamma	1	1	0	0	1	0	1	1	1	1	0	0	1	0	1	1	0	1
GQ331528	NP	Gamma	1	1	0	0	1	0	1	1	1	1	0	0	1	0	1	1	0	1
GQ331560	NP	Gamma	1	1	0	0	1	0	1	1	1	1	0	0	1	0	1	1	0	1
JF743004	NP	Gamma	1	1	0	0	1	0	1	1	1	1	0	0	1	0	1	1	0	1
JQ750576	NP	Gamma	1	1	0	0	1	0	1	1	1	1	0	0	1	0	1	1	0	1
DQ148527	NP	Beta	1	1	0	0	1	0	1	1	1	1	0	0	1	0	1	1	0	1
DQ148535	NP	Beta	1	1	0	0	1	0	1	1	1	1	0	0	1	0	1	1	0	1
JQ864794	NP	Beta	1	1	0	0	1	0	1	1	1	1	0	0	1	0	1	1	0	1
DQ148539	NP	Beta	1	1	0	0	1	0	1	1	1	1	0	0	1	0	1	1	0	1
DQ148548	NP	Beta	1	1	0	0	1	0	1	1	1	1	0	0	1	0	1	1	0	1
KC735586	NP	Beta	1	1	0	0	1	0	1	1	1	1	0	0	1	0	1	1	0	1
JQ864806	NP	Beta	1	1	0	0	1	0	1	1	1	1	0	0	1	0	1	1	0	1
KF438251	NP	Beta	1	1	0	0	1	0	1	1	1	1	0	0	1	0	1	1	0	1
JF924696	NP	Beta	1	1	0	0	1	0	1	1	1	1	0	0	1	0	1	1	0	1
JQ345836	NP	Beta	1	1	0	0	1	0	1	1	1	1	0	0	1	0	1	1	0	1
DQ148702	NP	Zeta	1	1	0	0	1	0	1	1	0	0	1	0	1	1	1	1	0	1
JX537757	NP	Zeta	1	1	0	0	1	0	1	1	0	0	1	0	1	1	1	1	0	1
JF924616	NP	Zeta	1	1	0	0	1	0	1	1	0	0	1	0	1	1	1	1	0	1
JN934422	NP	Zeta	1	1	0	0	1	0	1	1	0	0	1	0	1	1	1	1	0	1
JF924612	NP	Zeta	1	1	0	0	1	0	1	1	0	0	1	0	1	1	1	1	0	1
GQ485735	NP	Theta	1	0	0	1	1	0	1	1	1	1	1	0	1	1	1	1	1	1
GU811441	NP	Theta	1	0	0	1	1	0	1	1	1	1	1	0	1	1	1	1	1	1
JN183476	NP	Theta	1	0	0	1	1	0	1	1	1	1	1	0	1	1	1	1	1	1
AACY747844	NP	Delta	1	0	0	0	1	0	1	0	0	0	1	1	1	1	1	1	1	1
JQ345774	NP	Delta	1	0	0	0	1	0	1	0	0	0	1	1	1	1	1	1	1	1
JN934399	NP	Delta	1	0	0	0	1	0	1	0	0	0	1	1	1	1	1	1	1	1
JF715723	NP	Delta	1	0	0	0	1	0	1	0	0	0	1	1	1	1	1	1	1	1
JF924230	NP	Delta	1	0	0	0	1	0	1	0	0	0	1	1	1	1	1	1	1	1
JF924250	NP	Delta	1	0	0	0	1	0	1	0	0	0	1	1	1	1	1	1	1	1
JQ864787	NP	Delta	1	0	0	0	1	0	1	0	0	0	1	1	1	1	1	1	1	1
JF935498	NP	Delta	1	0	0	0	1	0	1	0	0	0	1	1	1	1	1	1	1	1
LK055990	NP	Delta	1	0	0	0	1	0	1	0	0	0	1	1	1	1	1	1	1	1
EU099948	NP	Delta	1	0	0	0	1	0	1	0	0	0	1	1	1	1	1	1	1	1
GU208184	NP	Delta	1	0	0	0	1	0	1	0	0	0	1	1	1	1	1	1	1	1
GQ499459	NP	Delta	1	0	0	0	1	0	1	0	0	0	1	1	1	1	1	1	1	1
GQ499470	NP	Delta	1	0	0	0	1	0	1	0	0	0	1	1	1	1	1	1	1	1
JX283909	NP	Delta	1	0	0	0	1	0	1	0	0	0	1	1	1	1	1	1	1	1
JF924241	NP	Delta	1	0	0	0	1	0	1	0	0	0	1	1	1	1	1	1	1	1
FJ227777	NP	Delta	1	0	0	0	1	0	1	0	0	0	1	1	1	1	1	1	1	1
JQ319445	NP	Delta	1	0	0	0	1	0	1	0	0	0	1	1	1	1	1	1	1	1
DQ501069	NP	Delta	1	0	0	0	1	0	1	0	0	0	1	1	1	1	1	1	1	1
JF924031	NP	Delta	1	0	0	0	1	0	1	0	0	0	1	1	1	1	1	1	1	1
JF715733	NP	Delta	1	0	0	0	1	0	1	0	0	0	1	1	1	1	1	1	1	1
JX537534	NP	Delta	1	0	0	0	1	0	1	0	0	0	1	1	1	1	1	1	1	1
KF438297	NP	Delta	1	0	0	0	1	0	1	0	0	0	1	1	1	1	1	1	1	1
KF438599	NP	Delta	1	0	0	0	1	0	1	0	0	0	1	1	1	1	1	1	1	1
EU885612	NP	Delta	1	0	0	1	1	0	1	1	1	1	1	0	1	1	1	1	1	1
EU885624	NP	Delta	1	0	0	1	1	0	1	1	1	1	1	0	1	1	1	1	1	1
EU885641	NP	Delta	1	0	0	0	1	0	1	0	0	0	1	1	1	1	1	1	1	1
JF924027	NP	Delta	1	0	0	0	1	0	1	0	0	0	1	1	1	1	1	1	1	1
HQ888920	NP	Delta	1	0	0	0	1	0	1	0	0	0	1	1	1	1	1	1	1	1
JX537611	NP	Delta	1	0	0	0	1	0	1	0	0	0	1	1	1	1	1	1	1	1
JF924119	NP	Delta	1	0	0	0	1	0	1	0	0	0	1	1	1	1	1	1	1	1
DQ148547	NP	Delta	1	0	0	0	1	0	1	0	0	0	1	1	1	1	1	1	1	1
DQ501146	NP	Delta	1	0	0	0	1	0	1	0	0	0	1	1	1	1	1	1	1	1
JN934415	NP	Delta	1	0	0	0	1	0	1	0	0	0	1	1	1	1	1	1	1	1
DQ148802	NP	Delta	1	0	0	0	1	0	1	0	0	0	1	1	1	1	1	1	1	1
EU125519	NP	Delta	1	0	0	0	1	0	1	0	0	0	1	1	1	1	1	1	1	1
EU885593	NP	Delta	1	0	0	0	1	0	1	0	0	0	1	1	1	1	1	1	1	1
EU885644	NP	Delta	1	0	0	0	1	0	1	0	0	0	1	1	1	1	1	1	1	1
JF924013	NP	Delta	1	0	0	0	1	0	1	0	0	0	1	1	1	1	1	1	1	1
JF924153	NP	Delta	1	0	0	0	1	0	1	0	0	0	1	1	1	1	1	1	1	1
EU885650	NP	Delta	1	0	0	0	1	0	1	0	0	0	1	1	1	1	1	1	1	1
JF924645	NP	Delta	1	0	0	0	1	0	1	0	0	0	1	1	1	1	1	1	1	1
GQ250752	NP	Delta	1	0	0	0	1	0	1	0	0	0	1	1	1	1	1	1	1	1
JF923970	NP	Delta	1	0	0	0	1	0	1	0	0	0	1	1	1	1	1	1	1	1
JX537606	NP	Delta	1	0	0	0	1	0	1	0	0	0	1	1	1	1	1	1	1	1
JX537560	NP	Delta	1	0	0	0	1	0	1	0	0	0	1	1	1	1	1	1	1	1
GU270222	NP	Delta	1	0	0	0	1	0	1	0	0	0	1	1	1	1	1	1	1	1
EU885671	NP	Delta	1	0	0	0	1	0	1	0	0	0	1	1	1	1	1	1	1	1
JF924571	NP	Delta	1	0	0	0	1	0	1	0	0	0	1	1	1	1	1	1	1	1
JX537596	NP	Delta	1	0	0	0	1	0	1	0	0	0	1	1	1	1	1	1	1	1
JF924771	NP	Delta	1	0	0	0	1	0	1	0	0	0	1	1	1	1	1	1	1	1
JF924746	NP	Delta	1	0	0	0	1	0	1	0	0	0	1	1	1	1	1	1	1	1
JF924747	NP	Delta	1	0	0	0	1	0	1	0	0	0	1	1	1	1	1	1	1	1
JF715697	NP	Delta	1	0	0	0	1	0	1	0	0	0	1	1	1	1	1	1	1	1
JF924018	NP	Delta	1	0	0	0	1	0	1	0	0	0	1	1	1	1	1	1	1	1
JQ864783	NP	Delta	1	0	0	0	1	0	1	0	0	0	1	1	1	1	1	1	1	1
DQ501018	NP	Delta	1	0	0	0	1	0	1	0	0	0	1	1	1	1	1	1	1	1
JF935612	NP	Delta	1	0	0	0	1	0	1	0	0	0	1	1	1	1	1	1	1	1
JQ358988	NP	Delta	1	0	0	0	1	0	1	0	0	0	1	1	1	1	1	1	1	1
EU025186	NP	Delta	1	0	0	0	1	0	1	0	0	0	1	1	1	1	1	1	1	1
JX537531	NP	Delta	1	0	0	0	1	0	1	0	0	0	1	1	1	1	1	1	1	1
GU270273	NP	Delta	1	0	0	0	1	0	1	0	0	0	1	1	1	1	1	1	1	1
JF924050	NP	Delta	1	0	0	0	1	0	1	0	0	0	1	1	1	1	1	1	1	1
JX537591	NP	Delta	1	0	0	0	1	0	1	0	0	0	1	1	1	1	1	1	1	1
JF715718	NP	Delta	1	0	0	0	1	0	1	0	0	0	1	1	1	1	1	1	1	1
JQ864798	NP	Delta	1	0	0	0	1	0	1	0	0	0	1	1	1	1	1	1	1	1
AB373341	NP	Delta	1	0	0	0	1	0	1	0	0	0	1	1	1	1	1	1	1	1
JX283754	NP	Delta	1	0	0	0	1	0	1	0	0	0	1	1	1	1	1	1	1	1
DQ148773	NP	Delta	1	0	0	0	1	0	1	0	0	0	1	1	1	1	1	1	1	1
JF924270	NP	Delta	1	0	0	0	1	0	1	0	0	0	1	1	1	1	1	1	1	1
FJ227153	NP	Delta	1	0	0	0	1	0	1	0	0	0	1	1	1	1	1	1	1	1
JF924281	NP	Delta	1	0	0	0	1	0	1	0	0	0	1	1	1	1	1	1	1	1
DQ148810	NP	Delta	1	0	0	0	1	0	1	0	0	0	1	1	1	1	1	1	1	1
JQ886278	NP	Delta	1	0	0	0	1	0	1	0	0	0	1	1	1	1	1	1	1	1
AB583410	NP	Delta	1	0	0	0	1	0	1	0	0	0	1	1	1	1	1	1	1	1
JX537748	NP	Delta	1	0	0	0	1	0	1	0	0	0	1	1	1	1	1	1	1	1
AB827247	NP	Delta	1	0	0	0	1	0	1	0	0	0	1	1	1	1	1	1	1	1
JF924002	NP	Delta	1	0	0	0	1	0	1	0	0	0	1	1	1	1	1	1	1	1
KF498376	NP	Delta	1	0	0	0	1	0	1	0	0	0	1	1	1	1	1	1	1	1
LK055997	NP	Delta	1	0	0	0	1	0	1	0	0	0	1	1	1	1	1	1	1	1
KF178057	NP	Delta	1	0	0	0	1	0	1	0	0	0	1	1	1	1	1	1	1	1
JF924754	NP	Delta	1	0	0	0	1	0	1	0	0	0	1	1	1	1	1	1	1	1
KF498409	NP	Delta	1	0	0	0	1	0	1	0	0	0	1	1	1	1	1	1	1	1
JQ750582	NP	Delta	1	0	0	0	1	0	1	0	0	0	1	1	1	1	1	1	1	1
GQ266609	NP	Delta	1	0	0	0	1	0	1	0	0	0	1	1	1	1	1	1	1	1
HQ888875	NP	Delta	1	0	0	0	1	0	1	0	0	0	1	1	1	1	1	1	1	1
JF924025	NP	Delta	1	0	0	0	1	0	1	0	0	0	1	1	1	1	1	1	1	1
DQ148530	NP	Delta	1	0	0	0	1	0	1	0	0	0	1	1	1	1	1	1	1	1
JF924583	NP	Delta	1	0	0	0	1	0	1	0	0	0	1	1	1	1	1	1	1	1
JF924586	NP	Delta	1	0	0	0	1	0	1	0	0	0	1	1	1	1	1	1	1	1
JF715683	NP	Delta	1	0	0	0	1	0	1	0	0	0	1	1	1	1	1	1	1	1
GQ250745	NP	Delta	1	0	0	0	1	0	1	0	0	0	1	1	1	1	1	1	1	1
JN190644	NP	Delta	1	0	0	0	1	0	1	0	0	0	1	1	1	1	1	1	1	1
LK055937	NP	Delta	1	0	0	0	1	0	1	0	0	0	1	1	1	1	1	1	1	1
JF924743	NP	Delta	1	0	0	0	1	0	1	0	0	0	1	1	1	1	1	1	1	1
LK055986	NP	Delta	1	0	0	0	1	0	1	0	0	0	1	1	1	1	1	1	1	1
JN934416	NP	Delta	1	0	0	0	1	0	1	0	0	0	1	1	1	1	1	1	1	1
DQ148813	NP	Delta	1	0	0	0	1	0	1	0	0	0	1	1	1	1	1	1	1	1
EU099945	NP	Delta	1	0	0	0	1	0	1	0	0	0	1	1	1	1	1	1	1	1
JX305914	NP	Delta	1	0	0	0	1	0	1	0	0	0	1	1	1	1	1	1	1	1
EU925354	NP	Delta	1	0	0	0	1	0	1	0	0	0	1	1	1	1	1	1	1	1
KF438585	NP	Delta	1	0	0	0	1	0	1	0	0	0	1	1	1	1	1	1	1	1
FJ601561	NP	Delta	1	0	0	0	1	0	1	0	0	0	1	1	1	1	1	1	1	1
GU811313	NP	Delta	1	0	0	0	1	0	1	0	0	0	1	1	1	1	1	1	1	1
EU885652	NP	Delta	1	0	0	0	1	0	1	0	0	0	1	1	1	1	1	1	1	1
KF438253	NP	Delta	1	0	0	0	1	0	1	0	0	0	1	1	1	1	1	1	1	1
JF924131	NP	Delta	1	0	0	0	1	0	1	0	0	0	1	1	1	1	1	1	1	1
JN190788	NP	Delta	1	0	0	0	1	0	1	0	0	0	1	1	1	1	1	1	1	1
JF924029	NP	Delta	1	0	0	0	1	0	1	0	0	0	1	1	1	1	1	1	1	1
EU025180	NP	Delta	1	0	0	0	1	0	1	0	0	0	1	1	1	1	1	1	1	1
EU197139	NP	Theta	1	0	0	1	1	0	1	1	0	0	0	0	1	0	1	1	0	1
EU885596	NP	Theta	1	0	0	1	1	0	1	1	1	1	1	0	1	1	1	1	1	1
EU885617	NP	Theta	1	0	0	1	1	0	1	1	1	1	1	0	1	1	1	1	1	1
JN934411	NP	Theta	1	0	0	1	1	0	1	1	1	1	1	0	1	1	1	1	1	1
LK392648	NP	Theta	1	0	0	1	1	0	1	1	1	1	1	0	1	1	1	1	1	1
JN662457	NP	Theta	1	0	0	1	1	0	1	1	1	1	1	0	1	1	1	1	1	1
JX537594	NP	Theta	1	0	0	1	1	0	1	1	1	1	1	0	1	1	1	1	1	1
JF924786	NP	Theta	1	0	0	1	1	0	1	1	1	1	1	0	1	1	1	1	1	1
JN934405	NP	Theta	1	0	0	1	1	0	1	1	1	1	1	0	1	1	1	1	1	1
JX537656	NP	Theta	1	0	0	1	1	0	1	1	1	1	1	0	1	1	1	1	1	1
JX537677	NP	Theta	1	0	0	1	1	0	1	1	1	1	1	0	1	1	1	1	1	1
JX537725	NP	Theta	1	0	0	1	1	0	1	1	1	1	1	0	1	1	1	1	1	1
AB827250	NP	Theta	1	0	0	1	1	0	1	1	1	1	1	0	1	1	1	1	1	1
JF924641	NP	Theta	1	0	0	1	1	0	1	1	1	1	1	0	1	1	1	1	1	1
JF924650	NP	Theta	1	0	0	1	1	0	1	1	1	1	1	0	1	1	1	1	1	1
JQ886279	NP	Theta	1	0	0	1	1	0	1	1	1	1	1	0	1	1	1	1	1	1
KF178164	NP	Theta	1	0	0	1	1	0	1	1	1	1	1	0	1	1	1	1	1	1
JF924014	NP	Theta	1	0	0	1	1	0	1	1	1	1	1	0	1	1	1	1	1	1
JF924195	NP	Theta	1	0	0	1	1	0	1	1	1	1	1	0	1	1	1	1	1	1
JF924717	NP	Theta	1	0	0	1	1	0	1	1	1	1	1	0	1	1	1	1	1	1
JF924595	NP	Theta	1	0	0	1	1	0	1	1	1	1	1	0	1	1	1	1	1	1
JF924628	NP	Theta	1	0	0	1	1	0	1	1	1	1	1	0	1	1	1	1	1	1
AB827257	NP	Theta	1	0	0	1	1	0	1	1	1	1	1	0	1	1	1	1	1	1
AB936823	NP	Theta	1	0	0	1	1	0	1	1	1	1	1	0	1	1	1	1	1	1
KF178128	NP	Theta	1	0	0	1	1	0	1	1	1	1	1	0	1	1	1	1	1	1
KF178153	NP	Theta	1	0	0	1	1	0	1	1	1	1	1	0	1	1	1	1	1	1
KF178231	NP	Theta	1	0	0	1	1	0	1	1	1	1	1	0	1	1	1	1	1	1
KF178078	NP	Theta	1	0	0	1	1	0	1	1	1	1	1	0	1	1	1	1	1	1
KF178188	NP	Theta	1	0	0	1	1	0	1	1	1	1	1	0	1	1	1	1	1	1
KF178200	NP	Theta	1	0	0	1	1	0	1	1	1	1	1	0	1	1	1	1	1	1
KF178084	NP	Theta	1	0	0	1	1	0	1	1	1	1	1	0	1	1	1	1	1	1
KF178070	NP	Theta	1	0	0	1	1	0	1	1	1	1	1	0	1	1	1	1	1	1
KF178050	NP	Theta	1	0	0	1	1	0	1	1	1	1	1	0	1	1	1	1	1	1
JF924629	NP	Theta	1	0	0	1	1	0	1	1	1	1	1	0	1	1	1	1	1	1
JF924809	NP	Theta	1	0	0	1	1	0	1	1	1	1	1	0	1	1	1	1	1	1
JF924670	NP	Theta	1	0	0	1	1	0	1	1	1	1	1	0	1	1	1	1	1	1
JF924607	NP	Theta	1	0	0	1	0	0	1	1	1	1	1	1	1	1	1	1	1	1
KF178207	NP	Theta	1	0	0	1	0	0	1	1	1	1	1	1	1	1	1	1	1	1
KF178108	NP	Theta	1	0	0	1	0	0	1	1	1	1	1	1	1	1	1	1	1	1
EU885603	NP	Delta	1	0	0	1	1	0	1	1	1	1	1	0	1	1	1	1	1	1
KF178061	NP	Delta	1	0	0	1	1	0	1	1	1	1	1	0	1	1	1	1	1	1
DQ148805	NP	Theta	1	0	0	1	1	0	1	1	1	1	1	0	1	1	1	1	1	1
JF924043	NP	Theta	1	0	0	1	1	0	1	1	1	1	1	0	1	1	1	1	1	1
JF924048	NP	Theta	1	0	0	1	1	0	1	1	1	1	1	0	1	1	1	1	1	1
JF924061	NP	Theta	1	0	0	1	1	0	1	1	1	1	1	0	1	1	1	1	1	1
JX537646	NP	Theta	1	0	0	1	1	0	1	1	1	1	1	0	1	1	1	1	1	1
JF924745	NP	Theta	1	0	0	1	1	0	1	1	1	1	1	0	1	1	1	1	1	1
JF924801	NP	Theta	1	0	0	1	1	0	1	1	1	1	1	0	1	1	1	1	1	1
JF924585	NP	Theta	1	0	0	1	1	0	1	1	1	1	1	0	1	1	1	1	1	1
JF924176	NP	Theta	1	0	0	1	1	0	1	1	1	1	1	0	1	1	1	1	1	1
KJ778396	NP	Theta	1	0	0	1	1	0	1	1	1	1	1	0	1	1	1	1	1	1
JF924217	NP	Theta	1	0	0	1	1	0	1	1	1	1	1	0	1	1	1	1	1	1
GU811301	NP	Theta	1	0	0	1	1	0	1	1	1	1	1	0	1	1	1	1	1	1
KF803133	NP	Theta	1	0	0	1	1	0	1	1	1	1	1	0	1	1	1	1	1	1
JX537659	NP	Theta	1	0	0	1	1	0	1	1	1	1	1	0	1	1	1	1	1	1
HM345609	NP	Theta	1	1	0	1	1	0	1	1	1	1	1	1	1	1	1	1	1	1
JQ864809	NP	Theta	1	1	0	1	1	0	1	1	1	1	1	1	1	1	1	1	1	1
JF715674	NP	Theta	1	0	0	1	1	0	1	1	0	0	0	0	1	0	1	1	0	1
JF715715	NP	Zeta	1	1	0	0	1	0	1	1	0	0	1	0	1	1	1	1	0	1
JF715784	NP	Zeta	1	1	0	0	1	0	1	1	0	0	1	0	1	1	1	1	0	1
JF715908	NP	Zeta	1	1	0	0	1	0	1	1	0	0	1	0	1	1	1	1	0	1
JF715755	NP	Zeta	1	1	0	0	1	0	1	1	0	0	1	0	1	1	1	1	0	1
JF715822	NP	Zeta	1	1	0	0	1	0	1	1	0	0	1	0	1	1	1	1	0	1
JN177518	NP	Zeta	1	1	0	0	1	0	1	1	0	0	1	0	1	1	1	1	0	1
KJ526753	NP	Zeta	1	1	0	0	1	0	1	1	0	0	1	0	1	1	1	1	0	1
JX537498	NP	Zeta	1	1	0	0	1	0	1	1	0	0	1	0	1	1	1	1	0	1
LK056081	NP	Zeta	1	1	0	0	1	0	1	1	0	0	1	0	1	1	1	1	0	1
JF924292	NP	Zeta	1	1	0	0	1	0	1	1	0	0	1	0	1	1	1	1	0	1
JF924714	NP	Zeta	1	1	0	0	1	0	1	1	0	0	1	0	1	1	1	1	0	1
JF924720	NP	Zeta	1	1	0	0	1	0	1	1	0	0	1	0	1	1	1	1	0	1
JX537592	NP	Zeta	1	1	0	0	1	0	1	1	0	0	1	0	1	1	1	1	0	1
KF041507	NP	Eta	1	1	0	0	0	0	1	1	0	0	1	1	1	1	1	1	1	1
AB918892	NP	Eta	1	1	0	0	0	1	1	1	0	0	1	1	1	1	1	1	1	1
EU309893	NP	Eta	1	1	0	0	0	0	1	1	0	0	1	1	1	1	1	1	1	1
HM637854	NP	Eta	1	1	0	0	0	0	1	1	0	0	1	1	1	1	1	1	1	1
JQ403806	NP	Eta	1	1	0	0	0	0	1	1	0	0	1	1	1	1	1	1	1	1
JQ403764	NP	Eta	1	1	0	0	0	0	1	1	0	0	1	1	1	1	1	1	1	1
AB918898	NP	Eta	1	1	0	0	0	1	1	0	0	0	1	1	1	1	1	1	1	1
KM000675	NP	Eta	1	1	0	0	0	1	1	0	0	0	1	1	1	1	1	1	1	1
EU667925	NP	Eta	1	1	0	0	0	1	1	0	0	0	1	1	1	1	1	1	1	1
KM000564	NP	Eta	1	1	0	0	0	1	1	1	0	0	1	1	1	1	1	1	1	1
KC735357	NP	Eta	1	1	0	0	0	0	1	0	0	0	1	1	1	1	1	1	1	1
JQ403977	NP	Eta	1	1	0	0	0	1	1	0	0	0	1	1	1	1	1	1	1	1
JN179438	NP	Eta	1	1	0	0	0	1	1	0	0	0	1	1	1	1	1	1	1	1
FJ755699	NP	Eta	1	1	0	0	0	0	1	1	0	0	1	1	1	1	1	1	1	1
JF271980	NP	Eta	1	1	0	0	0	0	1	1	0	0	1	1	1	1	1	1	1	1
JQ403954	NP	Eta	1	1	0	0	0	0	1	1	0	0	1	1	1	1	1	1	1	1
EU553476	NP	Eta	1	1	0	0	0	0	1	1	0	0	1	1	1	1	1	1	1	1
JQ768077	NP	Eta	1	1	0	0	0	0	1	1	0	0	1	1	1	1	1	1	1	1
JQ312240	NP	Eta	1	1	0	0	0	0	1	1	0	0	1	1	1	1	1	1	1	1
KM116963	NP	Eta	1	1	0	0	0	0	1	1	0	0	1	1	1	1	1	1	1	1
KF618632	NP	Eta	1	1	0	0	0	0	1	1	0	0	1	1	1	1	1	1	1	1
EU414207	NP	Eta	1	1	0	0	0	1	1	1	0	0	1	1	1	1	1	1	1	1
EU553410	NP	Eta	1	1	0	0	0	1	1	1	0	0	1	1	1	1	1	1	1	1
EU553412	NP	Eta	1	1	0	0	0	1	1	1	0	0	1	1	1	1	1	1	1	1
JQ669393	NP	Eta	1	1	0	0	0	1	1	1	0	0	1	1	1	1	1	1	1	1
AB649217	NP	Eta	1	1	0	0	0	0	1	1	0	0	1	1	1	1	1	1	1	1
DQ672640	NP	Eta	1	1	0	0	0	0	1	1	0	0	1	1	1	1	1	1	1	1
EU553420	NP	Eta	1	1	0	0	0	0	1	1	0	0	1	1	1	1	1	1	1	1
EU197140	NP	Eta	1	1	0	0	0	0	1	1	0	0	1	1	1	1	1	1	1	1
JF756012	NP	Eta	1	1	0	0	0	0	1	1	0	0	1	1	1	1	1	1	1	1
JX311741	NP	Eta	1	1	0	0	0	0	1	0	0	0	1	1	1	1	1	1	1	1
KJ152872	NP	Eta	1	1	0	0	0	0	1	0	0	0	1	1	1	1	1	1	1	1
HQ645846	NP	Eta	1	1	0	1	0	0	1	0	0	0	1	1	1	1	1	1	1	1
HM443629	NP	Eta	1	1	0	1	0	0	1	0	0	0	1	1	1	1	1	1	1	1
KC758327	NP	Eta	1	1	0	1	0	0	1	0	0	0	1	1	1	1	1	1	1	1
JN183462	NP	Eta	1	1	0	1	0	0	1	0	0	0	1	1	1	1	1	1	1	1
JN183521	NP	Eta	1	1	0	1	0	0	1	0	0	0	1	1	1	1	1	1	1	1
JN183542	NP	Eta	1	1	0	1	0	0	1	0	0	0	1	1	1	1	1	1	1	1
HM589775	NP	Eta	1	1	0	1	0	0	1	0	0	0	1	1	1	1	1	1	1	1
JN183540	NP	Eta	1	1	0	1	0	0	1	0	0	0	1	1	1	1	1	1	1	1
JN179445	NP	Eta	1	1	0	1	0	1	1	0	0	0	1	1	1	1	1	1	1	1
GQ331465	NP	Eta	1	1	0	1	0	1	1	0	0	0	1	1	1	1	1	1	1	1
KC758352	NP	Eta	1	1	0	1	0	1	1	0	0	0	1	1	1	1	1	1	1	1
KC758356	NP	Eta	1	1	0	1	0	1	1	0	0	0	1	1	1	1	1	1	1	1
GQ414591	NP	Eta	1	1	0	1	0	1	1	0	0	0	1	1	1	1	1	1	1	1
KC758359	NP	Eta	1	1	0	1	0	1	1	0	0	0	1	1	1	1	1	1	1	1
KC758371	NP	Eta	1	1	0	1	0	1	1	0	0	0	1	1	1	1	1	1	1	1
JQ312229	NP	Eta	1	1	0	1	0	1	1	0	0	0	1	1	1	1	1	1	1	1
KC758318	NP	Eta	1	1	0	1	0	1	1	0	0	0	1	1	1	1	1	1	1	1
JQ312217	NP	Eta	1	1	0	1	0	1	1	0	0	0	1	1	1	1	1	1	1	1
JQ403856	NP	Eta	1	1	0	1	0	1	1	0	0	0	1	1	1	1	1	1	1	1
AB910280	NP	Eta	1	1	0	1	0	0	1	0	0	0	1	1	1	1	1	1	1	1
KC537398	NP	Eta	1	1	0	1	0	0	1	0	0	0	1	1	1	1	1	1	1	1
JN787033	NP	Eta	1	1	0	1	0	0	1	0	0	0	1	1	1	1	1	1	1	1
GQ142642	NP	Eta	1	1	0	1	0	0	1	0	0	0	1	1	1	1	1	1	1	1
JN179460	NP	Eta	1	1	0	1	0	0	1	0	0	0	1	1	1	1	1	1	1	1
JF905757	NP	Eta	1	1	0	1	0	0	1	0	0	0	1	1	1	1	1	1	1	1
JX311744	NP	Eta	1	0	0	1	1	0	1	0	0	0	0	0	0	0	0	0	1	1
JQ403838	NP	Eta	1	0	0	0	1	0	1	0	0	0	0	0	0	0	0	0	1	1
JX311756	NP	Eta	1	0	0	0	1	0	1	0	0	0	0	0	0	0	0	0	1	1
JQ312231	NP	Eta	1	0	0	0	1	0	1	0	0	0	0	0	0	0	0	0	1	1
JX015230	NP	Epsilon	1	1	0	0	1	0	1	0	0	0	0	0	0	0	0	0	0	0
FJ799203	NP	Epsilon	1	1	0	0	1	0	1	0	0	0	0	0	0	0	0	0	0	0
AB828780	NP	Epsilon	1	1	0	1	1	0	1	0	0	0	0	0	0	0	0	0	0	0
EU239043	NP	Epsilon	1	1	0	1	1	0	1	0	0	0	0	0	0	0	0	0	0	0
FJ615371	NP	Epsilon	1	1	0	1	1	0	1	0	0	0	0	0	0	0	0	0	0	0
GU363960	NP	Epsilon	1	1	0	1	1	0	1	0	0	0	0	0	0	0	0	0	0	0
GU360812	NP	Epsilon	1	1	0	1	1	0	1	0	0	0	0	0	0	0	0	0	0	0
JF802775	NP	Epsilon	1	1	0	1	1	0	1	0	0	0	0	0	0	0	0	0	0	0
DQ148759	NP	Epsilon	1	1	0	1	1	0	1	0	0	0	0	0	0	0	0	0	0	0
FJ227872	NP	Epsilon	1	1	0	1	1	0	1	0	0	0	0	0	0	0	0	0	0	0
GU360827	NP	Epsilon	1	1	0	1	1	0	1	0	0	0	0	0	0	0	0	0	0	0
KC503186	NP	Epsilon	1	1	0	1	1	0	1	0	0	0	0	0	0	0	0	0	0	0
DQ148840	NP	Epsilon	1	0	0	1	1	0	1	0	0	0	0	0	0	0	0	0	0	0
AB592126	NP	Epsilon	1	0	0	1	1	0	1	0	0	0	0	0	0	0	0	0	0	0
EU025141	NP	Epsilon	1	0	0	1	1	0	1	0	0	0	0	0	0	0	0	0	0	0
GU181582	NP	Epsilon	1	0	0	1	1	0	1	0	0	0	0	0	0	0	0	0	0	0
GU364164	NP	Epsilon	1	0	0	1	1	0	1	0	0	0	0	0	0	0	0	0	0	0
FJ615357	NP	Epsilon	1	0	0	1	1	0	1	0	0	0	0	0	0	0	0	0	0	0
GQ500492	NP	Epsilon	1	0	0	1	1	0	1	0	0	0	0	0	0	0	0	0	0	0
EU886009	NP	Epsilon	1	0	0	1	1	0	1	0	0	0	0	0	0	0	0	0	0	0
KC349226	NP	Epsilon	1	0	0	1	1	0	1	0	0	0	0	0	0	0	0	0	0	0
EU886137	NP	Epsilon	1	0	0	1	1	0	1	0	0	0	0	0	0	0	0	0	0	0
FJ615328	NP	Epsilon	1	0	0	0	1	0	1	0	0	0	0	0	0	0	0	0	0	0
KF512327	NP	Epsilon	1	0	0	0	1	0	1	0	0	0	0	0	0	0	0	0	0	0
KC349198	NP	Epsilon	1	0	0	0	1	0	1	0	0	0	0	0	0	0	0	0	0	0
HQ877763	NP	Theta	1	0	0	1	0	0	1	1	0	0	0	0	1	0	1	1	0	1
JF715904	NP	Theta	1	0	0	1	0	0	1	0	0	0	0	0	1	0	1	1	0	1
GU811346	NP	Epsilon	1	0	0	0	1	0	1	0	0	1	0	0	1	0	1	1	0	1
GU811360	NP	Epsilon	1	0	0	0	1	0	1	0	0	1	0	0	1	0	1	1	0	1
EU049826	NP	Epsilon	1	0	0	0	0	0	1	0	0	1	0	0	0	0	0	0	0	0
JN177522	NP	Epsilon	1	0	0	0	0	0	1	0	0	1	0	0	0	0	0	0	0	0
EU049835	NP	Epsilon	1	0	0	0	0	0	1	0	0	1	0	0	0	0	0	0	0	0
JF715772	NP	Epsilon	1	0	0	0	0	0	1	0	0	1	0	0	0	0	0	0	0	0
GQ485752	NP	Epsilon	1	0	0	0	0	0	1	0	0	1	0	0	0	0	0	0	0	0
JF924163	NP	Epsilon	1	0	0	0	0	0	1	0	0	1	0	0	0	0	0	0	0	0
JN183738	NP	Epsilon	1	0	0	0	0	0	1	0	0	1	0	0	0	0	0	0	0	0

## Sheet: T7.Ancestral state predictions
name (on Alves et al. 2020)	lineage	clade	Amt.2	Amt.1	Amt.NC	ureC	cspc	ipct	nhap	trk	metE	metE_2	flaK	cheA	cheY	cheY_2	TadC	flal	proDH	RocA
JN179944	NS	Alpha	1	1	0	1	0	0	1	1	0	0	1	0	1	1	1	1	1	1
JX885389	NS	Alpha	1	1	0	1	0	0	1	1	0	0	1	0	1	1	1	1	1	1
JN179945	NS	Alpha	1	1	0	1	0	0	1	1	0	0	1	0	1	1	1	1	1	1
JF520968	NS	Alpha	1	1	0	1	0	0	1	1	0	0	1	0	1	1	1	1	1	1
HM131573	NS	Alpha	1	1	0	1	0	0	1	1	0	0	1	0	1	1	1	1	1	1
HQ215926	NS	Alpha	1	1	0	1	0	0	1	1	0	0	1	0	1	1	1	1	1	1
KC773913	NS	Alpha	1	1	0	1	0	0	1	1	0	0	1	0	1	1	1	1	1	1
JQ014639	NS	Alpha	1	1	0	1	0	0	1	1	0	0	1	0	1	1	1	1	1	1
JF520976	NS	Alpha	1	1	0	1	0	0	1	1	0	0	1	0	1	1	1	1	1	1
JF520973	NS	Alpha	1	1	0	1	0	0	1	1	0	0	1	0	1	1	1	1	1	1
JF520980	NS	Alpha	1	1	0	1	0	0	1	1	0	0	1	0	1	1	1	1	1	1
JN179951	NS	Alpha	1	1	0	1	0	0	1	1	0	0	1	0	1	1	1	1	1	1
CP002408	NS	Alpha	1	1	0	1	0	0	1	1	0	0	1	1	1	1	1	1	1	1
JQ735263	NS	Alpha	1	1	0	1	0	0	1	1	0	0	1	1	1	1	1	1	1	1
KC537401	NS	Alpha	1	1	0	1	0	0	1	1	0	0	1	1	1	1	1	1	1	1
KF018518	NS	Alpha	1	1	0	1	0	0	1	1	0	0	1	1	1	1	1	1	1	1
DQ500981	NS	Alpha	1	1	0	1	0	0	1	1	0	0	1	1	1	1	1	1	1	1
FJ853254	NS	Alpha	1	1	0	1	0	0	1	1	0	0	1	1	1	1	1	1	1	1
KF053742	NS	Alpha	1	1	0	1	0	0	1	1	0	0	1	1	1	1	1	1	1	1
KF179421	NS	Alpha	1	1	0	1	0	0	1	1	0	0	1	1	1	1	1	1	1	1
JX305890	NS	Alpha	1	1	0	1	0	0	1	1	0	0	1	1	1	1	1	1	1	1
KF898834	NS	Alpha	1	1	0	1	0	0	1	1	0	0	1	1	1	1	1	1	1	1
KC773888	NS	Alpha	1	1	0	1	0	0	1	1	0	0	1	1	1	1	1	1	1	1
KJ859315	NS	Alpha	1	1	0	1	0	0	1	1	0	0	1	1	1	1	1	1	1	1
KJ859352	NS	Alpha	1	1	0	1	0	0	1	1	0	0	1	1	1	1	1	1	1	1
AB353465	NS	Alpha	1	1	0	1	0	0	1	1	0	0	1	1	1	1	1	1	1	1
EU671813	NS	Alpha	1	1	0	1	0	0	1	1	0	0	1	1	1	1	1	1	1	1
HQ317670	NS	Alpha	1	1	0	1	0	0	1	1	0	0	1	1	1	1	1	1	1	1
EU671247	NS	Alpha	1	1	0	1	0	0	1	1	0	0	1	1	1	1	1	1	1	1
EU672146	NS	Alpha	1	1	0	1	0	0	1	1	0	0	1	1	1	1	1	1	1	1
GU208164	NS	Alpha	1	1	0	1	0	0	1	1	0	0	1	1	1	1	1	1	1	1
HQ875188	NS	Alpha	1	1	0	1	0	0	1	1	0	0	1	1	1	1	1	1	1	1
JX488403	NS	Alpha	1	1	0	1	0	0	1	1	0	0	1	1	1	1	1	1	1	1
KJ699416	NS	Alpha	1	1	0	1	0	0	1	1	0	0	1	1	1	1	1	1	1	1
JX678960	NS	Alpha	1	1	0	1	0	0	1	1	0	0	1	1	1	1	1	1	1	1
KJ438400	NS	Alpha	1	1	0	1	0	0	1	1	0	0	1	1	1	1	1	1	1	1
EU672114	NS	Alpha	1	1	0	1	0	0	1	1	0	0	1	1	1	1	1	1	1	1
JX678946	NS	Alpha	1	1	0	1	0	0	1	1	0	0	1	1	1	1	1	1	1	1
DQ501044	NS	Alpha	1	1	0	1	0	0	1	1	0	0	1	1	1	1	1	1	1	1
JQ638715	NS	Alpha	1	1	0	1	0	0	1	1	0	0	1	1	1	1	1	1	1	1
JX678958	NS	Alpha	1	1	0	1	0	0	1	1	0	0	1	1	1	1	1	1	1	1
DQ501094	NS	Alpha	1	1	0	1	0	0	1	1	0	0	1	1	1	1	1	1	1	1
JN688223	NS	Alpha	1	1	0	1	0	0	1	1	0	0	1	1	1	1	1	1	1	1
KJ433515	NS	Alpha	1	1	0	1	0	0	1	1	0	0	1	1	1	1	1	1	1	1
GQ863087	NS	Alpha	1	1	0	1	0	0	1	1	0	0	1	1	1	1	1	1	1	1
JN179952	NS	Alpha	1	1	0	1	0	0	1	1	0	0	1	1	1	1	1	1	1	1
KC137506	NS	Alpha	1	1	0	1	0	0	1	1	0	0	1	1	1	1	1	1	1	1
JQ638738	NS	Alpha	1	1	0	1	0	0	1	1	0	0	1	1	1	1	1	1	1	1
FR773159	NS	Alpha	1	1	0	1	0	0	0	0	0	0	1	1	1	1	1	1	1	1
JQ404017	NS	Alpha	1	1	0	1	0	0	0	0	0	0	1	1	1	1	1	1	1	1
JF935464	NS	Alpha	1	1	0	1	0	0	1	1	0	0	1	1	1	1	1	1	1	1
JQ638802	NS	Alpha	1	1	0	1	0	0	1	1	0	0	1	1	1	1	1	1	1	1
EU315719	NS	Alpha	1	1	0	1	0	0	1	1	0	0	1	1	1	1	1	1	1	1
LK055904	NS	Alpha	1	1	0	1	0	0	1	1	0	0	1	1	1	1	1	1	1	1
JN179929	NS	Alpha	1	1	0	1	0	0	1	1	0	0	1	1	1	1	1	1	1	1
EU590225	NS	Alpha	1	1	0	1	0	0	1	1	0	0	1	1	1	1	1	1	1	1
GQ481042	NS	Alpha	1	1	0	1	0	0	1	1	0	0	1	1	1	1	1	1	1	1
KC157986	NS	Alpha	1	1	0	1	0	0	1	1	0	0	1	1	1	1	1	1	1	1
KF668700	NS	Alpha	1	1	0	1	0	0	1	1	0	0	1	1	1	1	1	1	1	1
KF053727	NS	Alpha	1	1	0	1	0	0	1	1	0	0	1	1	1	1	1	1	1	1
KF606921	NS	Alpha	1	1	0	1	0	0	1	1	0	0	1	1	1	1	1	1	1	1
GQ863102	NS	Alpha	1	1	0	1	0	0	1	1	0	0	1	1	1	1	1	1	1	1
HM589849	NS	Alpha	1	1	0	1	0	0	1	1	0	0	1	1	1	1	1	1	1	1
AB649219	NS	Alpha	1	1	0	1	0	0	1	1	0	0	1	1	1	1	1	1	1	1
KF606923	NS	Alpha	1	1	0	1	0	0	1	1	0	0	1	1	1	1	1	1	1	1
JX488431	NS	Alpha	1	1	0	1	0	0	1	1	0	0	1	1	1	1	1	1	1	1
HQ538557	NS	Alpha	1	1	0	1	0	0	1	1	0	0	1	1	1	1	1	1	1	1
JF756021	NS	Alpha	1	1	0	1	0	0	1	1	0	0	1	1	1	1	1	1	1	1
GQ226104	NS	Alpha	1	1	0	1	0	0	1	1	0	0	1	1	1	1	1	1	1	1
KJ864183	NS	Alpha	1	1	0	1	0	0	1	1	0	0	1	1	1	1	1	1	1	1
EF207217	NS	Alpha	1	1	0	1	0	0	1	1	0	0	1	1	1	1	1	1	1	1
JQ319451	NS	Alpha	1	1	0	1	0	0	1	1	0	0	1	1	1	1	1	1	1	1
KC801463	NS	Alpha	1	1	0	1	0	0	1	1	0	0	1	1	1	1	1	1	1	1
KF053684	NS	Alpha	1	1	0	1	0	0	1	1	0	0	1	1	1	1	1	1	1	1
KF018489	NS	Alpha	1	1	0	1	0	0	1	1	0	0	1	1	1	1	1	1	1	1
KF803043	NS	Alpha	1	1	0	1	0	0	1	1	0	0	1	1	1	1	1	1	1	1
KF898785	NS	Alpha	1	1	0	1	0	0	1	1	0	0	1	1	1	1	1	1	1	1
HQ202413	NS	Alpha	1	1	0	1	0	0	1	1	0	0	1	1	1	1	1	1	1	1
KF041530	NS	Alpha	1	1	0	1	0	0	1	1	0	0	1	1	1	1	1	1	1	1
AB625946	NS	Alpha	1	1	0	1	0	0	1	1	0	0	1	1	1	1	1	1	1	1
KJ433501	NS	Alpha	1	1	0	1	0	0	1	1	0	0	1	1	1	1	1	1	1	1
EU590212	NS	Alpha	1	1	0	1	0	0	1	1	0	0	1	1	1	1	1	1	1	1
JQ768062	NS	Alpha	1	1	0	1	0	0	1	1	0	0	1	1	1	1	1	1	1	1
JQ403855	NS	Alpha	1	1	0	1	0	0	1	1	0	0	1	1	1	1	1	1	1	1
KC967726	NS	Alpha	1	1	0	1	0	0	1	1	0	0	1	1	1	1	1	1	1	1
GQ142840	NS	Alpha	1	1	0	1	0	0	1	1	0	0	1	1	1	1	1	1	1	1
KM030724	NS	Alpha	1	1	0	1	0	0	1	1	0	0	1	1	1	1	1	1	1	1
FJ951677	NS	Alpha	0	1	0	1	0	0	1	1	0	0	0	0	1	1	0	0	1	1
JQ320511	NS	Alpha	0	1	0	1	0	0	1	1	0	0	0	0	1	1	0	0	1	1
GQ226073	NS	Alpha	1	1	0	1	0	0	1	1	0	0	0	0	1	1	0	0	1	1
EU885680	NS	Alpha	1	1	0	1	0	0	1	1	0	0	1	1	1	1	1	1	1	1
FJ601575	NS	Alpha	1	1	0	1	0	0	1	1	0	0	1	1	1	1	1	1	1	1
JX509648	NS	Alpha	1	1	0	1	0	0	1	1	0	0	1	1	1	1	1	1	1	1
JX509650	NS	Alpha	1	1	0	1	0	0	1	1	0	0	1	1	1	1	1	1	1	1
FJ601579	NS	Alpha	1	1	0	1	0	0	1	1	0	0	1	1	1	1	1	1	1	1
KF853588	NS	Alpha	1	1	0	1	0	0	1	1	0	0	1	1	1	1	1	1	1	1
KF877801	NS	Alpha	1	1	0	1	0	0	1	1	0	0	1	1	1	1	1	1	1	1
AB465037	NS	Alpha	1	1	0	1	0	0	1	1	0	0	1	1	1	1	1	1	1	1
DQ501004	NS	Alpha	1	1	0	1	0	0	1	1	0	0	1	1	1	1	1	1	1	1
JQ345800	NS	Alpha	1	1	0	1	0	0	1	1	0	0	1	1	1	1	1	1	1	1
KF857040	NS	Alpha	1	1	0	1	0	0	1	1	0	0	1	1	1	1	1	1	1	1
KF668721	NS	Alpha	1	1	0	1	0	0	1	1	0	0	1	1	1	1	1	1	1	1
KF018519	NS	Alpha	1	1	0	1	0	0	1	1	0	0	1	1	1	1	1	1	1	1
KF668684	NS	Alpha	1	1	0	1	0	0	1	1	0	0	1	1	1	1	1	1	1	1
AB918811	NS	Alpha	1	1	0	1	0	0	1	1	0	0	1	1	1	1	1	1	1	1
JF430534	NS	Alpha	1	1	0	1	0	0	1	1	0	0	1	1	1	1	1	1	1	1
JF520915	NS	Alpha	1	1	0	1	0	0	1	1	0	0	1	1	1	1	1	1	1	1
JN179941	NS	Alpha	1	1	0	1	0	0	1	1	0	0	1	1	1	1	1	1	1	1
JN787014	NS	Alpha	1	1	0	1	0	0	1	1	0	0	1	1	1	1	1	1	1	1
KC537402	NS	Alpha	1	1	0	1	0	0	1	1	0	0	1	1	1	1	1	1	1	1
JF439033	NS	Alpha	1	1	0	1	0	0	1	1	0	0	1	1	1	1	1	1	1	1
JN787000	NS	Alpha	1	1	0	1	0	0	1	1	0	0	1	1	1	1	1	1	1	1
JN179940	NS	Alpha	1	1	0	1	0	0	1	1	0	0	1	1	1	1	1	1	1	1
EU099957	NS	Alpha	1	1	0	1	0	0	1	1	0	0	1	1	1	1	1	1	1	1
DQ148869	NS	Alpha	1	1	0	1	0	0	1	1	0	0	1	1	1	1	1	1	1	1
EU885681	NS	Alpha	1	1	0	1	0	0	1	1	0	0	1	1	1	1	1	1	1	1
JF748324	NS	Alpha	1	1	0	1	0	0	1	1	0	0	1	1	1	1	1	1	1	1
KF803168	NS	Alpha	1	1	0	1	0	0	1	1	0	0	1	1	1	1	1	1	1	1
EU885684	NS	Alpha	1	1	0	1	0	0	1	1	0	0	1	1	1	1	1	1	1	1
JX140475	NS	Alpha	1	1	0	1	0	0	1	1	0	0	1	1	1	1	1	1	1	1
EU885698	NS	Alpha	1	1	0	1	0	0	1	1	0	0	1	1	1	1	1	1	1	1
HQ202369	NS	Alpha	1	1	0	1	0	0	1	1	0	0	1	1	1	1	1	1	1	1
JQ320510	NS	Alpha	1	1	0	1	0	0	1	1	0	0	1	1	1	1	1	1	1	1
KF857089	NS	Alpha	1	1	0	1	0	0	1	1	0	0	1	1	1	1	1	1	1	1
JQ403665	NS	Alpha	1	1	0	1	0	0	1	1	0	0	1	1	1	1	1	1	1	1
KF668750	NS	Alpha	1	1	0	1	0	0	1	1	0	0	1	1	1	1	1	1	1	1
DQ148875	NS	Alpha	1	1	0	1	0	0	1	1	0	0	1	1	1	1	1	1	1	1
EU137864	NS	Alpha	1	1	0	1	0	0	1	1	0	0	1	1	1	1	1	1	1	1
EU885566	NS	Alpha	1	1	0	1	0	0	1	1	0	0	1	1	1	1	1	1	1	1
HQ538544	NS	Alpha	1	1	0	1	0	0	1	1	0	0	1	1	1	1	1	1	1	1
FN423456	NS	Alpha	1	1	0	1	0	0	1	1	0	0	1	1	1	1	1	1	1	1
HQ202385	NS	Alpha	1	1	0	1	0	0	1	1	0	0	1	1	1	1	1	1	1	1
JF748348	NS	Alpha	1	1	0	1	0	0	1	1	0	0	1	1	1	1	1	1	1	1
KF754141	NS	Alpha	1	1	0	1	0	0	1	1	0	0	1	1	1	1	1	1	1	1
DQ501046	NS	Alpha	1	1	0	1	0	0	1	1	0	0	1	1	1	1	1	1	1	1
EU885660	NS	Alpha	1	1	0	1	0	0	1	1	0	0	1	1	1	1	1	1	1	1
KF053704	NS	Alpha	1	1	0	1	0	0	1	1	0	0	1	1	1	1	1	1	1	1
DQ672687	NS	Alpha	1	1	0	1	0	0	1	1	0	0	1	1	1	1	1	1	1	1
EU885709	NS	Alpha	1	1	0	1	0	0	1	1	0	0	1	1	1	1	1	1	1	1
JX427187	NS	Alpha	1	1	0	1	0	0	1	1	0	0	1	1	1	1	1	1	1	1
DQ672639	NS	Alpha	1	1	0	1	0	0	1	1	0	0	1	1	1	1	1	1	1	1
GQ226120	NS	Alpha	1	1	0	1	0	0	1	1	0	0	1	1	1	1	1	1	1	1
KF970660	NS	Alpha	1	1	0	1	0	0	1	1	0	0	1	1	1	1	1	1	1	1
DQ672661	NS	Alpha	1	1	0	1	0	0	1	1	0	0	1	1	1	1	1	1	1	1
EU553430	NS	Alpha	1	1	0	1	0	0	1	1	0	0	1	1	1	1	1	1	1	1
JQ768068	NS	Alpha	1	1	0	1	0	0	1	1	0	0	1	1	1	1	1	1	1	1
GQ226128	NS	Alpha	1	1	0	1	0	0	1	1	0	0	1	1	1	1	1	1	1	1
GU988801	NS	Alpha	1	1	0	1	0	0	1	1	0	0	1	1	1	1	1	1	1	1
JQ319463	NS	Alpha	1	1	0	1	0	0	1	1	0	0	1	1	1	1	1	1	1	1
JQ768091	NS	Alpha	1	1	0	1	0	0	1	1	0	0	1	1	1	1	1	1	1	1
HQ401411	NS	Alpha	1	1	0	1	0	0	1	1	0	0	1	1	1	1	1	1	1	1
KF053736	NS	Alpha	1	1	0	1	0	0	1	1	0	0	1	1	1	1	1	1	1	1
KF668795	NS	Alpha	1	1	0	1	0	0	1	1	0	0	1	1	1	1	1	1	1	1
KF668718	NS	Alpha	1	1	0	1	0	0	1	1	0	0	1	1	1	1	1	1	1	1
FJ940174	NS	Alpha	1	1	0	1	0	0	1	1	0	0	1	1	1	1	1	1	1	1
KF041570	NS	Alpha	1	1	0	1	0	0	1	1	0	0	1	1	1	1	1	1	1	1
GQ231450	NS	Alpha	1	1	0	1	0	0	1	1	0	0	1	1	1	1	1	1	1	1
EU590163	NS	Alpha	1	1	0	1	0	0	1	1	0	0	1	1	1	1	1	1	1	1
KF179395	NS	Alpha	1	1	0	1	0	0	1	1	0	0	1	1	1	1	1	1	1	1
KF668757	NS	Alpha	1	1	0	1	0	0	1	1	0	0	1	1	1	1	1	1	1	1
HQ202428	NS	Alpha	1	1	0	1	0	0	1	1	0	0	1	1	1	1	1	1	1	1
JQ319447	NS	Alpha	1	1	0	1	0	0	1	1	0	0	1	1	1	1	1	1	1	1
KF668731	NS	Alpha	1	1	0	1	0	0	1	1	0	0	1	1	1	1	1	1	1	1
KF668755	NS	Alpha	1	1	0	1	0	0	1	1	0	0	1	1	1	1	1	1	1	1
EU590224	NS	Alpha	1	1	0	1	0	0	1	1	0	0	1	1	1	1	1	1	1	1
KF668760	NS	Alpha	1	1	0	1	0	0	1	1	0	0	1	1	1	1	1	1	1	1
KF668683	NS	Alpha	1	1	0	1	0	0	1	1	0	0	1	1	1	1	1	1	1	1
DQ534856	NS	Alpha	1	1	0	1	0	0	1	1	0	0	1	1	1	1	1	1	1	1
JQ319435	NS	Alpha	1	1	0	1	0	0	1	1	0	0	1	1	1	1	1	1	1	1
EF207211	NS	Alpha	1	1	0	1	0	0	1	1	0	0	1	1	1	1	1	1	1	1
JX465201	NS	Alpha	1	1	0	1	0	0	1	1	0	0	1	1	1	1	1	1	1	1
KF053694	NS	Alpha	1	1	0	1	0	0	1	1	0	0	1	1	1	1	1	1	1	1
GQ226058	NS	Alpha	1	1	0	1	0	0	1	1	0	0	1	1	1	1	1	1	1	1
JQ768089	NS	Alpha	1	1	0	1	0	0	1	1	0	0	1	1	1	1	1	1	1	1
KC735430	NS	Alpha	1	1	0	1	0	0	1	1	0	0	1	1	1	1	1	1	1	1
GQ226125	NS	Alpha	1	1	0	1	0	0	1	1	0	0	1	1	1	1	1	1	1	1
JX879927	NS	Alpha	1	1	0	1	0	0	1	1	0	0	1	1	1	1	1	1	1	1
JF520904	NS	Alpha	1	1	0	1	0	0	1	1	0	0	1	1	1	1	1	1	1	1
AB645427	NS	Gamma	1	1	0	0	0	0	1	0	0	0	0	0	1	0	0	0	1	1
KC444773	NS	Gamma	1	1	0	0	0	0	1	0	0	0	0	0	1	0	0	0	1	1
EU671633	NS	Gamma	1	1	0	0	0	0	1	0	0	0	0	0	1	0	0	0	1	1
HM803694	NS	Gamma	1	1	0	0	0	0	1	0	0	0	0	0	1	0	0	0	1	1
KF874467	NS	Gamma	1	1	0	0	0	0	1	0	0	0	0	0	1	0	0	0	1	1
KJ699412	NS	Gamma	1	1	0	0	0	0	1	0	0	0	0	0	1	0	0	0	1	1
EU590455	NS	Gamma	1	1	0	0	0	0	1	0	0	0	0	0	1	0	0	0	1	1
EU671146	NS	Gamma	1	1	0	0	0	0	1	0	0	0	0	0	1	0	0	0	1	1
KC137409	NS	Gamma	1	1	0	0	0	0	1	0	0	0	0	0	1	0	0	0	1	1
JX023512	NS	Gamma	1	1	0	0	0	0	1	0	0	0	0	0	1	0	0	0	1	1
EU651089	NS	Gamma	1	1	0	0	0	0	1	0	0	0	0	0	1	0	0	0	1	1
EU671160	NS	Gamma	1	1	0	0	0	0	1	0	0	0	0	0	1	0	0	0	1	1
EU651083	NS	Gamma	1	1	0	1	0	0	1	0	0	0	0	0	1	0	0	0	1	1
EU651249	NS	Gamma	1	1	0	1	0	0	1	0	0	0	0	0	1	0	0	0	1	1
JQ345860	NS	Gamma	1	1	0	1	0	0	1	0	0	0	0	0	1	0	0	0	1	1
GQ863091	NS	Gamma	1	1	0	1	0	0	1	0	0	0	0	0	1	0	0	0	1	1
JQ638722	NS	Gamma	1	1	0	1	0	0	1	0	0	0	0	0	1	0	0	0	1	1
EU651229	NS	Gamma	1	1	0	1	0	0	1	0	0	0	0	0	1	0	0	0	1	1
KC773909	NS	Gamma	1	1	0	1	0	0	1	0	0	0	0	0	1	0	0	0	1	1
EU885633	NS	Gamma	1	1	0	1	0	0	1	0	0	0	0	0	1	0	0	0	1	1
EU671173	NS	Gamma	1	1	0	1	0	0	1	0	0	0	0	0	1	0	0	0	1	1
HM346001	NS	Gamma	1	1	0	1	0	0	1	0	0	0	0	0	1	0	0	0	1	1
GU811287	NS	Gamma	1	1	0	1	0	0	1	0	0	0	0	0	1	0	0	0	1	1
HQ007740	NS	Gamma	1	1	0	1	0	0	1	0	0	0	0	0	1	0	0	0	1	1
KJ438455	NS	Gamma	1	1	0	1	0	0	1	0	0	0	0	0	1	0	0	0	1	1
EU672087	NS	Gamma	1	1	0	1	0	0	1	0	0	0	0	0	1	0	0	0	1	1
EU671637	NS	Gamma	1	1	0	1	0	0	1	0	0	0	0	0	1	0	0	0	1	1
EU672273	NS	Gamma	1	1	0	1	0	0	1	0	0	0	0	0	1	0	0	0	1	1
JQ638724	NS	Gamma	1	1	0	1	0	0	1	0	0	0	0	0	1	0	0	0	1	1
HQ678190	NS	Gamma	1	1	0	1	0	0	1	0	0	0	0	0	1	0	0	0	1	1
EU672062	NS	Gamma	1	1	0	1	0	0	1	0	0	0	0	0	1	0	0	0	1	1
KJ859235	NS	Gamma	1	1	0	1	0	0	1	0	0	0	0	0	1	0	0	0	1	1
JX010789	NS	Gamma	1	1	0	1	0	0	1	0	0	0	0	0	1	0	0	0	1	1
DQ312283	NS	Gamma	1	1	0	1	0	0	0	0	0	0	0	0	1	0	0	0	1	1
DQ500964	NS	Gamma	1	1	0	1	0	0	0	0	0	0	0	0	1	0	0	0	1	1
JX427126	NS	Gamma	1	1	0	1	0	0	0	0	0	0	0	0	1	0	0	0	1	1
EU885711	NS	Gamma	1	1	0	1	0	0	0	0	0	0	0	0	1	0	0	0	1	1
JX427156	NS	Gamma	1	1	0	1	0	0	0	0	0	0	0	0	1	0	0	0	1	1
JX427362	NS	Gamma	1	1	0	1	0	0	0	0	0	0	0	0	1	0	0	0	1	1
JX416592	NS	Gamma	1	1	0	1	0	0	0	0	0	0	0	0	1	0	0	0	1	1
JX416645	NS	Gamma	1	1	0	1	0	0	0	0	0	0	0	0	1	0	0	0	1	1
JX570746	NS	Gamma	1	1	0	1	0	0	0	0	0	0	0	0	1	0	0	0	1	1
GQ863098	NS	Gamma	1	1	0	1	0	0	0	0	0	0	0	0	1	0	0	0	1	1
JX416596	NS	Gamma	1	1	0	1	0	0	0	0	0	0	0	0	1	0	0	0	1	1
JX427399	NS	Gamma	1	1	0	1	0	0	0	0	0	0	0	0	1	0	0	0	1	1
KF709701	NS	Gamma	1	1	0	1	0	0	0	0	0	0	0	0	1	0	0	0	1	1
KC773897	NS	Gamma	1	1	0	1	0	0	0	0	0	0	0	0	1	0	0	0	1	1
GU270277	NS	Gamma	1	1	0	1	0	0	0	0	0	0	0	0	1	0	0	0	1	1
JQ638747	NS	Gamma	1	1	0	1	0	0	0	0	0	0	0	0	1	0	0	0	1	1
JX427183	NS	Gamma	1	1	0	1	0	0	0	0	0	0	0	0	1	0	0	0	1	1
KC469627	NS	Gamma	1	1	0	1	0	0	0	0	0	0	0	0	1	0	0	0	1	1
JQ944698	NS	Gamma	1	1	0	1	0	0	0	0	0	0	0	0	1	0	0	0	1	1
KJ496307	NS	Gamma	1	1	0	1	0	0	0	0	0	0	0	0	1	0	0	0	1	1
DQ501058	NS	Gamma	1	1	0	1	0	0	0	0	0	0	0	0	1	0	0	0	1	1
JX416598	NS	Gamma	1	1	0	1	0	0	0	0	0	0	0	0	1	0	0	0	1	1
DQ534701	NS	Gamma	1	1	0	1	0	0	0	0	0	0	0	0	1	0	0	0	1	1
JF935454	NS	Gamma	1	1	0	1	0	0	0	0	0	0	0	0	1	0	0	0	1	1
KJ433500	NS	Gamma	1	1	0	1	0	0	0	0	0	0	0	0	1	0	0	0	1	1
JN190852	NS	Gamma	1	1	0	1	0	0	0	0	0	0	0	0	1	0	0	0	1	1
JN180057	NS	Gamma	1	1	0	1	0	0	0	0	0	0	0	0	1	0	0	0	1	1
EU315722	NS	Gamma	1	1	0	1	0	0	0	0	0	0	0	0	1	0	0	0	1	1
GQ142739	NS	Gamma	1	1	0	1	0	0	0	0	0	0	0	0	1	0	0	0	1	1
KF709783	NS	Gamma	1	1	0	1	0	0	0	0	0	0	0	0	1	0	0	0	1	1
EU885573	NS	Gamma	1	1	0	1	0	0	0	0	0	0	0	0	1	0	0	0	1	1
EU885638	NS	Gamma	1	1	0	1	0	0	0	0	0	0	0	0	1	0	0	0	1	1
EU885642	NS	Gamma	1	1	0	1	0	0	0	0	0	0	0	0	1	0	0	0	1	1
GQ142606	NS	Gamma	1	1	0	1	0	0	0	0	0	0	0	0	1	1	0	0	1	1
KC469623	NS	Gamma	1	1	0	1	0	0	0	0	0	0	0	0	1	1	0	0	1	1
KC962894	NS	Gamma	1	1	0	1	0	0	0	0	0	0	0	0	1	1	0	0	1	1
KF975951	NS	Gamma	1	1	0	1	0	0	0	0	0	0	0	0	1	1	0	0	1	1
JX023521	NS	Gamma	0	0	0	1	0	0	0	0	0	0	0	0	1	1	0	0	1	1
AB545961	NS	Gamma	1	1	0	1	0	0	0	0	0	0	0	0	1	1	0	0	1	1
FN869066	NS	Gamma	1	1	0	1	0	0	0	0	0	0	0	0	1	1	0	0	1	1
JF430539	NS	Gamma	1	1	0	1	0	0	0	0	0	0	0	0	1	1	0	0	1	1
JF935461	NS	Gamma	1	1	0	1	0	0	0	0	0	0	0	0	1	1	0	0	1	1
EU553413	NS	Gamma	1	1	0	1	0	0	0	0	0	0	0	0	1	1	0	0	1	1
AB622259	NS	Gamma	1	1	0	1	0	0	0	0	0	0	0	0	1	1	0	0	1	1
HQ233248	NS	Gamma	1	1	0	1	0	0	0	0	0	0	0	0	1	1	0	0	1	1
EU770872	NS	Gamma	1	1	0	1	0	0	0	0	0	0	0	0	1	1	0	0	1	1
JF935600	NS	Gamma	1	1	0	1	0	0	0	0	0	0	0	0	1	1	0	0	1	1
JX885370	NS	Gamma	1	1	0	1	0	0	0	0	0	0	0	0	1	1	0	0	1	1
JX885454	NS	Gamma	1	1	0	1	0	0	0	0	0	0	0	0	1	1	0	0	1	1
KJ863842	NS	Gamma	1	1	0	1	0	0	0	0	0	0	0	0	1	1	0	0	1	1
EU885570	NS	Gamma	1	1	0	1	0	0	0	0	0	0	0	0	1	1	0	0	1	1
GQ266661	NS	Gamma	1	1	0	1	0	0	0	0	0	0	0	0	1	1	0	0	1	1
JF520853	NS	Gamma	1	1	0	1	0	0	0	0	0	0	0	0	1	1	0	0	1	1
JX885427	NS	Gamma	1	1	0	1	0	0	0	0	0	0	0	0	1	1	0	0	1	1
JX885429	NS	Gamma	1	1	0	1	0	0	0	0	0	0	0	0	1	1	0	0	1	1
HQ340417	NS	Gamma	1	1	0	1	0	0	0	0	0	0	0	0	1	1	0	0	1	1
EU667863	NS	Gamma	1	1	0	1	0	0	0	0	0	0	0	0	1	1	0	0	1	1
JN180027	NS	Gamma	1	1	0	1	0	0	0	0	0	0	0	0	1	1	0	0	1	1
HQ340364	NS	Gamma	1	1	0	1	0	0	0	0	0	0	0	0	1	1	0	0	1	1
JF520885	NS	Gamma	1	1	0	1	0	0	0	0	0	0	0	0	1	1	0	0	1	1
JF520965	NS	Gamma	1	1	0	1	0	0	0	0	0	0	0	0	1	1	0	0	1	1
KM116901	NS	Gamma	1	1	0	1	0	0	0	0	0	0	0	0	1	1	0	0	1	1
KC010605	NS	Gamma	1	1	0	1	0	0	0	0	0	0	0	0	1	1	0	0	1	1
JN180069	NS	Gamma	1	1	0	1	0	0	0	0	0	0	0	0	1	1	0	0	1	1
KJ496832	NS	Gamma	1	1	0	1	0	0	0	0	0	0	0	0	1	1	0	0	1	1
KC469632	NS	Gamma	1	1	0	1	0	0	0	0	0	0	0	0	1	1	0	0	1	1
KJ496887	NS	Gamma	1	1	0	1	0	0	0	0	0	0	0	0	1	1	0	0	1	1
KJ081267	NS	Gamma	1	1	0	1	0	0	0	0	0	0	0	0	1	1	0	0	1	1
AB353494	NS	Beta	1	1	0	1	0	0	1	1	0	0	0	0	1	0	0	0	1	1
DQ148816	NS	Beta	1	1	0	0	0	0	1	1	0	0	0	0	1	0	0	0	1	1
GQ863164	NS	Beta	1	1	0	0	0	0	1	1	0	0	0	0	1	0	0	0	1	1
HM754656	NS	Beta	1	1	0	0	0	0	1	1	0	0	0	0	1	0	0	0	1	1
KJ778392	NS	Beta	1	1	0	0	0	0	1	1	0	0	0	0	1	0	0	0	1	1
DQ148902	NS	Beta	1	1	0	0	0	0	1	1	0	0	0	0	1	0	0	0	1	1
KF668746	NS	Beta	1	1	0	0	0	0	1	1	0	0	0	0	1	0	0	0	1	1
KF668774	NS	Beta	1	1	0	0	0	0	1	1	0	0	0	0	1	0	0	0	1	1
EU925286	NS	Beta	1	1	0	0	0	0	1	1	0	0	0	0	1	0	0	0	1	1
HQ538558	NS	Beta	1	1	0	0	0	0	1	1	0	0	0	0	1	0	0	0	1	1
EU885554	NS	Beta	1	1	0	0	0	0	1	1	0	0	0	0	1	0	0	0	1	1
EU885575	NS	Beta	1	1	0	0	0	0	1	1	0	0	0	0	1	0	0	0	1	1
EU885679	NS	Beta	1	1	0	0	0	0	1	1	0	0	0	0	1	0	0	0	1	1
EU885634	NS	Beta	1	1	0	0	0	0	1	1	0	0	0	0	1	0	0	0	1	1
KJ864239	NS	Beta	1	1	0	0	0	0	0	1	0	0	0	0	1	0	0	0	1	1
HQ202403	NS	Beta	1	1	0	0	0	0	1	1	0	0	0	0	1	0	0	0	1	1
KC967697	NS	Beta	1	1	0	0	0	0	1	1	0	0	0	0	1	0	0	0	1	1
KJ496982	NS	Beta	1	1	0	1	0	0	1	1	0	0	0	0	1	0	0	0	1	1
JQ277487	NS	Beta	1	1	0	0	0	0	1	1	0	0	0	0	1	0	0	0	1	1
KF618679	NS	Beta	1	1	0	0	0	0	1	1	0	0	0	0	1	0	0	0	1	1
EU671395	NS	Beta	1	1	0	1	0	0	1	1	0	0	0	0	1	1	0	0	0	1
DQ500996	NS	Beta	1	1	0	0	0	0	1	1	0	0	0	0	1	0	0	0	1	1
GU931374	NS	Beta	1	1	0	0	0	0	1	1	0	0	0	0	1	0	0	0	1	1
FJ853253	NS	Beta	1	1	0	0	0	0	1	1	0	0	0	0	1	0	0	0	1	1
FJ601571	NS	Beta	1	1	0	0	0	0	1	1	0	0	0	0	1	0	0	0	1	1
JF430559	NS	Beta	1	1	0	0	0	0	1	1	0	0	0	0	1	0	0	0	1	1
GQ863165	NS	Beta	1	1	0	0	0	0	1	1	0	0	0	0	1	0	0	0	1	1
AB458226	NS	Beta	1	1	0	0	0	0	1	0	0	0	0	0	1	0	0	0	1	1
AB458227	NS	Beta	1	1	0	0	0	0	1	0	0	0	0	0	1	0	0	0	1	1
AB458229	NS	Beta	1	1	0	0	0	0	1	0	0	0	0	0	1	0	0	0	1	1
KM116912	NS	Beta	1	1	0	0	0	0	1	0	0	0	0	0	1	0	0	0	1	1
KC735407	NS	Beta	1	1	0	0	0	0	1	0	0	0	0	0	1	0	0	0	1	1
DQ312287	NS	Beta	1	1	0	0	0	0	1	0	0	0	0	0	1	0	0	0	1	1
DQ312291	NS	Beta	1	1	0	0	0	0	1	0	0	0	0	0	1	0	0	0	1	1
KF709810	NS	Beta	1	1	0	0	0	0	1	0	0	0	0	0	1	0	0	0	1	1
FM867834	NS	Beta	1	1	0	0	0	0	1	0	0	0	0	0	1	0	0	0	1	1
AB645413	NS	Beta	1	1	0	0	0	0	1	0	0	0	0	0	1	0	0	0	1	1
AB918819	NS	Beta	1	1	0	0	0	0	1	0	0	0	0	0	1	0	0	0	1	1
FJ601605	NS	Beta	1	1	0	0	0	0	1	0	0	0	0	0	1	0	0	0	1	1
GQ481090	NS	Beta	1	1	0	0	0	0	1	0	0	0	0	0	1	0	0	0	1	1
JN190828	NS	Beta	1	1	0	0	0	0	1	0	0	0	0	0	1	0	0	0	1	1
KJ158485	NS	Beta	1	1	0	0	0	0	1	0	0	0	0	0	1	0	0	0	1	1
KF003948	NS	Beta	1	1	0	0	0	0	1	0	0	0	0	0	1	0	0	0	1	1
HM113517	NS	Gamma	1	1	0	1	0	0	0	0	0	0	0	0	1	1	0	0	1	1
AB353463	NS	Delta	1	0	0	1	0	0	1	0	0	0	0	0	1	0	0	0	1	1
HQ007857	NS	Delta	1	0	0	1	0	0	1	0	0	0	0	0	1	0	0	0	1	1
JF735056	NS	Delta	1	0	0	1	0	0	1	0	0	0	0	0	1	0	0	0	1	1
HQ007886	NS	Delta	1	0	0	1	0	0	1	0	0	0	0	0	1	0	0	0	1	1
GQ863119	NS	Delta	1	0	0	1	0	0	1	0	0	0	0	0	1	0	0	0	1	1
KC158006	NS	Delta	1	0	0	1	0	0	1	0	0	0	0	0	1	0	0	0	1	1
HM754688	NS	Delta	1	0	0	1	0	0	1	0	0	0	0	0	1	0	0	0	1	1
KF004245	NS	Delta	1	0	0	0	0	0	1	0	0	0	0	0	1	0	0	0	1	1
AB688020	NS	Delta	1	0	0	1	0	0	1	0	0	0	0	0	1	0	0	0	1	1
AB918914	NS	Delta	1	0	0	1	0	0	1	0	0	0	0	0	1	0	0	0	1	1
JQ864851	NS	Delta	1	0	0	1	0	0	1	0	0	0	0	0	1	0	0	0	1	1
HQ888802	NS	Delta	1	0	0	1	0	0	1	0	0	0	0	0	1	0	0	0	1	1
EU590521	NS	Delta	1	0	0	1	0	0	1	0	0	0	0	0	1	0	0	0	1	1
KJ729461	NS	Delta	1	0	0	1	0	0	1	0	0	0	0	0	1	0	0	0	1	1
EU590637	NS	Delta	1	0	0	1	0	0	1	0	0	0	0	0	1	0	0	0	1	1
HQ538545	NS	Delta	1	0	0	1	0	0	1	0	0	0	0	0	1	0	0	0	1	1
KF668799	NS	Delta	1	0	0	1	0	0	1	0	0	0	0	0	1	0	0	0	1	1
EU671286	NS	Delta	1	0	0	1	0	0	1	0	0	0	0	0	1	0	0	0	1	1
JF748338	NS	Delta	1	0	0	1	0	0	1	0	0	0	0	0	1	0	0	0	1	1
KF668716	NS	Delta	1	0	0	1	0	0	1	0	0	0	0	0	1	0	0	0	1	1
HM803692	NS	Delta	1	0	0	1	0	0	1	0	0	0	0	0	1	0	0	0	1	1
KJ729441	NS	Delta	1	0	0	1	0	0	1	0	0	0	0	0	1	0	0	0	1	1
HM055560	NS	Delta	1	0	0	1	0	0	1	0	0	0	0	0	1	0	0	0	1	1
HM346033	NS	Delta	1	0	0	1	0	0	1	0	0	0	0	0	1	0	0	0	1	1
JF748369	NS	Delta	1	0	0	1	0	0	1	0	0	0	0	0	1	0	0	0	1	1
KF667008	NS	Delta	1	0	0	1	0	0	1	0	0	0	0	0	1	0	0	0	1	1
KF975978	NS	Delta	1	0	0	1	0	0	1	0	0	0	0	0	1	0	0	0	1	1
JF924855	NS	Delta	1	0	0	1	0	0	1	0	0	0	0	0	1	0	0	0	1	1
KC735507	NS	Delta	1	0	0	1	0	0	1	0	0	0	0	0	1	0	0	0	1	1
FJ951688	NS	Delta	1	0	0	1	0	0	1	0	0	0	0	0	1	0	0	0	1	1
GQ266652	NS	Delta	1	0	0	1	0	0	1	0	0	0	0	0	1	0	0	0	1	1
EU590133	NS	Delta	1	0	0	1	0	0	0	0	0	0	0	0	1	0	0	0	1	1
EU590277	NS	Delta	1	0	0	1	0	0	0	0	0	0	0	0	1	0	0	0	1	1
EU671170	NS	Delta	1	0	0	1	0	0	0	0	0	0	0	0	1	0	0	0	1	1
HQ221890	NS	Delta	1	0	0	1	0	0	0	0	0	0	0	0	1	0	0	0	1	1
HQ007666	NS	Delta	1	0	0	1	0	0	0	0	0	0	0	0	1	0	0	0	1	1
HQ007756	NS	Delta	1	0	0	1	0	0	0	0	0	0	0	0	1	0	0	0	1	1
HM346180	NS	Delta	1	0	0	1	0	0	1	0	0	0	0	0	1	0	0	0	1	1
HM346030	NS	Delta	1	0	0	1	0	0	1	0	0	0	0	0	1	0	0	0	1	1
HM346166	NS	Delta	1	0	0	1	0	0	1	0	0	0	0	0	1	0	0	0	1	1
HM754752	NS	Delta	1	0	0	1	0	0	1	0	0	0	0	0	1	0	0	0	1	1
EU590135	NS	Delta	1	0	0	1	0	0	1	0	0	0	0	0	1	0	0	0	1	1
EU590279	NS	Delta	1	0	0	1	0	0	1	0	0	0	0	0	1	0	0	0	1	1
EU672033	NS	Delta	1	0	0	1	0	0	1	0	0	0	0	0	1	0	0	0	1	1
JQ345903	NS	Delta	1	0	0	1	0	0	1	0	0	0	0	0	1	0	0	0	1	1
EU885563	NS	Delta	1	0	0	1	0	0	1	0	0	0	0	0	1	0	0	0	1	1
GQ863176	NS	Delta	1	0	0	1	0	0	1	0	0	0	0	0	1	0	0	0	1	1
EU885577	NS	Delta	1	0	0	1	0	0	1	0	0	0	0	0	1	0	0	0	1	1
EU885561	NS	Delta	1	0	0	1	0	0	1	0	0	0	0	0	1	0	0	0	1	1
EU885632	NS	Delta	1	0	0	1	0	0	1	0	0	0	0	0	1	0	0	0	1	1
HM346065	NS	Delta	1	0	0	1	0	0	1	0	0	0	0	0	1	0	0	0	1	1
EU885557	NS	Delta	1	0	0	1	0	0	1	0	0	0	0	0	1	0	0	0	1	1
GQ481040	NS	Delta	1	0	0	1	0	0	1	0	0	0	0	0	1	0	0	0	1	1
KJ497054	NS	Delta	1	0	0	1	0	0	1	0	0	0	0	0	1	0	0	0	1	1
HM346048	NS	Delta	1	0	0	1	0	0	1	0	0	0	0	0	1	0	0	0	1	1
JN180076	NS	Delta	1	0	0	1	0	0	1	0	0	0	0	0	1	0	0	0	1	1
KM117076	NS	Delta	1	0	0	1	0	0	1	0	0	0	0	0	1	0	0	0	1	1
KJ158577	NS	Delta	1	0	0	1	0	0	1	0	0	0	0	0	1	0	0	0	1	1
AB353479	NS	Delta	1	1	0	1	0	0	1	0	0	0	0	0	1	0	0	0	1	1
KF004224	NS	Delta	1	1	0	1	0	0	1	0	0	0	0	0	1	0	0	0	1	1
KF574113	NS	Delta	1	1	0	1	0	0	1	0	0	0	0	0	1	0	0	0	1	1
GQ499553	NS	Delta	1	1	0	1	0	0	1	0	0	0	0	0	1	0	0	0	1	1
KC559234	NS	Delta	1	1	0	1	0	0	1	0	0	0	0	0	1	0	0	0	1	1
JX426303	NS	Delta	1	1	0	1	0	0	1	0	0	0	0	0	1	0	0	0	1	1
AB353484	NS	Delta	1	1	0	1	0	0	1	0	0	0	0	0	1	0	0	0	1	1
EU671116	NS	Delta	1	1	0	1	0	0	1	0	0	0	0	0	1	0	0	0	1	1
EU672149	NS	Delta	1	1	0	1	0	0	1	0	0	0	0	0	1	0	0	0	1	1
GQ906644	NS	Delta	1	1	0	1	0	0	1	0	0	0	0	0	1	0	0	0	1	1
JX537649	NS	Delta	1	1	0	1	0	0	1	0	0	0	0	0	1	0	0	0	1	1
JF748326	NS	Delta	1	1	0	1	0	0	1	0	0	0	0	0	1	0	0	0	1	1
GQ911230	NS	Delta	1	1	0	1	0	0	1	0	0	0	0	0	1	0	0	0	1	1
KJ496888	NS	Delta	1	1	0	1	0	0	1	0	0	0	0	0	1	0	0	0	1	1
GQ911252	NS	Delta	1	1	0	1	0	0	1	0	0	0	0	0	1	0	0	0	1	1
KM116929	NS	Delta	1	1	0	1	0	0	1	0	0	0	0	0	1	0	0	0	1	1
EU885653	NS	Delta	1	1	0	1	0	0	1	0	0	0	0	0	1	0	0	0	1	1
GU225881	NS	Incertae	0	1	0	0	0	0	1	0	0	0	0	0	1	0	0	0	1	1
GQ331413	NS	Incertae	0	1	0	0	0	0	1	0	0	0	0	0	1	0	0	0	1	1
AB828929	NS	Epsilon	1	1	0	0	0	0	1	0	0	0	0	0	1	0	0	0	1	1
FJ601584	NS	Epsilon	1	1	0	0	0	0	1	0	0	0	0	0	1	0	0	0	1	1
JN183774	NS	Epsilon	1	1	0	0	0	0	1	0	0	0	0	0	1	0	0	0	1	1
JN183739	NS	Epsilon	1	1	0	0	0	0	1	0	0	0	0	0	1	0	0	0	1	1
JN190707	NS	Epsilon	1	1	0	0	0	0	1	0	0	0	0	0	1	0	0	0	1	1
DQ278502	NS	Epsilon	1	1	0	0	0	0	1	0	0	0	0	0	1	0	0	0	1	1
FJ227759	NS	Epsilon	1	1	0	0	0	0	1	0	0	0	0	0	1	0	0	0	1	1
JF430554	NS	Epsilon	1	1	0	0	0	0	1	0	0	0	0	0	1	0	0	0	1	1
KF179393	NS	Epsilon	1	1	0	0	0	0	1	0	0	0	0	0	1	0	0	0	1	1
HQ202397	NS	Epsilon	1	1	0	0	0	0	1	0	0	0	0	0	1	0	0	0	1	1
EU650954	NS	Epsilon	1	1	0	0	0	0	1	0	0	0	0	0	1	0	0	0	1	1
KC756646	NS	Epsilon	1	1	0	0	0	0	1	0	0	0	0	0	1	0	0	0	1	1
HQ316986	NS	Epsilon	1	1	0	0	0	0	1	0	0	0	0	0	1	0	0	0	1	1
KJ081253	NS	Epsilon	1	1	0	0	0	0	1	0	0	0	0	0	1	0	0	0	1	1
JX570739	NS	Epsilon	1	1	0	0	0	0	1	0	0	0	0	0	1	0	0	0	1	1
KF179388	NS	Epsilon	1	1	0	0	0	0	1	0	0	0	0	0	1	0	0	0	1	1
KJ699397	NS	Epsilon	1	1	0	0	0	0	1	0	0	0	0	0	1	0	0	0	1	1
KF179397	NS	Epsilon	1	1	0	0	0	0	1	0	0	0	0	0	1	0	0	0	1	1
JN183537	NS	Zeta	0	1	0	1	0	0	1	1	0	0	0	0	1	1	0	0	0	1
AB542169	NS	Zeta	0	1	0	1	0	0	1	1	0	0	0	0	1	1	0	0	0	1
JX643991	NS	Zeta	0	1	0	1	0	0	1	1	0	0	0	0	1	1	0	0	0	1
KF179403	NS	Zeta	0	1	0	1	0	0	1	1	0	0	0	0	1	1	0	0	0	1
JQ345901	NS	Zeta	0	1	0	1	0	0	1	1	0	0	0	0	1	1	0	0	0	1
KF179444	NS	Zeta	0	1	0	1	0	0	1	1	0	0	0	0	1	1	0	0	0	1
KM110745	NS	Zeta	0	1	0	1	0	0	1	1	0	0	0	0	1	1	0	0	0	1
JX426485	NS	Zeta	0	1	0	1	0	0	1	1	0	0	0	0	1	1	0	0	0	1
KF179412	NS	Zeta	0	1	0	1	0	0	1	1	0	0	0	0	1	1	0	0	0	1
DQ304880	NS	Zeta	0	1	0	1	0	0	1	1	0	0	0	0	1	1	0	0	0	1
EU860279	NS	Zeta	0	1	0	1	0	0	1	1	0	0	0	0	1	1	0	0	0	1
EU651245	NS	Zeta	0	1	0	1	0	0	1	1	0	0	0	0	1	0	0	0	0	1
JQ406891	NS	Zeta	0	1	0	1	0	0	1	1	0	0	0	0	1	0	0	0	0	1
JQ082881	NS	Zeta	0	1	0	1	0	0	1	1	0	0	0	0	1	0	0	0	0	1
KF853589	NS	Zeta	0	1	0	1	0	0	1	1	0	0	0	0	1	0	0	0	0	1
JF905634	NS	Zeta	0	1	0	1	0	0	1	1	0	0	0	0	1	0	0	0	0	1
JF935733	NS	Zeta	0	1	0	1	0	0	1	1	0	0	0	0	1	0	0	0	0	1
EU925258	NS	Zeta	0	1	0	1	0	0	1	1	0	0	0	0	1	0	0	0	0	1
GQ142304	NS	Zeta	0	1	0	1	0	0	1	1	0	0	0	0	1	0	0	0	0	1
KJ660896	NS	Zeta	0	1	0	1	0	0	1	1	0	0	0	0	1	0	0	0	0	1
KC801686	NS	Zeta	0	1	0	1	0	0	1	1	0	0	0	0	1	0	0	0	0	1
KF574128	NS	Zeta	0	1	0	1	0	0	1	1	0	0	0	0	1	0	0	0	0	1
KF606908	NS	Zeta	0	1	0	1	0	0	1	1	0	0	0	0	1	0	0	0	0	1
KF179420	NS	Zeta	0	1	0	1	0	0	1	1	0	0	0	0	1	0	0	0	0	1
FJ227156	NS	Zeta	0	1	0	1	0	0	1	1	0	0	0	0	1	1	0	0	0	1
KF667015	NS	Zeta	0	1	0	1	0	0	1	1	0	0	0	0	1	1	0	0	0	1
KC758445	NS	Zeta	0	1	0	1	0	0	1	1	0	0	0	0	1	1	0	0	0	1
AB649214	NC	Alpha	1	0	1	1	0	0	1	0	1	1	1	1	1	0	1	1	1	1
EU239983	NC	Alpha	1	0	1	0	0	0	1	0	1	1	1	1	1	1	1	1	1	1
JX311792	NC		1	1	0	1	0	0	1	0	1	1	1	0	1	1	1	1	1	1
FJ517347	NT	Alpha	1	1	0	0	0	0	1	0	0	0	1	1	1	1	1	1	1	1
JN179805	NT	Alpha	1	1	0	0	0	0	1	0	0	0	1	1	1	1	1	1	1	1
JF743000	NT	Alpha	1	1	0	0	0	0	1	0	0	0	1	0	1	1	1	1	1	1
JX427548	NT	Alpha	1	1	0	1	0	0	1	0	0	0	1	1	1	1	1	1	1	1
DQ148778	NT	Alpha	1	1	0	1	0	0	1	0	0	0	1	1	1	1	1	1	1	1
JQ312227	NT	Alpha	1	1	0	1	0	0	1	0	0	0	1	1	1	1	1	1	1	1
KJ542830	NT	Alpha	1	1	0	0	0	0	1	0	0	0	1	0	1	1	1	1	1	1
HQ340356	NT	Alpha	1	1	0	0	0	0	1	0	0	0	1	0	1	1	1	1	1	1
KM117042	NT	Alpha	1	1	0	0	0	0	1	0	0	0	1	0	1	1	1	1	1	1
JN179914	NT	Alpha	1	1	0	0	0	0	1	0	0	0	1	0	1	1	1	1	1	1
JN787021	NT	Alpha	1	1	0	0	0	0	1	0	0	0	1	0	1	1	1	1	1	1
JQ365759	NT	Alpha	1	0	0	0	0	0	0	0	0	0	1	0	1	1	1	1	1	1
HE598576	NT	Alpha	1	0	0	0	0	0	0	0	0	0	1	0	1	1	1	1	1	1
JN179866	NT	Alpha	1	0	0	0	0	0	0	0	0	0	1	0	1	1	1	1	1	1
JN179865	NT	Alpha	1	0	0	0	0	0	0	0	0	0	1	0	1	1	1	1	1	1
EU667812	NT	Alpha	1	1	0	0	0	0	1	0	0	0	1	0	1	1	1	1	1	1
JN179910	NT	Alpha	1	1	0	0	0	0	1	0	0	0	1	0	1	1	1	1	1	1
JN179852	NT	Alpha	1	1	0	0	0	0	1	0	0	0	1	0	1	1	1	1	1	1
KF003872	NT	Alpha	1	1	0	0	0	0	1	0	0	0	1	0	1	1	1	1	1	1
KJ863874	NT	Alpha	1	1	0	0	0	0	1	0	0	0	1	0	1	1	1	1	1	1
KJ864127	NT	Alpha	1	1	0	0	0	0	1	0	0	0	1	0	1	1	1	1	1	1
FJ227756	NT	Alpha	1	1	0	0	0	0	1	0	0	0	1	0	1	1	1	1	1	1
JN179633	NT	Alpha	1	1	0	0	0	0	1	0	0	0	1	0	1	1	1	1	1	1
AB625919	NT	Alpha	1	1	0	0	0	0	1	0	0	0	1	0	1	1	1	1	1	1
FJ227731	NT	Alpha	1	1	0	0	0	0	1	0	0	0	1	0	1	1	1	1	1	1
JN179736	NT	Alpha	1	1	0	0	0	0	1	0	0	0	1	0	1	1	1	1	1	1
KJ863955	NT	Alpha	1	1	0	0	0	0	1	0	0	0	1	0	1	1	1	1	1	1
JN179741	NT	Alpha	1	1	0	0	0	0	1	0	0	0	1	0	1	1	1	1	1	1
JN179760	NT	Alpha	1	1	0	0	0	0	1	0	0	0	1	0	1	1	1	1	1	1
DQ148780	NT	Alpha	1	1	0	0	0	0	1	0	0	0	1	0	1	1	1	1	1	1
KJ864188	NT	Alpha	1	1	0	0	0	0	1	0	0	0	1	0	1	1	1	1	1	1
JQ365758	NT	Alpha	1	1	0	0	0	0	1	0	0	0	1	0	1	1	1	1	1	1
FJ227726	NT	Alpha	1	1	0	0	0	0	1	0	0	0	1	0	1	1	1	1	1	1
EU309873	NT	Alpha	1	1	0	0	0	0	1	0	0	0	1	0	1	1	1	1	1	1
FN773464	NT	Alpha	1	1	0	0	0	0	1	0	0	0	1	0	1	1	1	1	1	1
JN179602	NT	Alpha	1	1	0	0	0	0	1	0	0	0	1	0	1	1	1	1	1	1
GQ142536	NT	Alpha	1	0	0	0	0	0	0	0	0	0	1	0	1	1	1	1	1	1
GQ142649	NT	Alpha	1	0	0	0	0	0	0	0	0	0	1	0	1	1	1	1	1	1
JN179700	NT	Alpha	1	1	0	1	0	0	1	0	0	0	1	0	1	1	1	1	1	1
KJ081259	NT	Alpha	1	1	0	1	0	0	1	0	0	0	1	0	1	1	1	1	1	1
KJ542832	NT	Alpha	1	1	0	0	0	0	1	0	0	0	1	0	1	1	1	1	1	1
JN179872	NT	Alpha	1	1	0	0	0	0	1	0	0	0	1	0	1	1	1	1	1	1
KC293216	NT	Alpha	1	1	0	0	0	0	1	0	0	0	1	0	1	1	1	1	1	1
JN179773	NT	Alpha	1	1	0	0	0	0	1	0	0	0	1	0	1	1	1	1	1	1
FJ227711	NT	Alpha	1	0	0	0	0	0	0	0	1	1	1	0	1	1	1	1	1	1
HQ215923	NT	Alpha	1	0	0	0	0	0	0	0	1	1	1	0	1	1	1	1	1	1
AB427054	NT	Alpha	1	0	0	0	0	0	0	0	1	1	1	0	1	1	1	1	1	1
JQ886283	NT	Alpha	1	0	0	0	0	0	0	0	1	1	1	0	1	1	1	1	1	1
FJ517360	NT	Alpha	1	0	0	0	0	0	0	0	1	1	1	0	1	1	1	1	1	1
HQ896041	NT	Alpha	1	0	0	0	0	0	0	0	1	1	1	0	1	1	1	1	1	1
HQ896052	NT	Alpha	1	0	0	0	0	0	0	0	1	1	1	0	1	1	1	1	1	1
JQ082878	NT	Alpha	1	0	0	0	0	0	0	0	1	1	1	0	1	1	1	1	1	1
HQ896058	NT	Alpha	1	0	0	0	0	0	0	0	1	1	1	0	1	1	1	1	1	1
JF681783	NT	Alpha	1	0	0	0	0	0	0	0	1	1	1	0	1	1	1	1	1	1
JN179533	NT	Alpha	1	0	0	0	0	0	0	0	1	1	1	0	1	1	1	1	1	1
FN869059	NT	Alpha	1	0	0	0	0	0	0	0	1	1	1	0	1	1	1	1	1	1
JN179529	NT	Alpha	1	0	0	0	0	0	0	0	1	1	1	0	1	1	1	1	1	1
HM131597	NT	Alpha	1	0	0	0	0	0	0	0	1	1	1	0	1	1	1	1	1	1
JQ312246	NT	Alpha	1	0	0	0	0	0	0	0	1	1	1	0	1	1	1	1	1	1
JN179537	NT	Alpha	1	0	0	0	0	0	0	0	1	1	1	0	1	1	1	1	1	1
JX885402	NT	Alpha	1	0	0	0	0	0	0	0	1	1	1	0	1	1	1	1	1	1
JN179559	NT	Alpha	1	0	0	0	0	0	0	0	1	1	1	0	1	1	1	1	1	1
JF520876	NT	Alpha	1	0	0	0	0	0	0	0	1	1	1	0	1	1	1	1	1	1
JN671950	NT	Alpha	1	0	0	0	0	0	0	0	1	1	1	0	1	1	1	1	1	1
JN179527	NT	Alpha	1	0	0	0	0	0	0	0	1	1	1	0	1	1	1	1	1	1
JQ365800	NT	Alpha	1	0	0	0	0	0	0	0	1	1	1	0	1	1	1	1	1	1
JN179528	NT	Alpha	1	0	0	0	0	0	0	0	1	1	1	0	1	1	1	1	1	1
JN671945	NT	Alpha	1	0	0	0	0	0	0	0	1	1	1	0	1	1	1	1	1	1
KM117133	NT	Alpha	1	0	0	0	0	0	0	0	1	1	1	0	1	1	1	1	1	1
HQ215919	NT	Alpha	1	0	0	0	0	0	0	0	1	1	1	0	1	1	1	1	1	1
KJ863823	NT	Alpha	1	0	0	0	0	0	0	0	1	1	1	0	1	1	1	1	1	1
JQ320522	NT	Alpha	1	0	0	0	0	0	0	0	0	0	1	0	1	1	1	1	1	1
FN869062	NT	Alpha	1	0	0	0	0	0	0	0	1	1	1	0	1	1	1	1	1	1
JQ312221	NT	Alpha	1	0	0	0	0	0	0	0	1	1	1	0	1	1	1	1	1	1
JN179506	NT	Alpha	1	0	0	0	0	0	0	0	1	1	1	0	1	1	1	1	1	1
JN179519	NT	Alpha	1	0	0	0	0	0	0	0	1	1	1	0	1	1	1	1	1	1
HM131590	NT	Alpha	1	0	0	0	0	0	0	0	1	1	1	0	1	1	1	1	1	1
HM131566	NT	Alpha	1	0	0	0	0	0	0	0	1	1	1	0	1	1	1	1	1	1
JF520896	NT	Alpha	1	0	0	0	0	0	0	0	1	1	1	0	1	1	1	1	1	1
JF520877	NT	Alpha	1	0	0	0	0	0	0	0	1	1	1	0	1	1	1	1	1	1
JN179514	NT	Alpha	1	0	0	0	0	0	0	0	1	1	1	0	1	1	1	1	1	1
KJ864304	NT	Alpha	1	1	0	0	0	0	1	0	0	0	1	0	1	1	1	1	1	1
JF520914	NT	Alpha	1	0	0	1	0	0	0	0	0	0	0	0	1	1	0	0	1	1
EU852678	NT	Alpha	1	0	0	1	0	0	0	0	0	0	0	0	1	1	0	0	1	1
HE598573	NT	Alpha	1	0	0	1	0	0	0	0	0	0	0	0	1	1	0	0	1	1
JN418173	NT	Alpha	1	0	0	1	0	0	0	0	0	0	0	0	1	1	0	0	1	1
JQ082876	NT	Alpha	1	0	0	1	0	0	0	0	0	0	0	0	1	1	0	0	1	1
KJ433494	NT	Alpha	1	0	0	1	0	0	0	0	0	0	0	0	1	1	0	0	1	1
JN418180	NT	Alpha	1	0	0	1	0	0	0	0	0	0	0	0	1	1	0	0	1	1
JN179508	NT	Alpha	1	0	0	1	0	0	0	0	0	0	0	0	1	1	0	0	1	1
KM117093	NT	Alpha	1	0	0	1	0	0	0	0	0	0	0	0	1	1	0	0	1	1
HM131587	NT	Alpha	1	0	0	1	0	0	0	0	0	0	0	0	1	1	0	0	1	1
HE598612	NT	Alpha	1	0	0	1	0	0	0	0	0	0	0	0	1	1	0	0	1	1
FN773415	NT	Alpha	1	0	0	1	0	0	0	0	1	1	0	0	1	1	0	0	1	1
JN179507	NT	Alpha	1	0	0	1	0	0	0	0	1	1	0	0	1	1	0	0	1	1
EU852682	NT	Alpha	1	0	0	1	0	0	0	0	0	0	0	0	1	1	0	0	1	1
EU099963	NT	Gamma	1	0	0	1	0	0	1	0	0	0	1	0	1	1	0	0	1	1
FN773440	NT	Gamma	1	0	0	1	0	0	1	0	0	0	1	0	1	1	0	0	1	1
FN773445	NT	Gamma	1	0	0	1	0	0	1	0	0	0	1	0	1	1	0	0	1	1
HM637851	NT	Gamma	1	0	0	1	0	0	1	0	0	0	1	0	1	1	0	0	1	1
JX311808	NT	Gamma	1	0	0	1	0	0	1	0	0	0	1	0	1	1	0	0	1	1
KC537388	NT	Gamma	1	0	0	1	0	0	1	0	0	0	1	0	1	1	0	0	1	1
KJ152899	NT	Gamma	1	0	0	1	0	0	1	0	0	0	1	0	1	1	0	0	1	1
KF898528	NT	Gamma	1	0	0	1	0	0	1	0	0	0	1	0	1	1	0	0	1	1
KJ152845	NT	Gamma	1	0	0	1	0	0	1	0	0	0	1	0	1	1	0	0	1	1
JQ320505	NT	Gamma	1	0	0	1	0	0	1	0	0	0	1	0	1	1	0	0	1	1
KF053730	NT	Gamma	1	0	0	1	0	0	1	0	0	0	1	0	1	1	0	0	1	1
JQ319461	NT	Incertae	1	0	0	1	0	0	1	0	0	0	1	0	1	1	0	0	1	1
EU137861	NT	Beta	1	0	0	1	0	0	1	0	0	0	1	0	1	1	0	0	1	1
KC108800	NT	Beta	1	0	0	1	0	0	1	0	0	0	1	0	1	1	0	0	1	1
KM116976	NT	Beta	1	0	0	1	0	0	1	0	0	0	1	0	1	1	0	0	1	1
FN773450	NT	Beta	1	0	0	1	0	0	1	0	0	0	1	0	1	1	0	0	1	1
JQ320512	NT	Beta	1	0	0	1	0	0	1	0	0	0	1	0	1	1	0	0	1	1
KJ864008	NT	Beta	1	0	0	1	0	0	1	0	0	0	1	0	1	1	0	0	1	1
HQ888892	NT	Beta	1	0	0	1	0	0	1	0	0	0	1	0	1	1	0	0	1	1
JQ345848	NT	Beta	1	0	0	1	0	0	1	0	0	0	1	0	1	1	0	0	1	1
KF898559	NT	Beta	1	0	0	1	0	0	1	0	0	0	1	0	1	1	0	0	1	1
EU885582	NT-NP	Incertae	1	0	0	0	0	0	1	0	0	0	1	0	1	0	0	0	1	1
JX537619	NT-NP	Incertae	1	0	0	0	0	0	1	0	0	0	1	0	1	0	0	0	1	1
EU885618	NT-NP	Incertae	1	0	0	0	0	0	1	0	1	1	1	0	0	0	0	0	1	1
FJ888623	NT-NP	Incertae	1	0	0	0	0	0	1	0	1	1	1	0	0	0	0	0	1	1
CM001158	NP	Gamma	1	1	0	0	1	1	1	1	0	0	1	1	1	1	1	1	1	1
EU651165	NP	Gamma	1	1	0	0	1	0	1	1	0	0	1	1	1	1	1	1	1	1
JN375970	NP	Gamma	1	1	0	0	1	0	1	1	0	0	1	0	1	1	1	1	0	1
DQ148653	NP	Gamma	1	1	0	0	1	0	1	1	0	0	1	0	1	1	1	1	0	1
KC157988	NP	Gamma	1	1	0	0	1	0	1	1	0	0	1	0	1	1	1	1	0	1
AFPU000001	NP	Gamma	1	1	0	0	1	0	1	1	0	0	1	0	1	1	1	1	0	1
JQ260604	NP	Gamma	1	1	0	0	1	0	1	1	0	0	1	0	1	1	1	1	0	1
JX305919	NP	Gamma	1	1	0	0	1	0	1	1	0	0	1	0	1	1	1	1	0	1
JX488424	NP	Gamma	1	1	0	0	1	0	1	1	0	0	1	0	1	1	1	1	0	1
EU650968	NP	Gamma	1	1	0	0	1	0	1	1	0	0	1	0	1	1	1	1	0	1
JX488411	NP	Gamma	1	1	0	0	1	0	1	1	0	0	0	0	1	1	0	0	0	1
DQ148655	NP	Gamma	1	1	0	1	1	0	1	1	0	0	0	0	1	1	0	0	0	1
EU309881	NP	Gamma	1	1	0	1	1	0	0	1	0	0	0	0	1	1	0	0	0	1
EU590645	NP	Gamma	1	1	0	0	1	0	1	1	0	0	0	0	1	1	0	0	0	1
KF618762	NP	Gamma	1	1	0	0	1	0	1	1	0	0	0	0	1	1	0	0	0	1
KF618761	NP	Gamma	1	1	0	0	1	0	1	1	0	0	0	0	1	1	0	0	0	1
JX305902	NP	Gamma	1	1	0	0	1	0	1	1	0	0	0	0	1	1	0	0	0	1
KJ152880	NP	Gamma	1	1	0	0	1	0	1	1	0	0	0	0	1	1	0	0	0	1
EU650974	NP	Gamma	1	1	0	0	1	0	1	1	0	0	0	0	1	1	0	0	0	1
JX305920	NP	Gamma	1	1	0	0	1	0	1	1	0	0	0	0	1	1	0	0	0	1
JX305901	NP	Gamma	1	1	0	0	1	0	1	1	0	0	0	0	1	1	0	0	0	1
JQ404240	NP	Gamma	1	1	0	0	1	0	1	1	0	0	0	0	1	1	0	0	0	1
HQ168103	NP	Gamma	1	1	0	0	1	0	1	1	0	0	0	0	1	1	0	0	0	1
KF803148	NP	Gamma	1	1	0	0	1	0	1	1	0	0	0	0	1	1	0	0	0	1
KF856996	NP	Gamma	1	1	0	0	1	0	1	1	0	0	0	0	1	1	0	0	0	1
JN179492	NP	Gamma	1	1	0	0	1	0	1	1	0	0	1	0	1	1	0	1	0	1
EU925362	NP	Gamma	1	1	0	0	1	0	1	1	0	0	1	0	1	1	1	1	0	1
GQ499453	NP	Gamma	1	1	0	0	1	0	1	1	0	0	1	0	1	1	1	1	0	1
GQ499694	NP	Gamma	1	1	0	0	1	0	1	1	0	0	1	0	1	1	1	1	0	1
GQ331563	NP	Gamma	1	1	0	0	1	0	1	1	0	0	1	0	1	1	1	1	0	1
GQ331564	NP	Gamma	1	1	0	0	1	0	1	1	0	0	1	0	1	1	1	1	0	1
DQ148578	NP	Gamma	1	1	0	0	1	0	1	1	0	0	1	0	1	1	1	1	0	1
JN190773	NP	Gamma	1	1	0	0	1	0	1	1	0	0	1	0	1	1	1	1	0	1
JN190774	NP	Gamma	1	1	0	0	1	0	1	1	0	0	1	0	1	1	1	1	0	1
DQ148796	NP	Gamma	1	1	0	0	1	0	1	1	0	0	1	0	1	1	1	1	0	1
FJ227839	NP	Gamma	1	1	0	0	1	0	1	1	0	0	1	0	1	1	1	1	0	1
DQ148616	NP	Gamma	1	1	0	0	1	0	1	1	0	0	1	0	1	1	1	1	0	1
JF924560	NP	Gamma	1	1	0	0	1	0	1	1	0	0	1	0	1	1	1	1	0	1
EU197137	NP	Gamma	1	1	0	0	1	0	1	1	0	0	1	0	1	1	1	1	0	1
JN190815	NP	Gamma	1	1	0	0	1	0	1	1	0	0	1	0	1	1	1	1	0	1
FJ601551	NP	Gamma	1	1	0	0	1	0	1	1	0	0	1	0	1	1	1	1	0	1
HM589837	NP	Gamma	1	1	0	0	1	0	1	1	0	0	1	0	1	1	1	1	0	1
JF924252	NP	Gamma	1	1	0	0	1	0	1	1	0	0	1	0	1	1	1	1	0	1
FJ227155	NP	Gamma	1	1	0	0	1	0	1	1	0	0	1	0	1	1	1	1	0	1
FJ601588	NP	Gamma	1	1	0	0	1	0	1	1	0	0	1	0	1	1	1	1	0	1
JX524536	NP	Gamma	1	1	0	0	1	0	1	1	0	0	1	0	1	1	1	1	0	1
FJ227786	NP	Gamma	1	1	0	0	1	0	1	1	0	0	1	0	1	1	1	1	0	1
JF924274	NP	Gamma	1	1	0	0	1	0	1	1	0	0	1	0	1	1	1	1	0	1
JF430502	NP	Gamma	1	1	0	0	1	0	1	1	0	0	1	0	1	1	1	1	0	1
JF430566	NP	Gamma	1	1	0	0	1	0	1	1	0	0	1	0	1	1	1	1	0	1
KJ778452	NP	Gamma	1	1	0	0	1	0	1	1	0	0	1	0	1	1	1	1	0	1
FJ227796	NP	Gamma	1	1	0	0	1	0	1	1	0	0	1	0	1	1	1	1	0	1
EU860262	NP	Gamma	1	1	0	0	1	0	1	1	0	0	1	0	1	1	1	1	0	1
HM589795	NP	Gamma	1	1	0	0	1	0	1	1	0	0	1	0	1	1	1	1	0	1
FJ227832	NP	Gamma	1	1	0	0	1	0	1	1	0	0	1	0	1	1	1	1	0	1
EU925345	NP	Gamma	1	1	0	0	1	0	1	1	0	0	1	0	1	1	1	1	0	1
GQ331490	NP	Gamma	1	1	0	0	1	0	1	1	0	0	1	0	1	1	1	1	0	1
EU651197	NP	Gamma	1	1	0	0	1	0	1	1	0	0	1	0	1	1	1	1	0	1
FJ227851	NP	Gamma	1	1	0	0	1	0	1	1	0	0	1	0	1	1	1	1	0	1
DQ148575	NP	Gamma	1	1	0	0	1	0	1	1	0	0	1	0	1	1	1	1	0	1
DQ501061	NP	Gamma	1	1	0	0	1	0	1	1	0	0	1	0	1	1	1	1	0	1
EU650806	NP	Gamma	1	1	0	1	1	0	1	1	0	0	0	0	1	1	1	1	1	1
GQ499801	NP	Gamma	1	1	0	0	1	1	1	1	0	0	1	1	1	1	1	1	1	1
JF715912	NP	Gamma	1	1	0	0	1	0	1	1	0	0	1	0	1	1	1	1	1	1
AB373240	NP	Gamma	1	1	0	0	1	0	1	1	0	0	1	0	1	1	1	1	0	1
KJ509749	NP	Gamma	1	1	0	0	1	0	1	1	0	0	1	0	1	1	1	1	0	1
AB373358	NP	Gamma	1	0	0	0	1	0	1	1	0	0	0	0	1	0	0	0	0	1
AB828950	NP	Gamma	1	1	0	0	1	0	1	1	0	0	1	0	1	1	1	1	0	1
GU811338	NP	Gamma	1	1	0	0	1	0	1	1	0	0	1	0	1	1	1	1	0	1
JF715911	NP	Gamma	1	1	0	0	1	0	1	1	0	0	0	0	1	1	1	1	0	1
GU811277	NP	Gamma	1	1	0	0	1	0	1	1	0	0	0	0	1	1	1	1	0	1
JN375946	NP	Gamma	1	1	0	0	1	0	1	1	0	0	0	0	1	1	1	1	0	1
EU925261	NP	Gamma	1	1	0	1	1	1	1	1	0	0	1	1	1	1	1	1	1	1
GQ499473	NP	Gamma	1	1	0	0	1	1	1	1	0	0	1	1	1	1	1	1	1	1
GQ499747	NP	Gamma	1	1	0	0	1	0	1	1	0	0	1	0	1	1	1	1	1	1
AB645445	NP	Gamma	1	1	0	0	1	0	1	1	0	0	1	0	1	1	1	1	0	1
GQ499537	NP	Gamma	1	1	0	0	1	0	1	1	0	0	1	0	1	1	1	1	0	1
GQ499440	NP	Gamma	1	1	0	0	1	0	1	1	0	0	1	0	1	1	1	1	0	1
EU650948	NP	Gamma	1	1	0	0	1	0	1	1	0	0	1	0	1	1	1	1	0	1
EU651053	NP	Gamma	1	1	0	0	1	0	1	1	0	0	1	0	1	1	1	1	0	1
EU651043	NP	Gamma	1	1	0	0	1	0	1	1	0	0	1	0	1	1	1	1	0	1
GU988821	NP	Gamma	1	1	0	0	1	0	1	1	0	0	1	0	1	1	1	1	0	1
KJ807530	NP	Gamma	1	1	0	0	1	0	1	1	0	0	1	0	1	1	1	1	0	1
FJ227869	NP	Gamma	1	1	0	0	1	0	1	1	0	0	1	0	1	1	1	1	0	1
GQ499725	NP	Gamma	1	1	0	0	1	0	1	1	0	0	1	0	1	1	1	1	0	1
FJ227809	NP	Gamma	1	1	0	0	1	0	1	1	0	0	1	0	1	1	1	1	0	1
GQ499687	NP	Gamma	1	1	0	0	1	1	1	1	0	0	0	0	1	1	0	0	0	1
KC293197	NP	Gamma	0	1	0	0	0	0	1	1	0	0	0	0	0	0	0	0	0	1
KC293208	NP	Gamma	1	1	0	0	1	0	1	1	0	0	0	0	1	1	0	0	0	1
FJ656580	NP	Gamma	1	1	0	0	1	0	1	1	0	0	1	0	1	1	1	1	0	1
GU811607	NP	Gamma	1	1	0	0	1	0	1	1	0	0	1	0	1	1	1	1	0	1
KF512361	NP	Gamma	1	1	0	1	1	0	1	1	0	0	0	0	0	0	0	0	0	0
EU651215	NP	Gamma	1	1	0	1	1	0	1	1	0	0	1	0	1	1	1	0	0	1
GU988769	NP	Gamma	1	1	0	1	1	0	1	1	0	0	1	0	1	1	1	0	0	1
GU988820	NP	Gamma	1	1	0	1	1	0	1	1	0	0	1	0	1	1	1	0	0	1
EU864300	NP	Gamma	1	1	0	0	1	0	1	1	0	0	1	0	1	1	1	1	0	1
DQ148771	NP	Gamma	1	1	0	0	1	0	1	1	0	0	1	0	1	1	1	1	0	1
JF715754	NP	Gamma	1	1	0	0	1	0	1	1	0	0	1	0	1	1	1	1	0	1
KJ509753	NP	Gamma	1	0	0	1	1	0	1	1	0	0	0	0	1	1	1	1	0	1
KJ509757	NP	Gamma	1	0	0	1	1	0	1	1	0	0	0	0	1	1	1	1	0	1
KJ509742	NP	Gamma	1	0	0	0	1	0	1	1	0	0	0	0	1	1	1	1	1	1
KJ509747	NP	Gamma	1	0	0	1	1	0	1	1	0	0	0	0	1	1	1	1	0	1
KJ509748	NP	Gamma	1	0	0	1	1	0	1	1	0	0	0	0	1	1	1	1	0	1
KJ509741	NP	Gamma	1	0	0	1	1	0	1	1	0	0	1	0	1	1	1	1	0	1
KJ509751	NP	Gamma	1	0	0	1	1	0	1	1	0	0	0	0	1	1	1	1	0	1
KJ509754	NP	Gamma	1	0	0	1	1	0	1	1	0	0	0	0	1	1	1	1	0	1
KJ509760	NP	Gamma	1	0	0	1	1	0	1	1	0	0	0	0	1	1	1	1	0	1
JF715773	NP	Gamma	1	0	0	1	1	0	1	1	0	0	0	0	1	1	1	1	0	1
KJ509744	NP	Gamma	1	0	0	0	1	0	1	1	0	0	1	1	1	1	1	1	1	1
KJ509755	NP	Gamma	1	0	0	0	1	0	1	1	0	0	1	0	1	1	1	1	1	1
AB373287	NP	Gamma	1	1	0	0	1	0	1	1	0	0	1	0	1	1	1	1	0	1
FJ227787	NP	Gamma	1	1	0	0	1	0	1	1	0	0	1	0	1	1	1	1	0	1
JF715892	NP	Gamma	1	1	0	0	1	0	1	1	0	0	1	0	1	1	1	1	0	1
JN183790	NP	Gamma	1	1	0	0	1	0	1	1	0	0	1	0	1	1	1	1	0	1
KF438319	NP	Gamma	1	1	0	0	1	0	1	1	0	0	1	0	1	1	1	1	0	1
GU988789	NP	Gamma	1	1	0	0	1	0	1	1	0	0	1	0	1	1	1	1	0	1
JF715887	NP	Gamma	1	1	0	0	1	0	1	1	0	0	1	0	1	1	1	1	0	1
KF362927	NP	Gamma	1	1	0	1	1	0	1	1	0	0	0	0	0	0	0	0	0	0
AB592000	NP	Gamma	1	1	0	1	1	0	1	1	0	0	0	0	0	0	0	0	0	0
AACY095819	NP	Gamma	1	1	0	1	1	0	1	1	0	0	0	0	1	1	0	0	0	1
JF272692	NP	Gamma	1	1	0	1	1	0	1	1	0	0	0	0	1	1	0	0	0	1
JF802777	NP	Gamma	1	1	0	0	1	0	1	1	0	0	0	0	1	1	0	0	0	1
JF802776	NP	Gamma	1	1	0	0	1	0	1	1	0	0	1	0	1	1	1	1	0	1
JN662453	NP	Gamma	1	1	0	0	1	0	1	1	0	0	1	0	1	1	1	1	0	1
AB592100	NP	Gamma	1	1	0	0	1	0	1	1	0	0	1	0	1	1	1	1	0	1
GU386336	NP	Gamma	1	1	0	0	1	0	1	1	0	0	1	0	1	1	1	1	0	1
GQ499672	NP	Gamma	1	1	0	0	1	0	1	1	0	0	1	0	1	1	1	1	0	1
GU811274	NP	Gamma	1	1	0	0	1	0	1	1	0	0	0	0	1	1	1	1	0	1
JQ359001	NP	Gamma	1	1	0	0	1	0	1	1	0	0	0	0	1	1	1	1	0	1
JF715882	NP	Gamma	1	0	0	1	1	0	1	1	0	0	1	0	1	0	0	0	0	1
JN177520	NP	Gamma	1	0	0	1	1	0	1	1	0	0	1	0	1	1	0	0	0	1
JX305913	NP	Gamma	1	1	0	1	1	0	1	1	0	0	1	0	1	1	1	1	0	1
JF715913	NP	Gamma	1	1	0	0	1	0	1	1	0	0	1	0	1	1	1	1	0	1
JN177532	NP	Gamma	1	1	0	0	1	0	1	1	0	0	1	0	1	1	1	1	0	1
JX537690	NP	Gamma	1	1	0	0	1	0	1	1	0	0	1	0	1	1	1	1	0	1
KC735589	NP	Gamma	1	1	0	0	1	0	1	1	0	0	1	0	1	1	1	1	0	1
JN183740	NP	Gamma	1	1	0	0	1	0	1	1	0	0	1	0	1	1	1	1	0	1
HQ455773	NP	Gamma	1	1	0	1	1	0	1	1	0	0	1	0	1	1	1	1	0	1
AB583389	NP	Gamma	1	0	0	1	1	0	1	1	0	0	1	0	1	1	0	0	0	1
AB583394	NP	Gamma	1	0	0	1	1	0	1	1	0	0	1	0	1	0	0	0	1	1
AB583399	NP	Gamma	1	0	0	1	1	0	1	1	0	0	1	0	1	0	0	0	1	1
AB704000	NP	Gamma	1	0	0	1	1	0	1	1	0	0	1	0	1	0	0	0	1	1
EU427937	NP	Gamma	1	0	0	1	1	0	1	1	0	0	1	0	1	1	0	0	0	1
GU270258	NP	Gamma	1	0	0	1	1	0	1	1	0	0	1	0	1	1	0	0	0	1
KJ509783	NP	Gamma	1	0	0	1	1	0	1	1	0	0	1	0	1	1	0	0	0	1
KJ509723	NP	Gamma	1	1	0	1	1	0	1	1	0	0	1	0	1	1	1	1	0	1
GQ863134	NP	Gamma	1	1	0	0	1	0	1	1	0	0	1	0	1	1	1	1	0	1
JF430562	NP	Gamma	1	1	0	1	1	0	1	1	0	0	1	0	1	1	1	1	0	1
DQ148614	NP	Gamma	1	1	0	0	1	0	1	1	0	0	1	0	1	1	1	1	0	1
DQ278570	NP	Gamma	1	1	0	0	1	0	1	1	0	0	1	0	1	1	1	1	0	1
KC735190	NP	Gamma	1	1	0	0	1	0	1	1	0	0	1	0	1	1	1	1	0	1
KJ778506	NP	Gamma	1	1	0	0	1	0	1	1	0	0	1	0	1	1	1	1	0	1
JX537517	NP	Gamma	1	1	0	0	1	0	1	1	0	0	1	0	1	1	1	1	0	1
GU988844	NP	Gamma	1	1	0	0	1	0	1	1	0	0	1	0	1	1	1	1	0	1
EU651096	NP	Gamma	1	1	0	0	1	0	1	1	0	0	1	0	1	1	1	1	0	1
EU651126	NP	Gamma	1	1	0	0	1	0	1	1	0	0	1	0	1	1	1	1	0	1
FJ227845	NP	Gamma	1	1	0	0	1	0	1	1	0	0	1	0	1	1	1	1	0	1
JX537681	NP	Gamma	1	1	0	0	1	0	1	1	0	0	1	0	1	1	1	1	0	1
EU650913	NP	Gamma	1	1	0	0	1	0	1	1	0	0	1	0	1	1	1	1	0	1
EU650938	NP	Gamma	1	1	0	0	1	0	1	1	0	0	1	0	1	1	1	1	0	1
JX537555	NP	Gamma	1	1	0	0	1	0	1	1	0	0	1	0	1	1	1	1	0	1
KJ509737	NP	Gamma	1	1	0	0	1	0	1	1	0	0	1	0	1	1	1	1	0	1
LK055991	NP	Gamma	1	1	0	0	1	0	1	1	0	0	1	0	1	1	1	1	0	1
GU811279	NP	Gamma	1	1	0	0	1	0	1	1	0	0	1	0	1	1	1	1	0	1
KC112505	NP	Gamma	1	1	0	0	1	0	1	1	0	0	1	0	1	1	1	1	0	1
LK055949	NP	Gamma	1	1	0	0	1	0	1	1	0	0	1	0	1	1	1	1	0	1
GQ499763	NP	Gamma	1	1	0	0	1	0	1	1	0	0	1	0	1	1	1	1	0	1
JF715746	NP	Gamma	1	1	0	0	1	0	1	1	0	0	1	0	1	1	1	1	0	1
KJ509750	NP	Gamma	1	1	0	0	1	0	1	1	0	0	1	0	1	1	1	1	0	1
KJ509789	NP	Gamma	1	1	0	0	1	0	1	1	0	0	1	0	1	1	1	1	0	1
KJ509790	NP	Gamma	1	1	0	0	1	0	1	1	0	0	1	0	1	1	1	1	0	1
KJ526757	NP	Gamma	1	0	0	1	0	0	1	1	0	0	0	0	1	1	0	1	0	0
KJ526759	NP	Gamma	1	0	0	1	0	0	1	1	0	0	0	0	1	1	0	1	0	0
KJ526762	NP	Gamma	1	0	0	1	0	0	1	1	0	0	0	0	1	1	0	1	0	0
KJ526768	NP	Gamma	1	0	0	1	0	0	1	1	0	0	0	0	1	1	0	1	0	0
EU049837	NP	Gamma	1	1	0	1	1	0	1	1	0	0	1	0	1	1	1	1	0	1
FJ230207	NP	Theta	1	0	0	0	1	0	1	1	0	0	1	0	1	1	1	1	0	1
GQ485788	NP	Theta	1	0	0	0	1	0	1	1	0	0	1	0	1	1	1	1	0	1
EU049828	NP	Theta	1	0	0	1	0	0	1	1	0	0	0	0	1	1	1	1	0	1
EU049838	NP	Theta	1	0	0	1	0	0	1	1	0	0	0	0	1	1	1	1	0	1
EU049833	NP	Theta	1	0	0	1	0	0	1	1	0	0	0	0	1	1	1	1	0	1
GU216237	NP	Theta	1	0	0	1	0	0	1	1	0	0	0	0	1	1	1	1	0	1
GU216236	NP	Theta	1	0	0	1	0	0	1	1	0	0	0	0	1	1	1	1	0	1
GQ485687	NP	Theta	1	0	0	1	0	0	1	1	0	0	0	0	1	1	1	1	0	1
KC148566	NP	Theta	1	0	0	1	0	0	1	1	0	0	0	0	1	1	1	1	0	1
GQ485791	NP	Theta	1	0	0	1	0	0	1	1	0	0	0	0	1	1	0	0	0	1
KF954320	NP	Theta	1	0	0	1	0	0	1	1	0	0	0	0	1	1	0	1	0	1
KF954379	NP	Theta	1	0	0	1	0	0	1	1	0	0	0	0	1	1	0	1	0	1
KF954403	NP	Theta	1	0	0	1	0	0	1	1	0	0	0	0	1	1	0	1	0	1
EU049840	NP	Gamma	1	0	0	1	1	0	1	1	0	0	0	0	0	0	0	1	0	0
DP000238	NP	Gamma	1	0	0	1	1	0	1	1	0	0	0	0	0	0	1	1	0	0
EU049836	NP	Gamma	1	0	0	1	1	0	1	1	0	0	0	0	0	0	1	1	0	0
DQ501025	NP	Gamma	1	0	0	1	1	0	1	1	0	0	1	0	1	1	0	0	0	1
EU125512	NP	Gamma	1	0	0	1	1	0	1	1	0	0	1	0	1	1	0	0	0	1
EU125516	NP	Gamma	1	0	0	1	1	0	1	1	0	0	1	0	1	1	0	0	0	1
KC758384	NP	Gamma	1	0	0	1	1	0	1	1	0	0	1	0	1	1	0	0	0	1
KC758416	NP	Gamma	1	0	0	1	1	0	1	1	0	0	1	0	1	1	0	0	0	1
EU125510	NP	Gamma	1	0	0	1	1	0	1	1	0	0	1	0	1	1	0	0	0	1
AB373243	NP	Gamma	1	0	0	1	1	0	1	1	0	0	1	0	1	1	0	0	0	1
AB373251	NP	Gamma	1	0	0	1	1	0	1	1	0	0	1	0	1	1	0	0	0	1
GU811265	NP	Gamma	1	0	0	1	1	0	1	1	0	0	1	0	1	1	0	0	0	1
JF924049	NP	Gamma	1	0	0	1	1	0	1	1	0	0	1	0	1	1	0	0	0	1
JF924242	NP	Gamma	1	0	0	1	1	0	1	1	0	0	1	0	1	1	0	0	0	1
JX537521	NP	Gamma	1	0	0	1	1	0	1	1	0	0	1	0	1	1	0	0	0	1
GU270242	NP	Gamma	1	0	0	1	1	0	1	1	0	0	1	0	1	1	0	0	0	1
JF924264	NP	Gamma	1	0	0	1	1	0	1	1	0	0	1	0	1	1	0	0	0	1
JF924780	NP	Gamma	1	0	0	1	1	0	1	1	0	0	1	0	1	1	0	0	0	1
GU811281	NP	Gamma	1	0	0	1	1	0	1	1	0	0	1	0	1	1	0	0	0	1
JF924040	NP	Gamma	1	0	0	1	1	0	1	1	0	0	1	0	1	1	0	0	0	1
FJ799226	NP	Alpha	1	0	0	0	1	1	1	0	1	1	0	0	0	0	0	0	0	0
JF719182	NP	Alpha	1	0	0	0	1	1	1	0	1	1	0	0	0	0	0	0	0	0
KC857523	NP	Alpha	1	0	0	0	1	1	1	0	1	1	0	0	0	0	0	0	0	0
KJ549584	NP	Alpha	1	0	0	0	1	1	1	0	1	1	0	0	0	0	0	0	0	0
JN375915	NP	Alpha	1	0	0	0	1	1	1	0	1	1	0	0	0	0	0	0	0	0
KC349268	NP	Alpha	1	0	0	0	1	1	1	0	1	1	0	0	0	0	0	0	0	0
AB591998	NP	Alpha	1	0	0	0	1	1	1	0	1	1	0	0	0	0	0	0	0	0
FJ615376	NP	Alpha	1	0	0	0	1	1	1	0	1	1	0	0	0	0	0	0	0	0
EU810220	NP	Alpha	1	0	0	0	1	1	1	0	1	1	0	0	0	0	0	0	0	0
FJ888610	NP	Alpha	1	0	0	1	1	0	1	0	1	1	0	0	0	0	0	0	0	0
KF970687	NP	Alpha	1	0	0	1	1	1	1	0	1	1	0	0	0	0	0	0	0	0
EU886183	NP	Alpha	1	0	0	1	1	1	1	0	1	1	0	0	0	0	0	0	0	0
AB703990	NP	Alpha	1	0	0	0	1	1	1	0	1	1	0	0	0	0	0	0	0	0
GQ500237	NP	Alpha	1	0	0	1	1	1	1	0	1	1	0	0	0	0	0	0	0	0
JF719185	NP	Alpha	1	0	0	1	1	1	1	0	1	1	0	0	0	0	0	0	0	0
EU810214	NP	Alpha	1	0	0	1	1	1	1	0	1	1	0	0	0	0	0	0	0	0
KC857521	NP	Alpha	1	0	0	1	1	1	1	0	1	1	0	0	0	0	0	0	0	0
KC857541	NP	Alpha	1	0	0	0	1	1	1	0	1	1	0	0	0	0	0	0	0	0
AB592040	NP	Alpha	1	0	0	1	1	1	1	0	1	1	0	0	0	0	0	0	0	0
AB703998	NP	Alpha	1	0	0	1	1	0	1	0	1	1	0	0	0	0	0	0	0	0
EU886109	NP	Alpha	1	0	0	1	1	0	1	0	1	1	0	0	0	0	0	0	0	0
EU886125	NP	Alpha	1	0	0	1	1	0	1	0	1	1	0	0	0	0	0	0	0	0
EU810221	NP	Alpha	1	0	0	1	1	1	1	0	1	1	0	0	0	0	0	0	0	0
AB703989	NP	Alpha	1	0	0	1	1	1	1	0	1	1	0	0	0	0	0	0	0	0
JF719146	NP	Alpha	1	0	0	0	1	1	1	0	1	1	0	0	0	0	0	0	0	0
EU886088	NP	Alpha	1	0	0	0	1	1	1	0	1	1	0	0	0	0	0	0	0	0
KC596396	NP	Alpha	1	0	0	0	1	1	1	0	1	1	0	0	0	0	0	0	0	0
KF970688	NP	Alpha	1	0	0	0	1	1	1	0	1	1	0	0	0	0	0	0	0	0
EU490367	NP	Alpha	1	0	0	0	0	1	1	0	1	1	0	0	0	0	0	0	0	0
EU886054	NP	Alpha	1	0	0	0	0	1	1	0	1	1	0	0	0	0	0	0	0	0
EU886039	NP	Alpha	1	0	0	0	0	1	1	0	1	1	0	0	0	0	0	0	0	0
GQ500502	NP	Alpha	1	0	0	0	0	1	1	0	1	1	0	0	0	0	0	0	0	0
KC349249	NP	Alpha	1	0	0	0	0	1	1	0	1	1	0	0	0	0	0	0	0	0
GU360832	NP	Alpha	1	0	0	0	0	1	1	0	1	1	0	0	0	0	0	0	0	0
FJ615369	NP	Alpha	1	0	0	0	0	1	1	0	1	1	0	0	0	0	0	0	0	0
EU340498	NP	Alpha	1	0	0	0	0	1	1	0	1	1	0	0	0	0	0	0	0	0
KF512364	NP	Alpha	1	0	0	0	0	1	1	0	1	1	0	0	0	0	0	0	0	0
AB305370	NP	Alpha	1	0	0	1	1	1	1	0	1	1	0	0	0	0	0	0	0	0
KC857542	NP	Alpha	1	0	0	1	1	1	1	0	1	1	0	0	0	0	0	0	0	0
FJ615389	NP	Alpha	1	0	0	1	1	1	1	0	1	1	0	0	0	0	0	0	0	0
JF796147	NP	Alpha	1	0	0	1	1	1	1	0	1	1	0	0	0	0	0	0	0	0
KC596395	NP	Alpha	1	0	0	1	1	1	1	0	1	1	0	0	0	0	0	0	0	0
GQ250790	NP	Alpha	1	0	0	1	1	1	1	0	1	1	0	0	0	0	0	0	0	0
GU360764	NP	Alpha	1	0	0	1	1	1	1	0	1	1	0	0	0	0	0	0	0	0
KF901071	NP	Alpha	1	0	0	1	1	1	1	0	1	1	0	0	0	0	0	0	0	0
AB592180	NP	Alpha	1	0	0	1	1	1	1	0	1	1	0	0	0	0	0	0	0	0
JQ396294	NP	Alpha	1	0	0	1	1	1	1	0	1	1	0	0	0	0	0	0	0	0
GU360767	NP	Alpha	1	0	0	1	1	1	1	0	1	1	0	0	0	0	0	0	0	0
DQ148748	NP	Alpha	1	0	0	1	1	1	1	0	1	1	0	0	0	0	0	0	0	0
GQ250723	NP	Alpha	1	0	0	1	1	1	1	0	1	1	0	0	0	0	0	0	0	0
KC857535	NP	Alpha	1	0	0	1	1	1	1	0	1	1	0	0	0	0	0	0	0	0
GU181783	NP	Alpha	1	0	0	1	1	1	1	0	1	1	0	0	0	0	0	0	0	0
KF512375	NP	Alpha	1	0	0	1	1	1	1	0	1	1	0	0	0	0	0	0	0	0
KC857537	NP	Alpha	1	0	0	1	1	1	1	0	1	1	0	0	0	0	0	0	0	0
FJ615319	NP	Alpha	1	0	0	1	1	1	1	0	1	1	0	0	0	0	0	0	0	0
GQ500423	NP	Alpha	1	0	0	1	1	1	1	0	1	1	0	0	0	0	0	0	0	0
GU364124	NP	Alpha	1	0	0	1	1	1	1	0	1	1	0	0	0	0	0	0	0	0
GU364101	NP	Alpha	1	0	0	1	1	1	1	0	1	1	0	0	0	0	0	0	0	0
DQ148761	NP	Alpha	1	0	0	1	1	1	1	0	1	1	0	0	0	0	0	0	0	0
EU886033	NP	Alpha	1	0	0	1	1	1	1	0	1	1	0	0	0	0	0	0	0	0
FJ799225	NP	Alpha	1	0	0	1	1	1	1	0	1	1	0	0	0	0	0	0	0	0
JF719178	NP	Alpha	1	0	0	1	1	1	1	0	1	1	0	0	0	0	0	0	0	0
HM589852	NP	Alpha	1	0	0	1	1	0	1	1	0	0	0	0	1	0	0	0	0	1
JF924000	NP	Alpha	1	0	0	0	1	0	1	1	0	0	1	0	1	1	1	1	0	1
JF924798	NP	Alpha	1	0	0	0	1	0	1	1	0	0	1	0	1	1	1	1	0	1
JF924032	NP	Alpha	1	1	0	0	1	0	1	1	0	0	1	0	1	1	1	1	0	1
JF924038	NP	Alpha	1	1	0	0	1	0	1	1	0	0	1	0	1	1	1	1	0	1
JX537593	NP	Alpha	1	1	0	0	1	0	1	1	0	0	1	0	1	1	1	1	0	1
DQ148612	NP	Alpha	1	1	0	0	1	0	1	1	0	0	1	0	1	1	1	1	0	1
FJ601548	NP	Alpha	1	1	0	0	1	0	1	1	0	0	1	0	1	1	1	1	0	1
FJ601556	NP	Alpha	1	1	0	0	1	0	1	1	0	0	1	0	1	1	1	1	0	1
FJ227782	NP	Alpha	1	1	0	0	1	0	1	1	0	0	1	0	1	1	1	1	0	1
JN190758	NP	Alpha	1	1	0	0	1	0	1	1	0	0	1	0	1	1	1	1	0	1
JQ345747	NP	Alpha	1	1	0	0	1	0	1	1	0	0	1	0	1	1	1	1	0	1
KC735478	NP	Alpha	1	1	0	0	1	0	1	1	0	0	1	0	1	1	1	1	0	1
EU025146	NP	Alpha	1	1	0	0	1	0	1	1	0	0	1	0	1	1	1	1	0	1
EU025142	NP	Alpha	1	1	0	0	1	0	1	1	0	0	1	0	1	1	1	1	0	1
JF924532	NP	Alpha	1	1	0	0	1	0	1	1	0	0	1	0	1	1	1	1	0	1
DQ148623	NP	Alpha	1	1	0	0	1	0	1	1	0	0	1	0	1	1	1	1	0	1
DQ501070	NP	Alpha	1	1	0	0	1	0	1	1	0	0	1	0	1	1	1	1	0	1
JF924673	NP	Alpha	1	1	0	0	1	0	1	1	0	0	1	0	1	1	1	1	0	1
KC735266	NP	Alpha	1	1	0	0	1	0	1	1	0	0	1	0	1	1	1	1	0	1
JF924216	NP	Alpha	1	1	0	0	1	0	1	1	0	0	1	0	1	1	1	1	0	1
KC735591	NP	Alpha	1	1	0	0	1	0	1	1	0	0	1	0	1	1	1	1	0	1
JX537520	NP	Alpha	1	1	0	0	1	0	1	1	0	0	1	0	1	1	1	1	0	1
GQ863199	NP	Alpha	1	1	0	0	1	0	1	1	0	0	1	0	1	1	1	1	0	1
JF924543	NP	Alpha	1	1	0	0	1	0	1	1	0	0	1	0	1	1	1	1	0	1
JF924139	NP	Alpha	1	1	0	0	1	0	1	1	0	0	1	0	1	1	1	1	0	1
JF924084	NP	Alpha	1	1	0	0	1	0	1	1	0	0	1	0	1	1	1	1	0	1
JF924277	NP	Alpha	1	1	0	0	1	0	1	1	0	0	1	0	1	1	1	1	0	1
JF924135	NP	Alpha	1	1	0	0	1	0	1	1	0	0	1	0	1	1	1	1	0	1
JF924537	NP	Alpha	1	1	0	0	1	0	1	1	0	0	1	0	1	1	1	1	0	1
JF924187	NP	Alpha	1	1	0	0	1	0	1	1	0	0	1	0	1	1	1	1	0	1
DQ501002	NP	Alpha	1	1	0	0	1	0	1	1	0	0	1	0	1	1	1	1	0	1
JF924550	NP	Alpha	1	1	0	0	1	0	1	1	0	0	1	0	1	1	1	1	0	1
JF924554	NP	Alpha	1	1	0	0	1	0	1	1	0	0	1	0	1	1	1	1	0	1
GQ863202	NP	Alpha	1	1	0	0	1	0	1	1	0	0	1	0	1	1	1	1	0	1
GU988841	NP	Alpha	1	1	0	0	1	0	1	1	0	0	1	0	1	1	1	1	0	1
KF438628	NP	Alpha	1	1	0	0	1	0	1	1	0	0	1	0	1	1	1	1	0	1
EU025140	NP	Alpha	1	1	0	0	1	0	1	1	0	0	1	0	1	1	1	1	0	1
JX537706	NP	Alpha	1	1	0	0	1	0	1	1	0	0	1	0	1	1	1	1	0	1
JF924067	NP	Alpha	1	1	0	0	1	0	1	1	0	0	1	0	1	1	1	1	0	1
JF924226	NP	Alpha	1	1	0	0	1	0	1	1	0	0	1	0	1	1	1	1	0	1
DQ501167	NP	Alpha	1	1	0	0	1	0	1	1	0	0	1	0	1	1	1	1	0	1
JF924262	NP	Alpha	1	1	0	0	1	0	1	1	0	0	1	0	1	1	1	1	0	1
EU860282	NP	Gamma	1	1	0	0	1	0	1	1	0	0	1	0	1	1	1	1	0	1
GQ331527	NP	Gamma	1	1	0	0	1	0	1	1	0	0	1	0	1	1	1	1	0	1
JQ345875	NP	Gamma	1	1	0	0	1	0	1	1	0	0	1	0	1	1	1	1	0	1
JQ014653	NP	Gamma	1	1	0	0	1	0	1	1	0	0	1	0	1	1	1	1	0	1
JQ312244	NP	Gamma	1	1	0	0	1	0	1	1	0	0	1	0	1	1	1	1	0	1
GQ331394	NP	Gamma	1	1	0	0	1	0	1	1	0	0	1	0	1	1	1	1	0	1
GQ331600	NP	Gamma	1	1	0	0	1	0	1	1	0	0	1	0	1	1	1	1	0	1
GQ331528	NP	Gamma	1	1	0	0	1	0	1	1	0	0	1	0	1	1	1	1	0	1
GQ331560	NP	Gamma	1	1	0	0	1	0	1	1	0	0	1	0	1	1	1	1	0	1
JF743004	NP	Gamma	1	1	0	0	1	0	1	1	0	0	1	0	1	1	1	1	0	1
JQ750576	NP	Gamma	1	1	0	0	1	0	1	1	0	0	1	0	1	1	1	1	0	1
DQ148527	NP	Beta	1	1	0	0	1	0	1	1	0	0	1	0	1	1	1	1	0	1
DQ148535	NP	Beta	1	1	0	0	1	0	1	1	0	0	1	0	1	1	1	1	0	1
JQ864794	NP	Beta	1	1	0	0	1	0	1	1	0	0	1	0	1	1	1	1	0	1
DQ148539	NP	Beta	1	1	0	0	1	0	1	1	0	0	1	0	1	1	1	1	0	1
DQ148548	NP	Beta	1	1	0	0	1	0	1	1	0	0	1	0	1	1	1	1	0	1
KC735586	NP	Beta	1	1	0	0	1	0	1	1	0	0	1	0	1	1	1	1	0	1
JQ864806	NP	Beta	1	1	0	0	1	0	1	1	0	0	1	0	1	1	1	1	0	1
KF438251	NP	Beta	1	1	0	0	1	0	1	1	0	0	1	0	1	1	1	1	0	1
JF924696	NP	Beta	1	1	0	0	1	0	1	1	0	0	1	0	1	1	1	1	0	1
JQ345836	NP	Beta	1	1	0	0	1	0	1	1	0	0	1	0	1	1	1	1	0	1
DQ148702	NP	Zeta	1	0	0	0	1	0	1	1	0	0	1	0	1	1	1	1	1	1
JX537757	NP	Zeta	1	0	0	0	1	0	1	1	0	0	1	0	1	1	1	1	1	1
JF924616	NP	Zeta	1	0	0	0	1	0	1	1	0	0	1	0	1	1	1	1	1	1
JN934422	NP	Zeta	1	0	0	0	1	0	1	1	0	0	1	0	1	1	1	1	1	1
JF924612	NP	Zeta	1	0	0	0	1	0	1	1	0	0	1	0	1	1	1	1	1	1
GQ485735	NP	Theta	1	0	0	0	1	0	1	1	0	0	1	0	1	1	1	1	1	1
GU811441	NP	Theta	1	0	0	0	1	0	1	1	0	0	1	0	1	1	1	1	1	1
JN183476	NP	Theta	1	0	0	0	1	0	1	1	0	0	1	0	1	1	1	1	1	1
AACY747844	NP	Delta	1	0	0	0	1	0	0	0	0	0	1	1	1	1	1	1	1	1
JQ345774	NP	Delta	1	0	0	0	1	0	0	0	0	0	1	1	1	1	1	1	1	1
JN934399	NP	Delta	1	0	0	0	1	0	0	0	0	0	1	1	1	1	1	1	1	1
JF715723	NP	Delta	1	0	0	0	1	0	0	0	0	0	1	1	1	1	1	1	1	1
JF924230	NP	Delta	1	0	0	0	1	0	0	0	0	0	1	1	1	1	1	1	1	1
JF924250	NP	Delta	1	0	0	0	1	0	0	0	0	0	1	1	1	1	1	1	1	1
JQ864787	NP	Delta	1	0	0	0	1	0	0	0	0	0	1	1	1	1	1	1	1	1
JF935498	NP	Delta	1	0	0	0	1	0	0	0	0	0	1	1	1	1	1	1	1	1
LK055990	NP	Delta	1	0	0	0	1	0	0	0	0	0	1	1	1	1	1	1	1	1
EU099948	NP	Delta	1	0	0	0	1	0	0	0	0	0	1	1	1	1	1	1	1	1
GU208184	NP	Delta	1	0	0	0	1	0	0	0	0	0	1	1	1	1	1	1	1	1
GQ499459	NP	Delta	1	0	0	0	1	0	0	0	0	0	1	1	1	1	1	1	1	1
GQ499470	NP	Delta	1	0	0	0	1	0	0	0	0	0	1	1	1	1	1	1	1	1
JX283909	NP	Delta	1	0	0	0	1	0	0	0	0	0	1	1	1	1	1	1	1	1
JF924241	NP	Delta	1	0	0	0	1	0	0	0	0	0	1	1	1	1	1	1	1	1
FJ227777	NP	Delta	1	0	0	0	1	0	0	0	0	0	1	1	1	1	1	1	1	1
JQ319445	NP	Delta	1	0	0	0	1	0	0	0	0	0	1	1	1	1	1	1	1	1
DQ501069	NP	Delta	1	0	0	0	1	0	1	0	0	0	1	0	1	1	1	1	1	1
JF924031	NP	Delta	1	0	0	0	1	0	1	0	0	0	1	0	1	1	1	1	1	1
JF715733	NP	Delta	1	0	0	0	1	0	1	0	0	0	1	0	1	1	1	1	1	1
JX537534	NP	Delta	1	0	0	0	1	0	1	0	0	0	1	0	1	1	1	1	1	1
KF438297	NP	Delta	1	0	0	0	1	0	1	0	0	0	1	0	1	1	1	1	1	1
KF438599	NP	Delta	1	0	0	0	1	0	1	0	0	0	1	0	1	1	1	1	1	1
EU885612	NP	Delta	1	0	0	1	1	0	1	1	1	1	1	0	1	1	1	1	1	1
EU885624	NP	Delta	1	0	0	1	1	0	1	1	1	1	1	0	1	1	1	1	1	1
EU885641	NP	Delta	1	0	0	0	1	0	1	0	0	0	1	0	1	1	1	1	1	1
JF924027	NP	Delta	1	0	0	0	1	0	1	0	0	0	1	0	1	1	1	1	1	1
HQ888920	NP	Delta	1	0	0	0	1	0	1	0	0	0	1	0	1	1	1	1	1	1
JX537611	NP	Delta	1	0	0	0	1	0	1	0	0	0	1	0	1	1	1	1	1	1
JF924119	NP	Delta	1	0	0	0	1	0	1	0	0	0	1	0	1	1	1	1	1	1
DQ148547	NP	Delta	1	0	0	0	1	0	1	0	0	0	1	0	1	1	1	1	1	1
DQ501146	NP	Delta	1	0	0	0	1	0	1	0	0	0	1	0	1	1	1	1	1	1
JN934415	NP	Delta	1	0	0	0	1	0	1	0	0	0	1	0	1	1	1	1	1	1
DQ148802	NP	Delta	1	0	0	0	1	0	1	0	0	0	1	0	1	1	1	1	1	1
EU125519	NP	Delta	1	0	0	0	1	0	1	0	0	0	1	0	1	1	1	1	1	1
EU885593	NP	Delta	1	0	0	0	1	0	1	0	0	0	1	0	1	1	1	1	1	1
EU885644	NP	Delta	1	0	0	0	1	0	1	0	0	0	1	0	1	1	1	1	1	1
JF924013	NP	Delta	1	0	0	0	1	0	1	0	0	0	1	0	1	1	1	1	1	1
JF924153	NP	Delta	1	0	0	0	1	0	1	0	0	0	1	0	1	1	1	1	1	1
EU885650	NP	Delta	1	0	0	0	1	0	1	0	0	0	1	0	1	1	1	1	1	1
JF924645	NP	Delta	1	0	0	0	1	0	1	0	0	0	1	0	1	1	1	1	1	1
GQ250752	NP	Delta	1	0	0	0	1	0	1	0	0	0	1	0	1	1	1	1	1	1
JF923970	NP	Delta	1	0	0	0	1	0	1	0	0	0	1	0	1	1	1	1	1	1
JX537606	NP	Delta	1	0	0	0	1	0	1	0	0	0	1	0	1	1	1	1	1	1
JX537560	NP	Delta	1	0	0	0	1	0	1	0	0	0	1	0	1	1	1	1	1	1
GU270222	NP	Delta	1	0	0	0	1	0	1	0	0	0	1	0	1	1	1	1	1	1
EU885671	NP	Delta	1	0	0	0	1	0	1	0	0	0	1	0	1	1	1	1	1	1
JF924571	NP	Delta	1	0	0	0	1	0	1	0	0	0	1	0	1	1	1	1	1	1
JX537596	NP	Delta	1	0	0	0	1	0	1	0	0	0	1	0	1	1	1	1	1	1
JF924771	NP	Delta	1	0	0	0	1	0	1	0	0	0	1	0	1	1	1	1	1	1
JF924746	NP	Delta	1	0	0	0	1	0	1	0	0	0	1	0	1	1	1	1	1	1
JF924747	NP	Delta	1	0	0	0	1	0	1	0	0	0	1	0	1	1	1	1	1	1
JF715697	NP	Delta	1	0	0	0	1	0	1	0	0	0	1	0	1	1	1	1	1	1
JF924018	NP	Delta	1	0	0	0	1	0	1	0	0	0	1	0	1	1	1	1	1	1
JQ864783	NP	Delta	1	0	0	0	1	0	1	0	0	0	1	0	1	1	1	1	1	1
DQ501018	NP	Delta	1	0	0	0	1	0	1	0	0	0	1	0	1	1	1	1	1	1
JF935612	NP	Delta	1	0	0	0	1	0	1	0	0	0	1	0	1	1	1	1	1	1
JQ358988	NP	Delta	1	0	0	0	1	0	1	0	0	0	1	0	1	1	1	1	1	1
EU025186	NP	Delta	1	0	0	0	1	0	1	0	0	0	1	0	1	1	1	1	1	1
JX537531	NP	Delta	1	0	0	0	1	0	1	0	0	0	1	0	1	1	1	1	1	1
GU270273	NP	Delta	1	0	0	0	1	0	1	0	0	0	1	0	1	1	1	1	1	1
JF924050	NP	Delta	1	0	0	0	1	0	1	0	0	0	1	0	1	1	1	1	1	1
JX537591	NP	Delta	1	0	0	0	1	0	1	0	0	0	1	0	1	1	1	1	1	1
JF715718	NP	Delta	1	0	0	0	1	0	1	0	0	0	1	0	1	1	1	1	1	1
JQ864798	NP	Delta	1	0	0	0	1	0	1	0	0	0	1	0	1	1	1	1	1	1
AB373341	NP	Delta	1	0	0	0	1	0	1	0	0	0	1	0	1	1	1	1	1	1
JX283754	NP	Delta	1	0	0	0	1	0	1	0	0	0	1	0	1	1	1	1	1	1
DQ148773	NP	Delta	1	0	0	0	1	0	1	0	0	0	1	0	1	1	1	1	1	1
JF924270	NP	Delta	1	0	0	0	1	0	1	0	0	0	1	0	1	1	1	1	1	1
FJ227153	NP	Delta	1	0	0	0	1	0	1	0	0	0	1	0	1	1	1	1	1	1
JF924281	NP	Delta	1	0	0	0	1	0	1	0	0	0	1	0	1	1	1	1	1	1
DQ148810	NP	Delta	1	0	0	0	1	0	1	0	0	0	1	0	1	1	1	1	1	1
JQ886278	NP	Delta	1	0	0	0	1	0	1	0	0	0	1	0	1	1	1	1	1	1
AB583410	NP	Delta	1	0	0	0	1	0	1	0	0	0	1	0	1	1	1	1	1	1
JX537748	NP	Delta	1	0	0	0	1	0	1	0	0	0	1	0	1	1	1	1	1	1
AB827247	NP	Delta	1	0	0	0	1	0	1	0	0	0	1	0	1	1	1	1	1	1
JF924002	NP	Delta	1	0	0	0	1	0	1	0	0	0	1	0	1	1	1	1	1	1
KF498376	NP	Delta	1	0	0	0	1	0	1	0	0	0	1	0	1	1	1	1	1	1
LK055997	NP	Delta	1	0	0	0	1	0	1	0	0	0	1	0	1	1	1	1	1	1
KF178057	NP	Delta	1	0	0	0	1	0	1	0	0	0	1	0	1	1	1	1	1	1
JF924754	NP	Delta	1	0	0	0	1	0	1	0	0	0	1	0	1	1	1	1	1	1
KF498409	NP	Delta	1	0	0	0	1	0	1	0	0	0	1	0	1	1	1	1	1	1
JQ750582	NP	Delta	1	0	0	0	1	0	1	0	0	0	1	0	1	1	1	1	1	1
GQ266609	NP	Delta	1	0	0	0	1	0	1	0	0	0	1	0	1	1	1	1	1	1
HQ888875	NP	Delta	1	0	0	0	1	0	1	0	0	0	1	0	1	1	1	1	1	1
JF924025	NP	Delta	1	0	0	0	1	0	1	0	0	0	1	0	1	1	1	1	1	1
DQ148530	NP	Delta	1	0	0	0	1	0	1	0	0	0	1	0	1	1	1	1	1	1
JF924583	NP	Delta	1	0	0	0	1	0	1	0	0	0	1	0	1	1	1	1	1	1
JF924586	NP	Delta	1	0	0	0	1	0	1	0	0	0	1	0	1	1	1	1	1	1
JF715683	NP	Delta	1	0	0	0	1	0	1	0	0	0	1	0	1	1	1	1	1	1
GQ250745	NP	Delta	1	0	0	0	1	0	1	0	0	0	1	0	1	1	1	1	1	1
JN190644	NP	Delta	1	0	0	0	1	0	1	0	0	0	1	0	1	1	1	1	1	1
LK055937	NP	Delta	1	0	0	0	1	0	1	0	0	0	1	0	1	1	1	1	1	1
JF924743	NP	Delta	1	0	0	0	1	0	1	0	0	0	1	0	1	1	1	1	1	1
LK055986	NP	Delta	1	0	0	0	1	0	1	0	0	0	1	0	1	1	1	1	1	1
JN934416	NP	Delta	1	0	0	0	1	0	1	0	0	0	1	0	1	1	1	1	1	1
DQ148813	NP	Delta	1	0	0	0	1	0	1	0	0	0	1	0	1	1	1	1	1	1
EU099945	NP	Delta	1	0	0	0	1	0	1	0	0	0	1	0	1	1	1	1	1	1
JX305914	NP	Delta	1	0	0	0	1	0	1	0	0	0	1	0	1	1	1	1	1	1
EU925354	NP	Delta	1	0	0	0	1	0	1	0	0	0	1	0	1	1	1	1	1	1
KF438585	NP	Delta	1	0	0	0	1	0	1	0	0	0	1	0	1	1	1	1	1	1
FJ601561	NP	Delta	1	0	0	0	1	0	1	0	0	0	1	0	1	1	1	1	1	1
GU811313	NP	Delta	1	0	0	0	1	0	1	0	0	0	1	0	1	1	1	1	1	1
EU885652	NP	Delta	1	0	0	0	1	0	1	0	0	0	1	0	1	1	1	1	1	1
KF438253	NP	Delta	1	0	0	0	1	0	1	0	0	0	1	0	1	1	1	1	1	1
JF924131	NP	Delta	1	0	0	0	1	0	1	0	0	0	1	0	1	1	1	1	1	1
JN190788	NP	Delta	1	0	0	0	1	0	1	0	0	0	1	0	1	1	1	1	1	1
JF924029	NP	Delta	1	0	0	0	1	0	1	0	0	0	1	0	1	1	1	1	1	1
EU025180	NP	Delta	1	0	0	0	1	0	1	0	0	0	1	0	1	1	1	1	1	1
EU197139	NP	Theta	1	0	0	1	1	0	1	1	0	0	0	0	1	1	1	1	0	1
EU885596	NP	Theta	1	0	0	0	1	0	1	1	0	0	1	0	1	1	1	1	1	1
EU885617	NP	Theta	1	0	0	0	1	0	1	1	0	0	1	0	1	1	1	1	1	1
JN934411	NP	Theta	1	0	0	0	1	0	1	1	0	0	1	0	1	1	1	1	1	1
LK392648	NP	Theta	1	0	0	0	1	0	1	1	0	0	1	0	1	1	1	1	1	1
JN662457	NP	Theta	1	0	0	0	1	0	1	1	0	0	1	0	1	1	1	1	1	1
JX537594	NP	Theta	1	0	0	0	1	0	1	1	0	0	1	0	1	1	1	1	1	1
JF924786	NP	Theta	1	0	0	0	1	0	1	1	0	0	1	0	1	1	1	1	1	1
JN934405	NP	Theta	1	0	0	0	1	0	1	1	0	0	1	0	1	1	1	1	1	1
JX537656	NP	Theta	1	0	0	0	1	0	1	1	0	0	1	0	1	1	1	1	1	1
JX537677	NP	Theta	1	0	0	0	1	0	1	1	0	0	1	0	1	1	1	1	1	1
JX537725	NP	Theta	1	0	0	0	1	0	1	1	0	0	1	0	1	1	1	1	1	1
AB827250	NP	Theta	1	0	0	1	1	0	1	1	1	1	1	0	1	1	1	1	1	1
JF924641	NP	Theta	1	0	0	1	1	0	1	1	1	1	1	0	1	1	1	1	1	1
JF924650	NP	Theta	1	0	0	1	1	0	1	1	1	1	1	0	1	1	1	1	1	1
JQ886279	NP	Theta	1	0	0	1	1	0	1	1	1	1	1	0	1	1	1	1	1	1
KF178164	NP	Theta	1	0	0	1	1	0	1	1	1	1	1	0	1	1	1	1	1	1
JF924014	NP	Theta	1	0	0	1	1	0	1	1	1	1	1	0	1	1	1	1	1	1
JF924195	NP	Theta	1	0	0	1	1	0	1	1	1	1	1	0	1	1	1	1	1	1
JF924717	NP	Theta	1	0	0	1	1	0	1	1	1	1	1	0	1	1	1	1	1	1
JF924595	NP	Theta	1	0	0	1	1	0	1	1	1	1	1	0	1	1	1	1	1	1
JF924628	NP	Theta	1	0	0	1	1	0	1	1	1	1	1	0	1	1	1	1	1	1
AB827257	NP	Theta	1	0	0	1	1	0	1	1	1	1	1	0	1	1	1	1	1	1
AB936823	NP	Theta	1	0	0	1	1	0	1	1	1	1	1	0	1	1	1	1	1	1
KF178128	NP	Theta	1	0	0	1	1	0	1	1	1	1	1	0	1	1	1	1	1	1
KF178153	NP	Theta	1	0	0	1	1	0	1	1	1	1	1	0	1	1	1	1	1	1
KF178231	NP	Theta	1	0	0	1	1	0	1	1	1	1	1	0	1	1	1	1	1	1
KF178078	NP	Theta	1	0	0	1	1	0	1	1	1	1	1	0	1	1	1	1	1	1
KF178188	NP	Theta	1	0	0	1	1	0	1	1	1	1	1	0	1	1	1	1	1	1
KF178200	NP	Theta	1	0	0	1	1	0	1	1	1	1	1	0	1	1	1	1	1	1
KF178084	NP	Theta	1	0	0	1	1	0	1	1	1	1	1	0	1	1	1	1	1	1
KF178070	NP	Theta	1	0	0	1	1	0	1	1	1	1	1	0	1	1	1	1	1	1
KF178050	NP	Theta	1	0	0	1	1	0	1	1	1	1	1	0	1	1	1	1	1	1
JF924629	NP	Theta	1	0	0	1	1	0	1	1	1	1	1	0	1	1	1	1	1	1
JF924809	NP	Theta	1	0	0	1	1	0	1	1	1	1	1	0	1	1	1	1	1	1
JF924670	NP	Theta	1	0	0	1	1	0	1	1	1	1	1	0	1	1	1	1	1	1
JF924607	NP	Theta	1	0	0	1	0	0	1	1	1	1	1	1	1	1	1	1	1	1
KF178207	NP	Theta	1	0	0	1	0	0	1	1	1	1	1	1	1	1	1	1	1	1
KF178108	NP	Theta	1	0	0	1	0	0	1	1	1	1	1	1	1	1	1	1	1	1
EU885603	NP	Delta	1	0	0	1	1	0	1	1	1	1	1	0	1	1	1	1	1	1
KF178061	NP	Delta	1	0	0	1	1	0	1	1	1	1	1	0	1	1	1	1	1	1
DQ148805	NP	Theta	1	0	0	1	1	0	1	1	0	0	1	0	1	1	1	1	1	1
JF924043	NP	Theta	1	0	0	1	1	0	1	1	0	0	1	0	1	1	1	1	1	1
JF924048	NP	Theta	1	0	0	1	1	0	1	1	0	0	1	0	1	1	1	1	1	1
JF924061	NP	Theta	1	0	0	1	1	0	1	1	0	0	1	0	1	1	1	1	1	1
JX537646	NP	Theta	1	0	0	1	1	0	1	1	0	0	1	0	1	1	1	1	1	1
JF924745	NP	Theta	1	0	0	1	1	0	1	1	0	0	1	0	1	1	1	1	1	1
JF924801	NP	Theta	1	0	0	1	1	0	1	1	0	0	1	0	1	1	1	1	1	1
JF924585	NP	Theta	1	0	0	1	1	0	1	1	0	0	1	0	1	1	1	1	1	1
JF924176	NP	Theta	1	0	0	1	1	0	1	1	0	0	1	0	1	1	1	1	1	1
KJ778396	NP	Theta	1	0	0	1	1	0	1	1	0	0	1	0	1	1	1	1	1	1
JF924217	NP	Theta	1	0	0	1	1	0	1	1	0	0	1	0	1	1	1	1	1	1
GU811301	NP	Theta	1	0	0	1	1	0	1	1	0	0	1	0	1	1	1	1	1	1
KF803133	NP	Theta	1	0	0	1	1	0	1	1	0	0	1	0	1	1	1	1	1	1
JX537659	NP	Theta	1	0	0	0	1	0	1	1	0	0	1	0	1	1	1	1	1	1
HM345609	NP	Theta	1	1	0	0	1	0	1	1	0	0	1	1	1	1	1	1	1	1
JQ864809	NP	Theta	1	1	0	0	1	0	1	1	0	0	1	1	1	1	1	1	1	1
JF715674	NP	Theta	1	0	0	0	1	0	1	1	0	0	1	0	1	1	1	1	1	1
JF715715	NP	Zeta	1	0	0	0	1	0	1	1	0	0	1	0	1	1	1	1	1	1
JF715784	NP	Zeta	1	0	0	0	1	0	1	1	0	0	1	0	1	1	1	1	1	1
JF715908	NP	Zeta	1	0	0	0	1	0	1	1	0	0	1	0	1	1	1	1	1	1
JF715755	NP	Zeta	1	0	0	0	1	0	1	1	0	0	1	0	1	1	1	1	1	1
JF715822	NP	Zeta	1	0	0	0	1	0	1	1	0	0	1	0	1	1	1	1	1	1
JN177518	NP	Zeta	1	0	0	0	1	0	1	1	0	0	1	0	1	1	1	1	1	1
KJ526753	NP	Zeta	1	0	0	0	1	0	1	1	0	0	1	0	1	1	1	1	1	1
JX537498	NP	Zeta	1	0	0	0	1	0	1	1	0	0	1	0	1	1	1	1	1	1
LK056081	NP	Zeta	1	0	0	0	1	0	1	1	0	0	1	0	1	1	1	1	1	1
JF924292	NP	Zeta	1	0	0	0	1	0	1	1	0	0	1	0	1	1	1	1	1	1
JF924714	NP	Zeta	1	0	0	0	1	0	1	1	0	0	1	0	1	1	1	1	1	1
JF924720	NP	Zeta	1	0	0	0	1	0	1	1	0	0	1	0	1	1	1	1	1	1
JX537592	NP	Zeta	1	0	0	0	1	0	1	1	0	0	1	0	1	1	1	1	1	1
KF041507	NP	Eta	1	1	0	0	0	0	1	1	0	0	1	1	1	1	1	1	1	1
AB918892	NP	Eta	1	1	0	0	0	0	1	1	0	0	1	1	1	1	1	1	1	1
EU309893	NP	Eta	1	1	0	0	0	0	1	1	0	0	1	1	1	1	1	1	1	1
HM637854	NP	Eta	1	1	0	0	0	0	1	1	0	0	1	1	1	1	1	1	1	1
JQ403806	NP	Eta	1	1	0	0	0	0	1	1	0	0	1	1	1	1	1	1	1	1
JQ403764	NP	Eta	1	1	0	0	0	0	1	1	0	0	1	1	1	1	1	1	1	1
AB918898	NP	Eta	1	1	0	0	0	0	1	1	0	0	1	1	1	1	1	1	1	1
KM000675	NP	Eta	1	1	0	0	0	0	1	1	0	0	1	1	1	1	1	1	1	1
EU667925	NP	Eta	1	1	0	0	0	0	1	1	0	0	1	1	1	1	1	1	1	1
KM000564	NP	Eta	1	1	0	0	0	1	1	1	0	0	1	1	1	1	1	1	1	1
KC735357	NP	Eta	1	1	0	1	0	0	1	0	0	0	1	1	1	1	1	1	1	1
JQ403977	NP	Eta	1	1	0	0	0	0	1	1	0	0	1	1	1	1	1	1	1	1
JN179438	NP	Eta	1	1	0	0	0	0	1	1	0	0	1	1	1	1	1	1	1	1
FJ755699	NP	Eta	1	1	0	0	0	0	1	1	0	0	1	1	1	1	1	1	1	1
JF271980	NP	Eta	1	1	0	0	0	0	1	1	0	0	1	1	1	1	1	1	1	1
JQ403954	NP	Eta	1	1	0	0	0	0	1	1	0	0	1	1	1	1	1	1	1	1
EU553476	NP	Eta	1	1	0	0	0	0	1	1	0	0	1	1	1	1	1	1	1	1
JQ768077	NP	Eta	1	1	0	0	0	0	1	1	0	0	1	1	1	1	1	1	1	1
JQ312240	NP	Eta	1	1	0	0	0	0	1	1	0	0	1	1	1	1	1	1	1	1
KM116963	NP	Eta	1	1	0	0	0	0	1	1	0	0	1	1	1	1	1	1	1	1
KF618632	NP	Eta	1	1	0	0	0	0	1	1	0	0	1	1	1	1	1	1	1	1
EU414207	NP	Eta	1	1	0	0	0	0	1	1	0	0	1	1	1	1	1	1	1	1
EU553410	NP	Eta	1	1	0	0	0	0	1	1	0	0	1	1	1	1	1	1	1	1
EU553412	NP	Eta	1	1	0	0	0	0	1	1	0	0	1	1	1	1	1	1	1	1
JQ669393	NP	Eta	1	1	0	0	0	0	1	1	0	0	1	1	1	1	1	1	1	1
AB649217	NP	Eta	1	1	0	0	0	0	1	1	0	0	1	1	1	1	1	1	1	1
DQ672640	NP	Eta	1	1	0	0	0	0	1	1	0	0	1	1	1	1	1	1	1	1
EU553420	NP	Eta	1	1	0	0	0	0	1	1	0	0	1	1	1	1	1	1	1	1
EU197140	NP	Eta	1	1	0	0	0	0	1	1	0	0	1	1	1	1	1	1	1	1
JF756012	NP	Eta	1	1	0	0	0	0	1	1	0	0	1	1	1	1	1	1	1	1
JX311741	NP	Eta	1	1	0	0	0	0	1	1	0	0	1	1	1	1	1	1	1	1
KJ152872	NP	Eta	1	1	0	0	0	0	1	0	0	0	1	1	1	1	1	1	1	1
HQ645846	NP	Eta	1	1	0	1	0	0	1	0	0	0	1	1	1	1	1	1	1	1
HM443629	NP	Eta	1	1	0	1	0	0	1	0	0	0	1	1	1	1	1	1	1	1
KC758327	NP	Eta	1	1	0	1	0	0	1	0	0	0	1	1	1	1	1	1	1	1
JN183462	NP	Eta	1	1	0	1	0	0	1	0	0	0	1	1	1	1	1	1	1	1
JN183521	NP	Eta	1	1	0	1	0	0	1	0	0	0	1	1	1	1	1	1	1	1
JN183542	NP	Eta	1	1	0	1	0	0	1	0	0	0	1	1	1	1	1	1	1	1
HM589775	NP	Eta	1	1	0	1	0	0	1	0	0	0	1	1	1	1	1	1	1	1
JN183540	NP	Eta	1	1	0	1	0	0	1	0	0	0	1	1	1	1	1	1	1	1
JN179445	NP	Eta	1	1	0	1	0	1	1	0	0	0	1	1	1	1	1	1	1	1
GQ331465	NP	Eta	1	1	0	1	0	1	1	0	0	0	1	1	1	1	1	1	1	1
KC758352	NP	Eta	1	1	0	1	0	1	1	0	0	0	1	1	1	1	1	1	1	1
KC758356	NP	Eta	1	1	0	1	0	1	1	0	0	0	1	1	1	1	1	1	1	1
GQ414591	NP	Eta	1	1	0	1	0	1	1	0	0	0	1	1	1	1	1	1	1	1
KC758359	NP	Eta	1	1	0	1	0	1	1	0	0	0	1	1	1	1	1	1	1	1
KC758371	NP	Eta	1	1	0	1	0	1	1	0	0	0	1	1	1	1	1	1	1	1
JQ312229	NP	Eta	1	1	0	1	0	1	1	0	0	0	1	1	1	1	1	1	1	1
KC758318	NP	Eta	1	1	0	1	0	1	1	0	0	0	1	1	1	1	1	1	1	1
JQ312217	NP	Eta	1	1	0	1	0	0	1	0	0	0	1	1	1	1	1	1	1	1
JQ403856	NP	Eta	1	1	0	1	0	0	1	0	0	0	1	1	1	1	1	1	1	1
AB910280	NP	Eta	1	1	0	1	0	0	1	0	0	0	1	1	1	1	1	1	1	1
KC537398	NP	Eta	1	1	0	1	0	0	1	0	0	0	1	1	1	1	1	1	1	1
JN787033	NP	Eta	1	1	0	1	0	0	1	0	0	0	1	1	1	1	1	1	1	1
GQ142642	NP	Eta	1	1	0	1	0	0	1	0	0	0	1	1	1	1	1	1	1	1
JN179460	NP	Eta	1	1	0	1	0	0	1	0	0	0	1	1	1	1	1	1	1	1
JF905757	NP	Eta	1	1	0	1	0	0	1	0	0	0	1	1	1	1	1	1	1	1
JX311744	NP	Eta	1	0	0	1	1	0	1	0	0	0	0	0	0	0	0	0	1	1
JQ403838	NP	Eta	1	0	0	1	1	0	1	0	0	0	0	0	0	0	0	0	1	1
JX311756	NP	Eta	1	0	0	1	1	0	1	0	0	0	0	0	0	0	0	0	1	1
JQ312231	NP	Eta	1	0	0	1	1	0	1	0	0	0	0	0	1	0	0	0	1	1
JX015230	NP	Epsilon	1	1	0	0	1	0	1	0	0	0	0	0	0	0	0	0	0	0
FJ799203	NP	Epsilon	1	0	0	0	1	0	1	0	0	0	0	0	0	0	0	0	0	0
AB828780	NP	Epsilon	1	0	0	1	1	0	1	0	0	0	0	0	0	0	0	0	0	0
EU239043	NP	Epsilon	1	0	0	1	1	0	1	0	0	0	0	0	0	0	0	0	0	0
FJ615371	NP	Epsilon	1	0	0	1	1	0	1	0	0	0	0	0	0	0	0	0	0	0
GU363960	NP	Epsilon	1	0	0	1	1	0	1	0	0	0	0	0	0	0	0	0	0	0
GU360812	NP	Epsilon	1	0	0	1	1	0	1	0	0	0	0	0	0	0	0	0	0	0
JF802775	NP	Epsilon	1	0	0	1	1	0	1	0	0	0	0	0	0	0	0	0	0	0
DQ148759	NP	Epsilon	1	0	0	1	1	0	1	0	0	0	0	0	0	0	0	0	0	0
FJ227872	NP	Epsilon	1	0	0	1	1	0	1	0	0	0	0	0	0	0	0	0	0	0
GU360827	NP	Epsilon	1	0	0	1	1	0	1	0	0	0	0	0	0	0	0	0	0	0
KC503186	NP	Epsilon	1	0	0	1	1	0	1	0	0	0	0	0	0	0	0	0	0	0
DQ148840	NP	Epsilon	1	0	0	1	1	0	1	0	0	0	0	0	0	0	0	0	0	0
AB592126	NP	Epsilon	1	0	0	1	1	0	1	0	0	0	0	0	0	0	0	0	0	0
EU025141	NP	Epsilon	1	0	0	1	1	0	1	0	0	0	0	0	0	0	0	0	0	0
GU181582	NP	Epsilon	1	0	0	1	1	0	1	0	0	0	0	0	0	0	0	0	0	0
GU364164	NP	Epsilon	1	0	0	1	1	0	1	0	0	0	0	0	0	0	0	0	0	0
FJ615357	NP	Epsilon	1	0	0	1	1	0	1	0	0	0	0	0	0	0	0	0	0	0
GQ500492	NP	Epsilon	1	0	0	1	1	0	1	0	0	0	0	0	0	0	0	0	0	0
EU886009	NP	Epsilon	1	0	0	1	1	0	1	0	0	0	0	0	0	0	0	0	0	0
KC349226	NP	Epsilon	1	0	0	1	1	0	1	0	0	0	0	0	0	0	0	0	0	0
EU886137	NP	Epsilon	1	0	0	1	1	0	1	0	0	0	0	0	0	0	0	0	0	0
FJ615328	NP	Epsilon	1	0	0	1	1	0	1	0	0	0	1	0	0	0	0	0	1	0
KF512327	NP	Epsilon	1	0	0	1	1	0	1	0	0	0	1	0	0	0	0	0	1	0
KC349198	NP	Epsilon	1	0	0	1	1	0	1	0	0	0	1	0	0	0	0	0	1	0
HQ877763	NP	Theta	1	0	0	1	0	0	1	0	0	0	0	0	0	0	1	1	0	0
JF715904	NP	Theta	1	0	0	1	0	0	1	0	0	0	0	0	0	0	1	1	0	0
GU811346	NP	Epsilon	1	0	0	0	1	0	1	0	0	0	1	0	1	1	1	1	1	1
GU811360	NP	Epsilon	1	0	0	0	1	0	1	0	0	0	1	0	1	1	1	1	1	1
EU049826	NP	Epsilon	1	0	0	0	0	0	1	0	0	1	0	0	0	0	0	0	0	0
JN177522	NP	Epsilon	1	0	0	0	0	0	1	0	0	1	0	0	0	0	0	0	0	0
EU049835	NP	Epsilon	1	0	0	0	0	0	1	0	0	1	0	0	0	0	0	0	0	0
JF715772	NP	Epsilon	1	0	0	0	0	0	1	0	0	1	0	0	0	0	0	0	0	0
GQ485752	NP	Epsilon	1	0	0	0	0	0	1	0	0	1	0	0	0	0	0	0	0	0
JF924163	NP	Epsilon	1	0	0	0	0	0	1	0	0	1	0	0	0	0	0	0	0	0
JN183738	NP	Epsilon	1	0	0	0	0	0	1	0	0	1	0	0	0	0	0	0	0	0
