# Supplementary material for: Predicting gene distribution in ammonia-oxidizing archaea using phylogenetic signals
Source: ISME Commun. 2025 May 23;5(1):ycaf087. doi: 10.1093/ismeco/ycaf087 (PMC12254950; doi:10.1093/ismeco/ycaf087)
Supplement: AOA_amoA_redondo2024_ycaf087 [file aoa_amoa_redondo2024_ycaf087.zip]

Archive with 1 entries (1 files):
- AOA_amoA_redondo2024.fasta
