# Supplementary material for: Predicting gene distribution in ammonia-oxidizing archaea using phylogenetic signals
Source: ISME Commun. 2025 May 23;5(1):ycaf087. doi: 10.1093/ismeco/ycaf087 (PMC12254950; doi:10.1093/ismeco/ycaf087)
Supplement: AOA_amoA_redondo2024_ycaf087 [file aoa_amoa_redondo2024_ycaf087.zip › AOA_amoA_redondo2024.fasta]

>2502545036        591 bp          dna
TGTACTCACTACTTATTCATAGTAGTAGTTGCAGTTAACTCTACACTGTTAACAATTAATGCAGGAGACTACATTTTCTATACTGACTGGGCTTGGACATCCTTTGTGGTATTTTCAATATCACAAACATTGATGCTCGCGGTAGGTGCAACATACTACCTGACATTTACAGGTGTTCCAGGAACAGCGACGTATTACGCCCTAATTATGACAGTATACACATGGATAGCAAAAGGTGCATGGTTT---GCACTAGGATATCCATATGACTTCATTGTAACACCAGTTTGGTTACCATCAGCAATGTTGCTTGATTTAGCCTATTGGGCCACAAAGAAGAACAAGCACTCCTTGATACTGTTTGGCGGCGTACTAGTAGGAATGTCTTTACCATTATTCAACATGGTAAACCTGATAACAGTAGCAGACCCACTAGAAACGGCATTCAAATACCCAAGACCAACATTACCACCATACATGACACCAATAGAACCTCAAGTAGGTAAATTCTATAACAGTCCAGTAGCACTGGGTGCAGGTGCAGGTGCAGTATTGTCGGTTACATTTACAGCATTAGGTTGTAAATTAAACACT
>2510065023        591 bp          dna
ACAACGCACTACTTGTTCATAGTAGTGGTTGCTGTCAACAGCACACTGCTAACCATCAACGCAGGTGACTACATCTTCTACACGGACTGGATGTGGACCTCCTTCGTAGTATTCTCGATCTCCCAGTCTACAATGCTCGTAGTGGGCGCGATATACTACATGCTCTTCACAGGAGTACCAGGAACGGCCACATACTATGCAACAATCATGACAATCTACACCTGGGTTGCAAAGGGCGCATGGTTC---GCACTCGGCTACCCGTACGACTTCATCGTGGTGCCTGTGTGGATACCTTCAGCAATGCTGTTGGATCTCACATACTGGGCAACAAGAAGGAACAAGCACGCTGCAATCATTATCGGTGGAACACTGGTTGGCCTCTCGTTCCCGCTGTTCAACATGGTCAACCTGCTGCTCGTCAGAGACCCGCTCGAAGTGGCATTCAAGTATCCAAGGCCTACGCTGCCTGCATACATGACGCCAATCGAACCTCAGGTGGGCAAGTTCTACAACAGTCCTGTAGCCTTGGGTTCAGGAGCAGGAGCAGTGCTGTCAGTTCCCATTGCTGCATTGGGTGCGAAGCTTAACACG
>2518645576        591 bp          dna
TGTACACACTACTTATTCATAGTAGTAGTTGCAGTTAACTCAACACTGTTAACAATTAATGCAGGAGACTACATCTTCTACACTGACTGGGCTTGGACTTCGTACACGGTATTCTCAATATCGCAAACGTTGATGCTTATTGTAGGTGCAACATATTACCTAACATTTACAGGCGTTCCAGGCACAGCAACGTACTACGCTCTAATTATGACAGTATACACATGGGTAGCAAAAGCCGCATGGTTT---TCGCTAGGATACCCATATGACTTCATTGTAACTCCAGTTTGGTTACCATCAGCAATGCTGTTGGACTTAGTTTACTGGGCTACAAAGAAGAACAAGCACTCCTTGATACTGTTTGGCGGCGTACTAGTAGGAATGTCTTTACCATTGTTCAACATGGTAAACCTGATAACAGTAGCAGACCCACTAGAGACGGCATTCAAATATCCAAGACCAACATTGCCACCATATATGACACCAATCGAACCGCAAGTAGGCAAATTCTATAACAGCCCAGTTGCACTCGGTGCAGGTGCAGGTGCAGTATTGGCATGTACATTTGCAGCATTAGGTTGTAAATTGAATACT
>2527291500        591 bp          dna
TGTACTCATTATCTATTCATAGTTGTAGTTGCAGTCAACTCAACTTTGTTAACAATTAACTCTGGAGATTATATCTTCTACACTGATTGGGCTTGGACATCATTCGTGGTATTCTCAATTGCCAATACTTTGATGACCATTGTCGGTGCTGTGTATTATCTTACATTTACGGGCGTACCTGGTACTGCAACGTACTATGGTCTGATTATGCAAGTCTATACTTGGGTTGCAAAAGTTGCATGGTTT---GCACTTGGCTATCCAGTAGATTTCATCGTTCATCCAATGTGGATTCCATCGTGTATGCTGTTGGACTTGGCATATTGGGCGACAAAGAAGAATAAACACTCGCTGATATTCTTTGGTGGGGTTTTAGTTGGAATGTCAATGCCACTGTTCAACATGGTACAGTTGATGTTGATAGCAGATCCACTAGAAACTGCATTCAAGTATCCAAGACCAACATTGCCTCCATACATGACGCCGATAGAACCGCAGGTAGGTAAGTTCTACAATAGCCCAGTAGCTTTGGGAGCGGGAGCTGGATCGGTACTAGCATGTACATTTGCAGCATTAGGTTGTAAGCTTAACACA
>2537561915        591 bp          dna
TGTACTCACTACTTATTCATAGTAGTAGTTGCAGTTAACTCTACACTGTTAACAATTAATGCAGGAGACTACATTTTCTATACTGACTGGGCTTGGACATCCTTTGTGGTATTTTCAATATCACAAACATTGATGCTCGCGGTAGGTGCAACATACTACCTGACATTTACAGGTGTTCCAGGAACAGCGACGTATTACGCCCTAATTATGACAGTATACACATGGATAGCAAAAGGTGCATGGTTT---GCACTAGGATATCCATATGACTTCATTGTAACACCAGTTTGGTTACCATCAGCAATGTTGCTTGATTTAGCCTATTGGGCCACAAAGAAGAACAAGCACTCCTTGATACTGTTTGGCGGTGTACTAGTAGGAATGTCTTTACCATTATTCAACATGGTAAACCTGATAACAGTAGCAGACCCACTAGAAACGGCATTCAAATACCCAAGACCAACATTACCACCATACATGACACCAATAGAACCTCAAGTAGGTAAATTCTATAACAGTCCAGTAGCACTGGGTGCAGGTGCAGGTGCAGTATTGTCGGTTACATTTACAGCATTAGGTTGTAAATTAAACACT
>2548876507        591 bp          dna
TGTACACACTACTTGTTCATAGTAGTGGTTGCAGTTAACTCTACACTGTTAACAATTAACGCAGGAGACTACATCTTCTACACTGACTGGGCTTGGACTTCGTACACGGTATTCTCAATATCGCAAACGTTGATGCTTTTAGTAGGTGCAACATATTACCTTACATTTACTGGCGTTCCAGGCACAGCAACGTACTACGCTCTAATTATGACAGTATACACATGGATAGCAAAAGCCGCATGGTTT---TCACTCGGTTATCCATATGACTTCATTGTAACTCCAGTTTGGCTACCATCAGCAATGCTGTTGGACTTAGTATACTGGGCAACAAAGAAGAACAAGCACTCCTTGATACTGTTCGGCGGTGTACTGGTAGGAATGTCTTTACCATTGTTCAACATGGTAAACCTGATAACAGTAGCAGACCCACTTGAAACGGCATTCAAATATCCAAGACCAACATTGCCACCATACATGACACCGATAGAACCCCAAGTAGGTAAGTTCTATAACAGCCCAGTCGCTCTCGGTGCAGGTGCAGGTGCAGTTTTGGGATGTACATTTGCAGCATTAGGTTGTAAATTGAACACT
>2579779048        591 bp          dna
TGTACTCACTACTTGTTCATAGTAGTGGTTGCAGTAAACTCTACCCTGCTAACAATTAACGCAGGAGACTACATCTTCTACACCGATTGGGCCTGGACTTCGTTTGTCGTATTTTCAATATCACAAACACTGATGTTAGTAGTCGGCGCATGCTACTACCTGACATTTACTGGAGTCCCAGGAACAGCAACGTATTATGCGTTGATAATGACTGTTTACACATGGGTAGCAAAAGGTGCATGGTTT---GCACTCGGATACCCATATGACTTCATTGTAACACCCGTTTGGCTACCGTCAGCAATGTTGCTTGACCTGGCGTACTGGGCTACAAAGAAGAACAAGCACTCACTGATACTATTCGGTGGTGTGATGTGTGGAATGTCATTGCCGTTGTTTAACATGGTCAACCTCATCACTGTGGCTGATCCATTAGAGACTGCATTCAAATATCCAAGACCAACGCTTCCGCCGTATATGACTCCGATAGAGCCTGCCGTAGGCAAGTTCTATAACAGTCCAGTCGCACTAGGTGCTGGCGCGGGTGCTGTATTATCAGTAACCATGGCCGCATTGGGATGCAAACTGAACACG
>2585427612        591 bp          dna
ACAACGCACTACATATTCATAGTAGTCGTTGCTGTCAACAGCACGCTGCTAACCATCAACGCAGGAGACTACATCTTCTACACAGACTGGATGTGGACATCCTTCGTAGTATTCTCCGTGTCACAGTCGACGATGCTCGCTGTGGGTGCGGTATACTACATGTTGTTCACAGGCGTTCCGGGTACAGCCACATACTACGCCACAATCATGACTATCTACACATGGGTCGCAAAGGGTGCATGGTTT---GCACTTGGCTATCCATACGACTTCATCGTGGTGCCAGTGTGGATTCCGTCGGCAATGCTGTTGGACCTCACGTACTGGGCGACAAGACGCAACAAGCACGCTGTCATCATCATTGGCGGCACGCTGGTTGGCCTATCCTTCCCGCTGTTCAACATGGTCAACCTGTTGCTCGTCAGGGACCCGCTTGAGGTAGCCTTCAAGTATCCGAGACCGACGCTGCCTGCATACATGACGCCTATAGAGCCCCAGGTAGGTAAGTTTTACAACTCGCCTGTGGCGCTAGGTTCTGGCGCTAGTGCAGTGCTAACAGTACCCATGACTGCGTTGGGTGCGAAACTTAACACG
>2585427666        591 bp          dna
ACAACGCACTACCTATTCATAGTAGTCGTTGCTGTCAACAGCACGCTGCTAACCATCAACGCAGGAGACTACATCTTCTACACAGACTGGATGTGGACATCCTTCGTAGTATTCTCCGTGTCACAGTCGACGATGCTCGCTGTGGGTGCGGTATACTACATGTTGTTCACAGGCGTTCCGGGCACGGCCACATACTACGCCACAATCATGACTATCTACACATGGGTTGCAAAGGGTGCATGGTTT---GCACTTGGCTATCCATACGACTTCATCGTGGTGCCAGTGTGGATCCCATCGGCAATGCTGTTGGACCTCACGTACTGGGCGACAAGACGCAACAAGCACGCTGTCATCATCATCGGCGGCACGCTGGTTGGCCTATCACTTCCGCTGTTCAACATGGTCAACCTGTTGCTCATCAGGGACCCGCTTGAGGTAGCCTTCAAGTATCCGAGACCGACGCTGCCTGCATACATGACGCCTATAGAGCCTCAGGTAGGTAAGTTTTACAACTCGCCTGTGGCGCTAGGTTCTGGCGCTAGTGCAGTGCTAACAGTACCCATGACTGCGTTGGGTGCAAAACTTAACACG
>2603880166        591 bp          dna
ACAACTCACTATTTATTCATAGTTGTTGTTGCAGTTAACAGTACGTTGCTTACAATCAACGCAGGAGATTATATCTTCTATACTGACTGGGCGTGGACATCATTTGTCGTATTTTCAATTTCTCAATCCACAATGCTTGTGGTTGGAGCCATATACTATATGTTGTTTACAGGTGTTCCCGGCACAGCTACGTATTATGCGACTATAATGACTATATATACATGGGTTGCAAAAGGTGCATGGTTT---GCATTGGGATATCCATACGACTTTGTCGTGGTTCCTGTTTGGATACCGTCGGCTATGTTGTTGGATTTGGCGTACTGGGCAACAAGGAGAAACAAGCACGCGGCTATATTAATTGGTGGTGTGTTGGTAGGAATGTCGCTGCCACTATTTAATATGATCAACTTGTTGTTAGTTGCCGATCCCCTAGAAATGGCATTCAAGTATCCTAGACCCACCTTACCTCCATACATGACCCCGATTGAGCCTCAGGTAGGAAAGTTCTATAACAGTCCTGTTGCGTTGGGAGCCGGTGCGGGAGCTGTGCTTTGTGTGCCTATAGCGGCATTGGGTGCAAAACTCAATACT
>2619619229        591 bp          dna
TGTACTCACTACTTGTTCATAGTAGTGGTTGCAGTCAACTCTACCCTGCTAACAATTAATGCAGGAGACTACATCTTCTACACTGACTGGGCCTGGACTTCGTTTGTCGTATTCTCAATATCGCAAACACTGATGTTAGTAGTCGGCGCATGCTACTATCTGACATTCACAGGAGTTCCAGGAACGGCAACGTATTACGCGTTGATCATGACTGTCTATACGTGGGTTGCCAAAGGTGCATGGTTT---GCACTCGGTTATCCATACGACTTCATTGTCACACCAGTTTGGCTACCATCAGCAATGCTGCTGGATCTGGCATACTGGGCAACAAAGAAGAACAAGCACTCGCTGATACTATTCGGCGGTGTAATGGCAGGACTATCATTGCCGCTGTTCAACATGGTCAACTTGATCACGGTTGCTGACCCGTTAGAGACTGCATTCAAATATCCAAGACCAACACTGCCTCCATACATGACTCCGATCGAGCCCGCTGTAGGCAAATTCTATAACAGTCCAGTTGCACTCGGTGCAGGCGCAGGTGCCGTACTATCGGTAACTATGGCCGCGTTGGGATGCAAGCTAAATACG
>2626541593        591 bp          dna
TGTACACACTACTTGTTCATAGTAGTAGTTGCAGTTAACTCAACACTGCTAACAATTAATGCAGGAGATTACATCTTCTACACTGACTGGGCTTGGACTTCGTACACGGTATTCTCAATATCGCAAACATTGATGCTTATTGTAGGTGCAACATATTACCTAACATTTACGGGCGTTCCAGGCACAGCAACGTACTATGCTCTGATTATGACAGTATACACATGGATAGCAAAAGGTGCATGGTTT---GCACTCGGATATCCATATGACTTCATTGTAACTCCAGTTTGGCTGCCATCAGCAATGCTGTTGGACTTGGTTTACTGGGCGACAAAGAAGAACAAGCACTCCTTGATACTGTTTGGCGGCGTACTGGTAGGAATGTCATTACCATTGTTCAATATGGTAAACCTGATAACAGTTGCAGACCCACTAGAAACGGCATTCAAATATCCGAGACCAACATTGCCACCATACATGACACCGATCGAACCGCAAGTAGGCAAGTTCTATAACAGCCCAGTTGCTCTTGGTGCAGGTGCAGGTGCAGTATTGGCATGTACGTTTGCAGCCTTGGGTTGTAAACTGAACACT
>2627853696        591 bp          dna
TGTACACACTACTTGTTCATAGTAGTGGTTGCAGTTAACTCTACACTGTTAACAATTAATGCAGGAGACTACATCTTCTACACTGACTGGGCTTGGACTTCGTACACGGTATTCTCAATATCGCAAACGTTGATGCTTATTGTAGGTGCAACATATTACCTAACATTTACAGGCGTTCCAGGCACAGCAACGTACTACGCTCTGATTATGACAGTATACACATGGATAGCAAAAGCCGCATGGTTT---TCACTCGGTTATCCATATGACTTCATTGTAACACCAGTTTGGTTACCATCAGCAATGCTGTTGGACTTAGTCTACTGGGCAACAAAGAAGAACAAGCACTCCTTGATACTGTTCGGCGGCGTACTGGTAGGAATGTCGTTACCATTGTTCAACATGGTAAACCTGATAACAGTAGCAGACCCACTTGAAACGGCATTCAAATATCCAAGACCAACATTGCCACCATACATGACACCGATAGAACCTCAGGTAGGTAAGTTCTATAACAGCCCAGTCGCTCTCGGTGCAGGTGCAGGTGCAGTTTTGGGATGTACATTTGCAGCATTAGGTTGTAAACTCAATACT
>2627854092        591 bp          dna
TGTACACACTACTTATTCATAGTAGTAGTTGCAGTTAACTCAACACTGTTAACAATTAATGCAGGAGACTACATCTTCTACACTGACTGGGCTTGGACTTCGTTCACGGTATTCTCAATATCGCAAACGTTGATGCTTATTGTAGGTGCTACGTATTATCTAACATTTACAGGAGTTCCAGGCACAGCAACGTACTACGCTCTAATTATGACAGTATACACATGGATAGCAAAAGGCGCATGGTTT---TCGCTAGGATATCCATATGACTTCATTGTCACCCCAGTTTGGTTACCATCAGCAATGCTGTTGGACTTAGTATACTGGGCAACAAAGAAGAACAAGCACTCCTTGATACTGTTTGGCGGCGTACTGGTAGGAATGTCATTACCATTATTCAATATGGTAAACCTGATAACAGTAGCAGACCCACTAGAAACGGCATTCAAATATCCAAGACCAACATTGCCACCATATATGACACCAATCGAACCGCAAGTAGGTAAATTCTATAACAGCCCAGTTGCTCTCGGTGCAGGTGCAGGTGCAGTATTGGGATGTACAATGGCAGCATTAGGTGTCAAACTGAACACT
>2630968650        591 bp          dna
TGTACGCACTACTTATTCATAGTAGTCGTTGCAGTCAACTCAACCCTGCTTACAATCAACGCAGGAGACTACATCTTCTACACTGACTGGGCATGGACTTCATTTGTCGTGTTCTCAATATCACAGACATTGATGTTAGTCGTAGGTGCAACTTACTATCTAACATTCACTGGAGTTCCAGGAACCGCAACGTACTACGCGCTTATTATGACCGTGTATACATGGATCGCAAAAGGCGCATGGTTC---GCACTAGGTTACCCATATGACTTCATTGTTACACCAGTTTGGTTGCCATCAGCAATGTTGCTTGATCTGGCATACTGGGCAACAAAGAAGAACAAGCACTCACTGATACTCTTCGGTGGTGTACTGTGTGGAATGTCACTGCCATTGTTCAACATGGTCAATCTAATTACCGTGGCTGATCCATTGGAGACTGCATTCAAATATCCAAGACCAACTTTGCCTCCATACATGACTCCTATAGAACCCCAAGTGGGCAAATTCTATAACAGTCCAGTTGCACTCGGTGCAGGCGCAGGTGCTGTATTAGCATGTACCTTCGCCGCTCTCGGATGTAAGCTGAACACA
>2630968793        591 bp          dna
TGTACTCACTACTTATTCATAGTAGTAGTCGCAGTCAACTCAACTTTGCTAACAATCAACGCAGGGGACTACATCTTCTATACTGATTGGGCCTGGACATCGTTTGTAGTATTCTCAATATCTCAAACACTTATGCTCACTGTAGGTGCGTGTTACTATCTCACCTTCACTGGAGTTCCAGGAACCGCAACGTACTATGCATTAATCATGACAGTCTACACATGGATTGCAAAAGGTGCATGGTTC---GCATTAGGTTACCCATATGACTTCATCGTTACACCAGTTTGGCTACCATCAGCAATGCTGTTGGACTTAGCGTACTGGGCAACAAAGAAGAATAAGCACTCTCTGATACTGTTCGGCGGAGTCTTAGTTGGAATGTCATTGCCACTATTCAACATGGTCAATTTGATCACTGTGGCTGACCCACTAGAGACTGCATTCAAGTATCCAAGACCAACGTTACCACCATATATGACCCCGATAGAACCGCAGGTAGGTAAATTCTACAACAGCCCTGTTGCACTTGGTGCCGGTGCTGGAGCAGTATTAGCCTGTACATTTGCGGCTTTAGGTTGTAAACTTACAACA
>2634166810        591 bp          dna
TGTACTCACTACTTATTCATAGTTGTAGTTGCAGTCAATTCCACTTTGTTAACAATTAACTCTGGAGATTATATCTTCTATACAGATTGGGCCTGGACATCATTTGTAGTATTCTCAATTGCTAATACTCTGATGACTGTTGTTGGTGCTGTGTATTATCTTACATTTACTGGTGTACCTGGTACGGCAACGTATTATGGTCTGATTATGCAAGTCTATACATGGGTTGCAAAAGTTGCGTGGTTT---GCACTTGGCTATCCAGTGGATTTCATCGTTCATCCAATGTGGATTCCATCTTGTATGTTATTGGACTTGGCGTATTGGGCGACGAAGAAGAATAAACACTCGCTGATATTCTTTGGTGGAGTTTTAGTCGGAATGTCAATGCCACTGTTCAATATGGTACAGTTGATGTTGATTGCGGATCCACTAGAAACTGCATTCAAGTATCCAAGACCAACATTGCCTCCATACATGACGCCTATAGAACCGCAGGTCGGTAAGTTCTACAATAGCCCAGTAGCTCTGGGAGCGGGAGCGGGAGCTGTACTAGCATGTACGTTTGCAGCATTAGGTTGTAAGATGAATACA
>2639762712        591 bp          dna
TGTACTCATTATCTATTCATAGTTGTAGTTGCAGTCAACTCAACTTTGTTAACAATTAACTCGGGAGACTATATCTTCTACACTGATTGGGCTTGGACATCATTTGTCGTATTCTCAATTGCCAACACTTTGATGACTATTGTTGGTGCTGTGTATTATCTTACATTTACGGGCGTACCTGGTACTGCAACGTACTATGGTCTGATTATGCAAGTCTATACTTGGGTTGCAAAAGTTGCATGGTTT---GCACTTGGCTATCCAGTAGATTTCATCGTTCATCCAATGTGGATTCCATCGTGTATGCTGTTGGACTTGGCATATTGGGCGACAAAGAAGAATAAACACTCGCTGATATTCTTTGGTGGGGTTTTAGTTGGAATGTCAATGCCACTGTTCAACATGGTACAGTTGATGTTGATAGCGGATCCACTAGAAACTGCATTCAAGTATCCAAGACCAACATTGCCTCCATACATGACGCCGATAGAACCGCAGGTAGGTAAGTTCTACAATAGCCCAGTAGCTTTGGGAGCGGGAGCTGGATCGGTACTAGCATGTACATTTGCGGCATTAGGTTGTAAGCTTAACACA
>2657244923        591 bp          dna
ACAACTCACTATTTGTTCATAGTTGTTGTTGCAGTAAATAGTACGTTGCTTACAATCAACGCAGGAGATTATATCTTCTATACTGACTGGGCATGGACATCATTCGTCGTATTCTCGATTTCTCAATCCACAATGCTTGTGGTAGGAGCTATATACTATATGTTGTTTACCGGTGTCCCTGGCACGGCTACGTATTACGCAACTATTATGACGATTTATACATGGGTTGCCAAAGGAGCATGGTTC---GCATTGGGATACCCGTACGATTTTGTCGTGGTTCCTGTTTGGATACCGTCTGCTATGTTATTGGATTTGGCGTACTGGGCAACAAGAAGAAACAAACACGCGGCTATATTAATTGGTGGTGTATTGGTAGGAATGTCACTCCCACTGTTTAATATGATTAACTTATTGCTGGTTGCTGACCCATTAGAAATGGCATTCAAATATCCTAGACCCACATTACCACCATACATGACTCCAATTGAACCACAGGTAGGAAAGTTCTATAACAGTCCTGTCGCGTTGGGAGCAGGAGCTGGAGCGGTGCTTTGTGTACCTATAGCGGCCTTGGGTGCAAAACTCAATACT
>2663763551        591 bp          dna
TGTACTCATTATTTATTCATAGTTGTAGTTGCAGTCAACTCAACATTGTTAACAATTAACTCGGGAGACTATATTTTCTACACTGATTGGGCTTGGACATCATTCGTGGTATTCTCAATTGCCAACACTTTGATGACTATTGTCGGTGCTGTGTATTATCTTACATTTACGGGCGTACCTGGTACTGCAACGTACTATGGTCTGATTATGCAAGTCTATACTTGGGTTGCAAAAGTTGCATGGTTT---GCACTTGGCTACCCAGTAGATTTCATCGTTCATCCAATGTGGATTCCATCGTGTATGTTGTTGGACTTGGCATATTGGGCGACAAAGAAGAATAAACACTCGCTGATATTCTTTGGTGGAGTTTTAGTTGGAATGTCAATGCCACTGTTCAACATGGTACAGTTGATGTTGATAGCAGATCCACTAGAAACTGCATTCAAGTATCCAAGACCAACATTGCCTCCATACATGACGCCGATAGAACCGCAGGTAGGTAAGTTCTACAATAGCCCAGTAGCTTTGGGAGCGGGAGCTGGATCGGTATTAGCATGTACATTTGCAGCATTGGGTTGTAAGATGAATACG
>2681813472        591 bp          dna
TGCACACACTACTTGTTCATAGTAGTGGTTGCAGTTAACTCTACGCTGCTAACGATTAATGCTGGAGATTACATCTTCTATACTGACTGGGCCTGGACATCGTACACGGTATTCTCAATATCGCAGACGCTGATGCTTGTAGTGGGTGCTACGTACTATCTTACCTTTACAGGCGTTCCGGGCACGGCCACGTACTACGCGTTGATCATGACTGTCTACACGTGGGTTGCCAAGGGTGCATGGTTT---GCGCTCGGTTATCCGTACGACTTCATCGTGACGCCTGTCTGGTTGCCATCGGCAATGTTGCTTGATTTGGTATACTGGGCGACAAAGAAGAACAAGCACTCGCTGATACTGTTCGGTGGCGTGCTGGTGGGGATGTCGTTACCGCTGTTCAATATGGTGAATCTGATAACGGTGGCAGACCCGCTGGAGACGGCGTTCAAATATCCGAGACCGACGCTACCACCATATATGACTCCGATAGAACCGCAGGTAGGCAAGTTCTACAATAGCCCGGTTGCCTTGGGTGCTGGTGCTGGCGCGGTGTTATCGTGTACGTTTGCGGCTTTGGGCTGTAAGCTCAATACG
>2690315682        591 bp          dna
TGTACACACTACTTATTCATAGTAGTAGTTGCAGTTAACTCTACACTGTTAACAATTAATGCAGGAGACTACATCTTCTACACTGACTGGGCTTGGACATCGTATACGGTATTCTCAATATCGCAAACTTTGATGCTTATTGTAGGAGCTACATATTATCTTACATTTACGGGCGTTCCAGGCACAGCAACGTACTACGCTCTAATTATGACAGTATACACATGGGTAGCAAAAGGTGCATGGTTT---GCACTCGGATATCCATATGACTTCATTGTAACTCCAGTTTGGTTACCATCAGCAATGCTTTTGGACTTAGTCTACTGGGCAACAAAGAAGAACAAGCACTCCTTGATACTGTTTGGCGGCGTACTAGTAGGAATGTCTTTACCATTATTCAATATGGTAAACCTCATTACAGTTGCAGACCCACTTGAAACGGCATTCAAGTATCCAAGACCAACATTGCCACCATATATGACACCAATAGAACCACAAGTCGGTAAGTTCTATAACAGTCCAGTCGCATTGGGCGCAGGTGCAGGTGCAGTTTTGGCATGTACATTTGCAGCGTTAGGTTGTAAATTGAACACT
>2698536741        591 bp          dna
ACAACCCACTATCTGTTCATTGTTGTAGTTGCTGTCAATAGCACGCTACTGACAATTAACGCAGGAGACTATATCTTCTACACCGACTGGGCTTGGACATCCTTTGTAATATTTTCGATTTCACAATCGACTATGCTTGCAGTAGGAGCTGTCTATTACTTGCTCTTTACAGGAGTTCCAGGAACAGCCACGTATTACGCAACCATAATGACTATCTATACATGGGTTGCAAAAGGTGCGTGGTTT---GCATTAGGATACCCATATGACTTCGTAGCAGTACCAGTATGGATACCTTCAGCCATGTTGTTGGACCTCACGTATTGGGCTACGCGGCGCAATAAGCACATGCTAATACTTGTCGGCGGTACTTTGGTTGGTCTATCACTTCCGTTATTCAACATGATCAACCTGCTGCTAGTGCGAGATCCGTTGGAAGTCGCATTCAAGTATCCTAGACCCACATTGCCACCTTATATGACGCCAATTGAGCCTCAGGTCGGAAAGTTCTACAATAGTCCCGTTGCCTTGGGAGCAGGCGCTTCAGCAGTGCTAACTGTACCGATAGCAGCATTGGGTGCTAAACTGAACACG
>2706794823        591 bp          dna
TGTACTCACTACTTATTCATAGTAGTAGTTGCAGTTAACTCCACTTTGTTAACAATTAACTCTGGTGACTATATCTTCTATACTGATTGGGCCTGGACATCATTTGTAGTATTTTCCATTGCCAACACTTTGATGACTGTTGTTGGTGCTGTGTATTATCTTACATTTACTGGTGTACCTGGTACTGCATCGTATTACGGTCTGATTATGCAGGTCTATACTTGGGTTGCAAAAGTTGCATGGTTT---GCACTTGGTTACCCAGTGGATTTCATCGTTCATCCAATGTGGATTCCATCGTGTATGTTATTGGACTTGGCATATTGGGCTACGAAGAAAAATAAGCACTCGCTGATATTCTTTGGCGGAGTTTTAGTTGGAATGTCAATGCCACTGTTCAATATGGTACAGTTGATGTTGATAGCAGATCCGCTAGAAACTGCATTCAAGTATCCGAGACCGACATTGCCTCCATACATGACGCCGATAGAACCGCAGGTAGGTAAGTTCTACAATAGCCCAGTAGCTCTGGGAGCGGGAGCTGGATCGGTACTAGCATGTACATTTGCGGCATTAGGCTGTAAGCTTAATACG
>2757320681        591 bp          dna
TGTACTCACTACTTATTCATAGTAGTGGTAGCAGTCAACTCGACCTTGTTGACAATCAACGCAGGAGACTACATCTTCTATACTGACTGGATGTGGACATCTTATGTGATATTTACTCTATCACAATCATTGATGCTCGCAGTCGGTGCAGCATACTACCTTACGTTCACTGGCGTTCCAGGAACAGCAACATACTATGCACTAATTATGACAGTGTATACTTGGATTGCAAAAGGTGCGTGGTTC---TCCTTAGGATATCCATACAGCTTCGTCGTTGTGCCAATGTGGATTCCATCTGCAATATTGATGGATTTGGCATATTGGGCAACAAAGAGAAACAAACACTCTTTGATCCTGATAGGCGGTGTACTCTGTGGTATGTCAATGTCGTTGTTCAACATGATCAATCTAATCACAATAGATGATCCTCTTGAGACTGCTTTCAAATACCCAAGAACCACATTGCCTCCATACATGACTCCAATAGAACCCCAAGTAGGAAAGTTCTATGATAGTCCCGTCGCGTTAGGTGCAGGCGCTAGTGCAGTTTTGACAGTAACAATGACTGCATTGGGTTGCAAATTAACAACA
>2757320762        591 bp          dna
TGTACACACTACTTATTCATAGTAGTAGTTGCAGTTAACTCTACACTGTTAACAATTAATGCAGGAGATTACATCTTCTACACTGACTGGGCTTGGACATCGTACACGGTATTTTCAATATCGCAAACTTTGATGCTTATTGTAGGAGCTACATATTATCTTACATTTACGGGCGTTCCAGGCACAGCAACGTACTACGCTCTAATTATGACAGTATACACATGGATTGCAAAAGGTGCATGGTTT---GCACTCGGATATCCATATGACTTCATTGTGACTCCAGTTTGGTTACCATCAGCAATGCTTTTGGACTTAGTCTACTGGGCAACAAAGAAGAACAAGCACTCCTTGATACTGTTTGGCGGCGTACTAGTAGGAATGTCTTTACCATTATTCAATATGGTAAACCTCATTACAGTTGCAGACCCGCTTGAAACGGCATTCAAATATCCAAGACCAACATTGCCACCATATATGACACCAATAGAACCCCAAGTAGGTAAGTTCTATAACAGTCCAGTCGCATTGGGCGCAGGTGCAGGTGCAGTTTTGGCATGTACATTTGCAGCGTTAGGTTGTAAATTGAACACT
>2775506846        591 bp          dna
TGTACTCACTACTTATTCATAGTAGTGGTAGCAGTCAACTCGACCTTGTTGACAATCAACGCAGGAGACTACATCTTCTATACTGACTGGATGTGGACATCTTATGTGGTATTTACTCTATCACAATCATTGATGCTCGCAGTCGGTGCAGCATACTACCTTACGTTCACTGGTGTTCCAGGAACAGCAACCTACTATGCACTTATAATGACAGTGTATACTTGGATTGCAAAAGGTGCGTGGTTC---TCCTTAGGATATCCATACAGCTTCATCGTTGTGCCAATGTGGATTCCATCTGCAATATTGATGGACTTGGCATATTGGGCAACAAAGAGAAACAAACACTCTTTGATCCTAATCGGCGGTGTGCTCTGTGGAATGTCAATGTCGATGTTCAACATGATCAATCTAATCACAATAGATGATCCTCTTGAGACTGCTTTCAAATATCCAAGAACCACATTGCCTCCATACATGACACCAATAGAACCCCAAGTAGGAAAGTTCTATGATAGTCCTGTTGCATTGGGTGCAGGAGCTGGTGCAGTTTTGACAGTAACAATGACTGCATTAGGTACCAAACTCACAACC
>2775506851        591 bp          dna
TGTACTCACTACTTATTCATAGTAGTGGTAGCAGTCAACTCAACCTTGTTGACAATCAACGCAGGAGACTACATATTCTACACTGATTGGGCATGGACATCTTATGTGATATTTACACTATCACAATCATTGATGCTCGCAGTCGGTGCAGCATATTACCTTACGTTCACTGGCGTGCCAGGAACCGCAACATACTATGCACTCATTATGACAGTGTATACATGGATTGCAAAAGGTGCGTGGTTT---TCCTTAGGATATCCATACAGCTTCATCGTTGTGCCAATGTGGATTCCATCAGCAATATTGATGGATTTGGCATATTGGGCAACAAAGAGAAACAAACACTCTTTGATCCTAATCGGTGGTGTACTTTGTGGCATGTCCATGTCGTTGTTCAACATGATCAATCTAATCACAATAGATGATCCTCTTGAGATGGCTTTCAAATACCCGAGAACCACATTGCCTCCATACATGACACCAATAGAACCCCAAGTAGGAAAGTTCTATGATAGTCCCGTTGCGTTGGGTGCAGGAGCTGGTGCAGTTTTGACAGTAACAATGACTGCATTAGGAACTAAACTCACAACA
>2775506854        591 bp          dna
TGTACTCACTACTTATTCATAGTAGTGGTAGCAGTCAACTCGACCCTGTTGGTAATCAACGCAGGAGACTACATATTCTACACTGATTGGGCATGGACATCATATGTGATATTTACACTATCACAATCATTGATGCTCGCAGTCGGTGCAGCATATTACCTTACGTTCACTGGTGTACCAGGAACGGCAACATACTATGCACTGATAATGACGGTGTATACGTGGATTGCAAAAGGTGCGTGGTTC---TCCTTAGGATACCCATACAGCTTCATCGTTGTTCCGATATGGATTCCATCTGCAATATTGATGGATCTGGCATATTGGGCAACAAAGAGAAACAAACACTCTTTGATCCTTATAGGCGGTGTGCTCTGTGGAATGTCTATGTCGTTGTTCAACATGATCAATCTAATCACAATAGATGATCCTCTTGAGACTGCTTTCAAATACCCGAGAACCACATTGCCTCCATACATGACACCGATAGAACCACAAGTAGGTAAGTTCTATGATAGTCCCGTAGCTTTGGGTGCAGGCGCTAGTGCCGTATTAACGGTAACAATGACTGCGTTAGGAACCAAACTAACAACA
>2786546490        591 bp          dna
TGTACCCACTACTTATTCATAGTAGTAGTTGCAGTTAACTCAACACTGTTAACAATTAACGCAGGTGACTACATTTTCTATACTGACTGGGCTTGGACTTCGTACACGGTATTTTCAATATCGCAAACGTTGATGCTTATCGTAGGTGCTACATACTATCTTACGTTTACAGGCGTTCCAGGCACAGCAACGTATTATGGCCTCATTATGACAGTATATACTTGGGTAGCCAAAGCCGCATGGTTT---TCACTCGGTTATCCGTATGACTTCATTGTAACTCCAGTTTGGCTACCATCAGCAATGCTGTTGGACTTNGTATACTGGGCNACAAAGAAGAACAAACACTCTTTGATACTGTTNGGAGGCGTACTTGTAGGAATGTCNTTACCNTTGTTCAANATGNTNAACNTGATAACAGTAGCAGACCCACTTGAAACGGCATTCAAATATCCTAGACCAACATTGCCACCATACATGACACCGATAGAACCGCAGGTAGGAAAGTTCTATAACAGTCCAGTTGCGCTCGGTGCAGGTGCAGGTGCAGTCTTAGGATGTACGTTCGCAGCATTAGGTTGTAAACTTAATACT
>2786546740        591 bp          dna
TGTACTCACTACTTGTTCATAGTAGTAGTTGCAGTTAACTCTACACTGTTAACAATTAATGCAGGAGACTACATTTTCTATACTGACTGGGCTTGGACTTCGTTCACGGTATTTTCAATATCGCAAACGTTGATGCTTAGCGTAGGTGCAACATATTACCTAACGTTTACAGGCGTTCCAGGAACAGCGACGTACTACGGCCTAATTATGACAGTATACACATGGGTAGCAAAAGGCGCATGGTTT---GCTCTAGGTTATCCATATGACTTCATTGTAACACCAATTTGGTTACCATCAGCAATGCTGCTTGATTTAGCCTATTGGGCCACAAAGAAGAACAAACATTCGTTGATACTGTTTGGCGGCGTACTTGTAGGAATGTCTTTACCATTATTCAATATGGTAAACCTGATAACAGTAGCAGACCCACTAGAAACGGCATTCAAATATCCAAGACCGACATTGCCACCATACATGACACCAATAGAACCTCAAGTAGGTAAATTCTATAACAGTCCAGTAGCACTGGGTGCAGGTGCTGGTGCAGTATTGTCAGTTACGTTTACAGCATTAGGTTGTAAGCTAAATACT
>2788500263        594 bp          dna
ACAATACACTACCTGTTCATAGTCGTAGTTGCAGTGAACTCAACGCTGTTGACCATCAATGCTGGAGACTACATCTTCTACTCTGATTGGATGTGGACATCATTTGTGATCTTCAATCTTAGCCAGTCAACTATGCTTGTTGTTGGTGCCATCTACTACCTGCTATTCACAGGAGTGCCTGGTACAGCAACTTATTATGCTACAATAATGACCATCTACACCTGGGTTGCAAAGTGGGCTTGGATTggaGGACTAGGCTATCCATACGACTTCATGATAGTCCCAGTGTGGATACCAAGCGCAATGCTACTAGATCTAGCATACTGGGCAACCAGGAGGAACAAGCATGCAGCAATACTCATAGGAGGCTCTCTATTAGGAATGTCAATGCCACTCTTCAACATGATTAACCTGCTTACTGTACATGACCCCTTAGAGATGGCATTCAAGTACCCAAGACCAACACTCCCAGCATACCTAACACCAATAGAGCCTCAGGTAGGTAAGTTCTATAACAGCCCAGTGGCACTAGCAGCAGGTATTAGCGCTGTTATAAGCGTACCAATGGCAGCCCTAGGAGCAAAGCTGAATACA
>AACY095819        591 bp          dna
TGTACACACTACTTATTCATAGTAGTTGTTGCAGTTAACTCAACTCTGTTAACAATTAATGCAGGAGACTACATCTTCTACACTGACTGGGCTTGGACATCGTATACGGTATTTTCAATATCGCAAACTTTGATGCTTATTGTAGGAGCTACATATTATCTTACATTTACTGGCGTTCCAGGCACAGCAACGTACTACGCTCTAATTATGACAGTATACACATGGATAGCAAAAGGTGCATGGTTT---GCACTCGGATATCCATATGACTTCATTGTAACTCCAGTTTGGTTACCATCAGCAATGCTTTTGGATTTAGTCTACTGGGCAACAAAGAAGAACAAGCACTCCTTGATACTGTTTGGCGGCGTACTGGTAGGAATGTCTTTACCATTATTCAACATGGTAAACCTGATAACAGTAGCAGACCCGCTTGAAACGGCATTCAAATATCCAAGACCAACATTGCCACCATATATGACACCAATAGAACCGCAAGTAGGTAAGTTCTATAACAGTCCAGTTGCACTGGGCGCAGGTGCAGGTGCAGTTTTGGCATGTACATTTGCAGCACTAGGTTGTAAATTGAACACT
>AACY747844        591 bp          dna
TGTACTCATTACTTGTTCATAGTAGTGGTAGCAGTCAATTCTACGCTTTTGACAATTAATGCAGGAGACTATATCTTCTACACTGATTGGGCTTGGACATCATTTGTAGTATTCTCCATCTCACAAACTTTGATGTTAACTGTTGGAGCAGTTTACTACCTTACATTTACAGGTGTTCCAGGTACAGCGACGTACTACGCCTTAATTATGACAGTGTACACATGGGTAGCTAAAGGTGCATGGTTT---GCACTGGGATATCCATATGACTTCATTGTTACACCAGTATGGATTCCATCAGCAATGTTGTTGGATCTGGCGTATTGGGCAACAAAGAAGAACAAGCACTCGTTGATATTGTTTGGAGGTGTAATGGTCGGAATGTCGTTACCGTTATTCAACATGGTTAATTTGATTACGGTAGCAGATCCGCTAGAGACTGCATTCAAGTATCCAAGACCAACGTTACCACCATATATGACACCGATAGAACCGCAGGTAGGAAAGTTCTATAACAGCCCAGTTGCGCTTGGCGCAGGTGCTGGAGCAGTTTTGTCGGTAACGTTTGCGGCGTTAGGTTGTAAGCTAACTACG
>AB305370        591 bp          dna
TGCACTCATTACTTATTCATAGTAGTAGTTGCAGTCAACTCCACTTTGTTAACAATTAACTCGGGAGACTATATCTTCTATACAGACTGGGCTTGGACATCATTTGTGGTATTTTCCATAGCTAATACTCTAATGACGGTAGTTGGAGCTGTTTACTATACCACATTTACAGGTGTTCCGGGCACAGGCGCATATTATGGCTTGATTATGCAAGTCTATACTTGGGTTGCCAAAGTTGCATGGTTT---GCACTTGGTTATCCGGTGGATTTCATCGTTCATCCTATGTGGATTCCATCTTGTATGCTATTGGACTTGGCATATTGGGCTACAAAGAAGAATAAGCACTCGCTGATATTCTTTGGCGGAGTTTTAGTCGGAATGTCAATGCCGCTGTTCAACATGGTACAACTAATGTTAATTGCGGATCCGCTAGAAACTGCATTCAAGTATCCAAGACCAACATTGCCTCCATACATGACGCCAATAGAACCGCAGGTAGGTAAGTTCTACAATAGCCCAGTAGCTCTGGGAGCGGGAGCTGGATCTGTGCTGTCGGTGACGTTTGCAGCATTGGGTTGTAAGCTCAATACG
>AB353463        591 bp          dna
ACTACACACTATCTATTCATAGTTGTAGTTGCTGTAAATAGTACATTATTGACAATCAATGCAGGAGACTACATCTTCTATACTGATTGGGCGTGGACCTCATTCGTAGTGTTCTCAATATCCCAATCAACTATGCTTGTAGTTGGTGCAATCTATTACATGCTATTCACCGGAGTACCAGGAACTGCAACATATTACGCAACAATCATGACTATCTATACATGGGTAGCCAAAGGAGCTTGGTTT---GCACTAGGATATCCATTGGACTTCATCACCACACTTGTGTGGATACCTTCAGCTATGCTGCTAGATTTGACATATTGGGCAACAAGAAGGAATAAACATGCTGCCATTATAATTGGCGGAACATTGGTTGGACTTTCACTGCCAATATTTAATATGATCAATCTACTGTTAGTCAGAGATCCTCTGGAAATGGCATTCAAATATCCTCGTCCAACATTGCCTCCATACATGACACCAATCGAGCCTCAGGTCGGAAAGTTCTACAATAGTCCCGTGGCGCTAGGATCGGGAGCTGGAGCTGCACTAAGTGTTCCGATAGCTGCACTGGGTGCGAAACTCAATACT
>AB353465        591 bp          dna
ACAACGCACTATTTGTTCATAGTGGTGGTTGCTGTCAACAGCACGCTGCTAACGATCAACGCAGGGGACTACATCTTCTACACAGACTGGGCGTGGACATCGTTTGTCGTATTTTCGATCTCTCAATCTACAATGCTTGCCGTGGGAGCGATATACTACATGCTGTTCACAGGAGTTCCAGGAACTGCCACATATTACGCCACAATCATGACCATCTACACTTGGGTCGCCAAGGGTGCATGGTTC---GCATTAGGCTATCCCTACGACTTCATTACGGTACCTATATGGATACCATCGGCGATGCTGTTAGACCTAACATACTGGGCTACAAGAAGGAACAAACACGCTGCTATAATCATAGGAGGAACACTGGTGGGCCTTTCAATACCTCTGTTCAACATGGTAAACTTGCTGCTCATAAGGGATCCACTTGAAATAGCATTCAAGTATCCAAGGCCTACGCTGCCAGCATATATGACCCCTATCGAACCTCAGGTCGGCAAGTTCTACAACAGTCCTGTCGCTTTGGGTTCAGGGGCAGGAGCAGTGCTGACGGTTCCGATAGCTGCGTTAGGTGCAAAGCTCAACACG
>AB353479        591 bp          dna
ACAACCCACTATCTGTTCATTGTTGTAATTGCAGTCAATAGCACACTGCTGACAATTAATTCAGGAGACTACCTTTTCTACAGTGATTGGGCTTGGACATCATTCGTAGTATTCTCAATATCACAATCAACTATGCTTGTGGTAGGTGCGATATACTATATGTTGTTCACAGGTGTTCCGGGAACAGCTACGTATTATGCGACAATCATGACAATTTACACTTGGGTGGCAAAAGGTGCATGGTTC---GCGTTGGGATATCCTTACGACTTCGTGGTAACACCAGTTTGGATACCTTCGGCAATGCTCTTGGATCTCACGTATTGGGCCACAAGAAGAAATAAGCACGCAGCGATAATAATAGGCGGAACATTGGTCGGACTTTCATTGCCAATATTCAACATGATCAATCTGTTGTTAGTGAGAGATCCATTGGAGATGGCATTCAAGTATCCGCGGCCTACATTGCCTCCGTATATGACGCCCATAGAGCCTCAGGTCGGAAAGTTCTACAACAGTCCCGTAGCATTAGGATCAGGTGCAGGAGCAGTACTTAGTGTACCGATTGCTGCATTGGGAGCAAAGCTCAACACG
>AB353484        591 bp          dna
gctACACACTACTTATTCATAGTAGTAGTTGCTGTTAACAGCACATTACTTACTATCAATGCAGGAGACTACATTTTCTACAGTGACTGGGCATGGACATCATTCGTAGTATTTTCCATATCACAATCAACTATGCTTGTGGTAGGTGCGATATACTATATGTTGTTCACAGGGGTTCCGGGAACTGCTACGTATTACGCGACAATAATGACAATTTATACTTGGGTGGCAAAAGGTGCATGGTTT---GCATTGGGATATCCGTATGATTTCGTCGTAACACCCGTTTGGATACCTTCAGCTATGCTCTTGGATCTTACGTATTGGGCCACTAGGAGGAATAAGCACGCGGCAATAATAATTGGTGGAACATTGGTCGGACTTTCACTGCCAATGTTCAATATGATTAATCTGCTGTTGGTGAGAGATCCATTGGAGATGGCATTCAAGTATCCGCGGCCTACGTTGCCTCCTTATATGACGCCCATCGAGCCCCAGGTAGGTAAGTTCTACAATAGTCCCGTAGCGTTAGGTTCAGGTGCAGGAGCAGTACTTAGCGTACCAATAGCGGCATTAGGAGCAAAACTCAACACA
>AB353494        591 bp          dna
ACAACGCATTATCTGTTCATAGTTGTCGTAGCTGTTAACAGCACGCTGCTGACTATTAATGCTGGAGACTACATATTCTACACTGATTGGGCGTGGACTTCATTCGTCGTGTTCTCTATATCGCAATCAACGATGCTCGTTGTGGGTGCCATCTATTACATGTTGTTTACGGGAGTGCCGGGGACAGCAACCTACTATGCCACTATAATGACAATTTATACATGGGTTGCGAAAGGAGCTTGGTTT---GCTCTTGGATATCCATACGACTTCATTACGGTACCGGTGTGGATTCCATCTGCAATGTTGCTGGACCTGTCGTACTGGGCAACAAGAAGGAACAAACACGCAGCGATACTGATAGGAGGAACATTGGTTGGACTTTCACTGCCACTGTTTAACATGATCAACCTATTGACCATACGCGATCCACTGGAAATGGCATTCAAGTATCCTAGACCAACACTACCTCCATACATGACCCCAATCGAACCGCAAGTCGGTAAATTCTATAATAGTCCAGTAGCCTTAGGAGCTGGCGCGGGAGCCGTGCTATCTGTGCCAATCGCAGCTTTGGGTGCAAAACTCAATACA
>AB373240        591 bp          dna
TGTACACACTACTTATTCATAGTAGTTGTTGCAGTTAACTCAACTCTGTTAACAATTAATGCAGGAGACTACATCTTCTACACTGACTGGGCTTGGACTTCGTACACGGTATTTTCAATATCGCAAACGTTGATGCTAATTGTAGGTGCATGTTATTACTTGACATTTACTGGCGTTCCAGGCACAGCAACGTACTACGCTCTAATTATGACAGTATACACATGGATAGCAAAGGCCGCATGGTTT---TCGTTAGGATATCCATATGACTTCATTGTGACTCCAGTTTGGTTACCATCAGCAATGCTGTTGGACTTGGTCTACTGGGCAACAAAGAAGAACAAGCACTCCTTGATACTGTTTGGCGGCGTACTGGTAGGAATGTCTTTACCATTGTTCAACATGGTAAACCTGATAACAGTAGCAGACCCACTAGAAACGGCATTCAAATATCCGAGACCAACATTGCCACCATACATGACACCGATAGAACCCCAGGTTGGTAAGTTCTATAATAGCCCAGTAGCGCTCGGTGCAGGTGCAAGCGCAGTATTGGGATGTACGTTTGCAGCATTAGGTTGTAAACTCAATACT
>AB373243        591 bp          dna
TGTACGCACTACTTGTTCATTGTAGTAGTTGCAGTAAACTCGACCTTGTTAACAATTAACGCAGGAGACTACATCTTCTATACTGAATGGGCCTGGACTTCGTTTACGGTATTCTCTATATCGCAAACATTGATGCTTGTAGTAGGTGCAACATATTACCTTACATTTACAGGTGTTCCAGGAACCGCAACGTATTATGCGTTGATTATGACGGTGTATACGTGGATAGCAAAAGGTGCATGGTTT---GCACTAGGATATCCATATGACTTTATTGTTACACCAGTATGGCTACCATCAGCAATGCTGTTGGACTTGGCGTATTGGGCAACAAAGCGAAACAAACACTCTCTGATATTATTCGGCGGTGTGTTAGTTGGAATGTCATTGCCACTGTTTAACATGGTTAACTTGATTACGGTCGCAGACCCACTAGAAACGGCATTCAAATATCCAAGACCAACATTGCCACCATACATGACCCCGATTGAACCGCAGGTAGGAAAGTTCTATAACAGTCCAGTTGCGCTGGGTGCAGGTGCTGGTGCAGTATTGTCAGTCACTATGGCTGCGTTGGGTGTTAAACTAAACACT
>AB373251        591 bp          dna
TGTACGCACTACTTGTTCATTGTAGTAGTTGCAGTAAACTCGACCTTGTTAACAATTAACGCAGGAGATTACATCTTCTATACTGATTGGGCCTGGACTTCGTTTACGGTATTCTCTATATCGCAAACGTTGATGCTTGTAGTAGGTGCATGTTATTATCTTACATTTACAGGTGTTCCAGGAACAGCAACGTATTACGCGTTGATTATGACGGTGTATACATGGGTAGCAAAAGGTGCATGGTTT---GCATTAGGATATCCATATGACTTCATTGTTACACCAGTATGGTTACCTTCAGCAATGCTGTTGGACTTAGCATATTGGGCAACAAAGAGAAACAAGCACTCGCTGATTTTGTTCGGTGGTGTCTTAGTTGGAATGTCATTGCCACTGTTTAACATGGTTAACTTGATTACGGTCGCAGACCCACTAGAAACGGCATTCAAATATCCACGACCAACATTGCCACCATACATGACTCCGATAGAACCGCAGGTAGGTAAATTCTATAACAGCCCGGTAGCGCTGGGTGCGGGAGCTGGTGCAGTGTTGTCAGTCACTATGGCTGCGTTGGGTGTTAAACTTAACACT
>AB373287        591 bp          dna
TGTACACACTACTTATTCATAGTAGTAGTTGCAGTTAACTCTACACTGTTAACAATTAATGCAGGAGACTACATCTTCTACACTGACTGGGCTTGGACTTCGTACACGGTATTCTCAATATCGCAAACGTTGATGCTTATAGTAGGTGCAACATATTATCTAACATTTACAGGCGTTCCAGGCACAGCAACGTACTACGCTCTAATTATGACAGTATACACATGGATAGCTAAAGCCGCATGGTTT---TCACTCGGATATCCATATGACTTCATTGTAACTCCAGTTTGGTTGCCATCAGCAATGCTGTTGGACTTAGTCTACTGGGCAACAAAGAAGAACAAACACTCGTTAATACTGTTTGGAGGCGTACTGGTAGGAATGTCTTTACCATTGTTCAACATGGTAAACCTGATAACAGTCGCAGACCCACTTGAAACGGCATTTAAATATCCAAGACCAACATTGCCACCATACATGACACCGATAGAACCGCAAGTAGGCAAATTCTATAACAGCCCAGTTGCGCTAGGTGCAGGTGCAGGTGCAGTATTGGGATGTACATTTGCGGCATTAGGTTGCAAACTAAACACT
>AB373341        591 bp          dna
TGTACTCACTACTTATTCATAGTAGTAGTCGCAGTCAATTCAACTCTGCTTACAATTAATGCAGGTGACTATATCTTCTACACCGATTGGGCTTGGACATCCTTTGTAGTATTTTCCATCTCACAAACTTTGATGCTTTGTGTTGGTGCAACATATTACCTAACATTTACAGGAGTTCCAGGTACCGCGACGTATTACGCGTTGATCATGACAGTGTATACATGGATAGCAAAAGGTGCATGGTTT---GCACTTGGATATCCATATGACTTCATTGTTACACCAGTATGGATTCCATCAGCGATGCTGTTGGACTTGGCGTATTGGGCGACAAAGAGGAACAAGCACTCTCTGATTCTGTTCGGCGGCGTACTGTGTGGAATGTCGTTACCATTGTTTAACATGGTAAACCTGATTACAGTAGCGGATCCATTGGAGACTGCATTCAAGTATCCAAGACCTACGTTGCCACCATACATGACACCGATAGAACCGCAGGTAGGAAAGTTCTATAATAGCCCAGTTGCGCTTGGCGCAGGTGCTGGAGCTGTGTTGTCTGTAACGTTTACGGCGTTGGGATGTAAACTAACTACG
>AB373358        591 bp          dna
TGTACACACTACTTATTCATAGTAGTGGTTGCAGTTAACTCAACACTGTTAACAATTAATGCAGGAGATTACATCTTCTACACTGACTGGGCTTGGACTTCGTACACGGTATTCTCAATATCGCAAACGTTGATGCTAATTGTAGGTGCTACATATTACCTAACATTTACTGGCGTTCCAGGCACAGCAACGTACTACGCTCTAATTATGACAGTATACACATGGATAGCGAAAGGCGCATGGTTT---TCGTTAGGATATCCATATGACTTCATTGTGACTCCAGTTTGGCTTCCTTCAGCAATGCTGTTGGACTTGGTCTACTGGGCAACAAAGAAGAACAAGCACTCCTTGATACTGTTCGGCGGCGTACTGGTAGGAATGTCATTACCATTATTCAACATGGTAAACCTGATAACAGTAGCAGACCCACTAGAAACGGCATTCAAATATCCAAGACCAACATTGCCACCATACATGACACCGATAGAACCCCAAGTTGGTAAGTTCTATAACAGCCCAGTAGCGCTCGGTGCAGGTGCAGGTGCAGTATTGGCATGTACGTTTGCAGCATTAGGTTGTAAACTCAACACT
>AB427054        591 bp          dna
TGTACTCACTACTTATTCATAGTAGTGGTGGCAGTCAACTCGACCTTGTTGACAATCAACGCGGGAGACTACATCTTCTATACTGACTGGATGTGGACATCATATGTGATATTCACACTATCACAATCCCTGATGCTCGCAGTCGGTGCGGCGTATTACCTTACGTTCACTGGCGTTCCAGGAACAGCGACCTACTATGCACTGATAATGACAGTGTATACGTGGATTGCAAAAGGAGCATGGTTC---TCCCTCGGATATCCGTACAGCTTCATCGTTGTGCCAATATGGATACCATCGGCAATGCTGATGGATCTTGCATATTGGGCTACCAAGAGAAACAAGCACATGTTGATCTTGGTAGGAGGTGTGCTGTGTGGAATGTCGATGTCAATGTTCAACATGATCAACTTGTTGACGATTGACGATCCGCTCGAGACTGCCTTCAAGTATCCAAGAACCACGTTGCCACCATACATGACTCCGATAGAACCCCAAGTAGGTAAGTTCTACGATAGTCCTGTAGCACTAGGTGCAGGCGCTGGTGCAGTTCTTACAGTTACAATGACTGCGTTGGGCTGCAAACTGACGACC
>AB458226        591 bp          dna
ACAACGCACTATCTATTCATCGTAGTAGTTGCTGTAAATAGCACACTATTGACTATTAATGCTGGAGACTATATCTTCTACACCGATTGGGCATGGACGTCATTCGTCGTATTCTCTATCGCTCAATCGACAATGCTTGTGGTGGGGGCGATATACTATATGCTGTTTACAGGCGTGCCGGGTACCGCTACTTATTATGCAACCATTATGACGATATACACTTGGGTTGCAAAAGGCGCCTGGTTT---GCATTAGGCTACCCATACGACTTCGTTACGGTGCCTGTCTGGATACCTTCGGCAATGTTATTGGACCTGACTTATTGGGCGACAAGAAGGAATAAACATGCTGCAATTATAATCGGCGGAACCCTGGTAGGTCTCTCACTTCCGATGTTCAACATGATTAATCTCCTGTTGATTAGAGATCCCTTAGAAGTAGCTTTCAAGTATCCACGTCCTACACTACCGCCATATATGACTCCCATTGAGCCTCAGGTAGGAAAGTTTTACAATAGTCCTGTAGCCTTAGGAGCAGGCGCATCAGCAGTGCTATCAGTACCAATTGCAGCTTTGGGTGCTAAACTTAACACG
>AB458227        591 bp          dna
ACAACGCACTATCTATTCATAGTAGTAGTTGCTGTAAATAGCACACTATTGACTATTAATGCTGGAGACTATATCTTCTACACCGATTGGGCATGGACGTCATTCGTCGTATTCTCTATCTCTCAATCGACAATGCTTGTGGTGGGGGCGATATACTATATGCTGTTTACAGGCGTGCCGGGTACCGCTACTTATTATGCAACCATTATGACGATTTATACATGGGTTGCAAAAGGCGCCTGGTTT---GCATTAGGCTACCCATACGACTTCGTTACAGTACCAATCTGGATACCTTCGGCAATGTTATTAGACCTGACGTATTGGGCGACTAGAAGGAACAAACATGCTGCCATAATAATTGGCGGAACGCTAGTAGGTCTATCGCTTCCGATGTTCAATATGATCAACCTTTTATTGATCAGAGATCCATTAGAGGTAGCCTTCAAGTATCCACGTCCTACACTACCGCCATATATGACTCCCATTGAGCCTCAGGTAGGAAAGTTTTACAATAGTCCTGTAGCCTTAGGAGCAGGCGCATCAGCAGTGCTATCAGTACCAATTGCAGCTTTGGGTGCTAAACTTAACACG
>AB458229        591 bp          dna
ACAACGCACTATCTGTTCATAGTAGTAGTTGCTGTAAACAGCACACTATTGACTATTAATGCTGGAGACTATATCTTCTACACTGACTGGGCATGGACTTCATTCGTGGTATTTTCTATCTCTCAATCGACAATGCTTGTGGTGGGGGCAATCTACTATATGCTGTTTACGGGCGTGCCGGGTACCGCTACTTATTATGCAACCATTATGACGATATATACATGGGTTGCAAAAGGCGCCTGGTTC---GCATTAGGCTACCCATACGACTTCGTCACAGTGCCTATCTGGATACCCTCGGCAATGTTATTAGACTTGACTTATTGGGCGACTAGGAGGAATAAGCATGCTGCTATAATAATTGGCGGAACGCTAGTAGGATTATCTCTTCCAATGTTCAATATGATCAATCTTTTACTGATCAGAGATCCATTAGAGGTAGCCTTCAAATATCCCCGTCCGACATTGCCGCCATACATGACTCCGATTGAACCTCAGGTAGGTAAATTCTACAATAGTCCTGTTGCCTTAGGAGCAGGCGCAGGAGCAGTGCTATCCGTGCCAATTGCTGCATTGGGTGCTAAACTAAACACG
>AB465037        591 bp          dna
ACAACGCACTATTTGTTCATAGTAGTCGTTGCTGTCAACAGCACGCTGCTAACCATCAACGCAGGAGACTATATCTTCTACACAGACTGGATGTGGACCTCCTTCGTAGTATTCTCGATCTCGCAATCGACCATGCTCGTTGTGGGTGCGATATACTACATGCTCTTCACAGGAGTACCTGGTACAGCCACATACTACGCCACAATCATGACAATCTACACATGGGTCGCAAAGGGTGCATGGTTC---GCACTGGGCTATCCGTACGACTTCATTGTAGTTCCAATTTGGATACCTTCAGCAATGCTGTTGGATCTCGCATACTGGGCTACAAGGCGGAACAAGCACGCTGCAATCATCATTGGCGGTTCACTAGTTGGCCTATCACTCCCGCTGTTCAACATGGTCAACCTGCTGCTCGTGAGGGATCCACTCGAAGTGGCATTCAAGTATCCTAGACCAACACTACCAGCATACATGACTCCAATCGAGCCTCAGGTAGGTAAGTTCTACAACAGTCCGGTAGCGCTAGGTTCAGGTGCAGGAGCAGTACTGTCCGTCCCGATCGCTGCGTTAGGTGCAAAGCTTAACACG
>AB542169        591 bp          dna
ACAACTCACTATTTATTCATAGTTGTTGTTGCAGTAAATAGTACGTTGCTTACAATCAACGCAGGAGATTATATCTTCTATACTGACTGGGCATGGACATCATTTGTTGTATTTTCAATTTCTCAATCCACAATGCTTGTGGTAGGAGCTATATACTATATGTTGTTTACAGGTGTCCCAGGTACAGCTACGTATTATGCAACTATAATGACTATATATACATGGGTTGCCAAAGGTGCATGGTTT---GCATTGGGATATCCATACGATTTTGTCGTGGTTCCTGTTTGGATACCGTCGGCTATGTTGTTGGATTTGGCATACTGGGCAACAAGAAGGAACAAACACGCGGCTATATTGATCGGTGGTGTATTGGTAGGAATGTCGCTGCCACTGTTTAATATGATCAACTTGTTACTAGTTGCCGACCCCTTGGAAATGGCATTCAAGTATCCTAGACCCACGTTACCTCCATACATGACTCCAATTGAACCCCAAGTAGGAAAGTTCTATAACAGTCCTGTCGCGTTAGGTGCCGGTGCAGGAGCGGTACTTTGTGTCCCCATAGCGGCTTTGGGTGCTAAACTCAATACA
>AB545961        591 bp          dna
ACAACGCACTATCTGTTCATTGTTGTGGTTGCTGTCAATAGCACATTGCTGACAATCAATGCAGGAGACTACATATTCTACACCGATTGGGCTTGGACATCCTTTGTAGTATTCTCGATATCACAATCGACCATGCTTGCAGTAGGAGCTGTCTACTATTTGCTCTTCACAGGAGTGCCGGGAACTGCCACGTATTATGCAACCATCATGACCATCTATACATGGGTTGCAAAGGGTGCGTGGTTT---GCTTTGGGATACCCGTATGACTTCGTTGCGGTGCCAGTGTGGATACCTTCAGCCATGTTGTTAGACCTTACGTATTGGGCTACGAGACGGAATAAGCACATGCTTATACTTGTTGGCGGTACGTTGTGCGGTCTATCACTTCCGTTGTTCAACATGATTAACTTGCTGCTAGTAAGAGACCCATTGGAAGTTGCATTCAAGTATCCTAGACCCACATTGCCGCCTTATATGACGCCAATAGAGCCTCAGGTCGGTAAGTTCTACAACAGTCCCGTAGCGTTGGGTTCGGGAGCTTCTGCAGTCTTGACTGTACCTATCGCAGCCTTAGGTGCTAAACTGAACACG
>AB583389        591 bp          dna
TGTACACACTACTTATTCATAATAGTAGTTGCAGTTAACTCAACTCTGTTATCAATTAATGCAGGGGACTACATCTTCTACACCGACTGGGCTTGGACTTCGTTTGTGGTATTCTCAATATCACAAACGTTGATGCTTGTAGTAGGTGCAGTTTATTACCTTACATATACAGGTGTTCCAGGTACAGCGACGTACTACGCTCTAATTATGACAGTATACACATGGATAGCAAAAGGTGCATGGTTT---TCACTAGGATATCCATATGACTTCATTGTAACTCCAGTTTGGCTTCCATCAGCAATGCTGTTGGACTTGGTATACTGGGCAACAAAGAAGAACAAGCACTCCTTGATACTGTTTGGCGGCGTACTAGTAGGAATGTCATTACCGTTGTTCAATATGATAAACCTGATAACAGTAGCAGACCCACTTGAAACGGCGTTCAAATATCCGAGACCAACATTACCACCATACATGACACCGATAGAACCGCAGGTAGGAAAGTTCTATAACAGTCCAGTAGCATTGGGTGCCGGTGCTGGTGCAGTGTTGTCTGTCACAATGGCAGCGTTGGGTTGTAAACTCACAACT
>AB583394        591 bp          dna
TGTACACACTATATATTCATAATAGTGATTGCAGTTAATTCAACTCTATTATCAATTAACGCAGGTGATTACATCTTCTACACTGACTGGGCTTGGACTTCATTTGTGGTATTCTCAATATCACAAACGTTGATGCTTGTAGTAGGTGCATGTTATTACCTTACATTTACAGGTGTTCCAGGTACAGCGACGTACTACGCTCTAATTATGACAGTATACACATGGGTAGCAAAAGGTGCATGGTTT---TCACTAGGATATCCATATGACTTCATTGTAACTCCAGTTTGGCTTCCATCAGCAATGCTGTTGGACTTGGTATACTGGGCAACAAAGAAGAACAAGCACTCCTTGATACTGTTTGGCGGCGTACTAGTAGGAATGTCATTACCGTTGTTCAATATGGTAAACCTGATAACAGTAGCAGACCCGCTTGAAACGGCGTTCAAATACCCGAGACCAACATTACCACCATACATGACACCGATAGAACCGCAGGTAGGAAAGTTCTATAACAGTCCAGTAGCACTGGGTGCAGGTGCTGGTGCAGTATTGTCAGTCACAATGGCGGCATTGGGTTGTAAACTCACAACT
>AB583399        591 bp          dna
TGTACACACTATATATTCATAATAGTGATTGCAGTTAATTCAACTCTATTATCAATTAACGCAGGTGACTACATCTTCTACACTGACTGGGCTTGGACTTCATTTGTGATATTTTCAATATCACAAACGTTGATGCTTGTAGTAGGTGCATGTTATTACCTTACATTTACAGGTGTTCCAGGTACAGCGACGTACTACGCTCTAATTATGACAGTATACACATGGATAGCAAAAGGTGCATGGTTT---TCACTAGGATATCCATATGACTTTATTGTAACTCCAGTATGGTTACCATCAGCAATGCTGTTGGACTTGGTTTACTGGGCAACAAAGAAGAACAAGCACTCCTTGATACTGTTCGGCGGCGTACTAGTAGGAATGTCATTACCGTTATTCAATATGGTAAACCTGATGACAGTAGCAGACCCGCTTGAAACGGCATTCAAATATCCGAGACCAACATTACCACCATATATGACACCGATAGAACCGCAGGTTGGAAAGTTCTATAATAGTCCAGTAGCGCTGGGCGCAGGTGCTGGTGCAGCGTTGTCAGTCACTATGGCTGCGTTGGGTTGTAAACTCATTACT
>AB583410        591 bp          dna
TGTACTCACTATTTATTCATAATAGTGGTAGCAGTCAATTCAACCCTGCTTACAATTAACGCAGGTGACTATATCTTCTACACAGATTGGGCCTGGACATCCTTTGTAGTATTTTCCATCTCACAAACCTTGATGCTTGTGGTAGGTGCAACATATTACCTAACATTTACAGGAGTTCCAGGTACAGCAACGTACTACGGGTTAATTATGACAGTGTATACATGGGTAGCCAAAGGTGCATGGTTT---TCACTTGGATATCCATATGACTTTATTGTAACTCCAGTATGGATTCCATCAGCAATGCTGTTGGACTTGGCATATTGGGCTACAAAGAGAAATAAACACTCTCTGATACTGTTTGGCGGAGTATTAGCTGGAATGTCATTACCACTGTTCAATATGGTAAACCTGATCACAGTAGCAGATCCACTGGAGACTGCATTCAAGTATCCAAGACCTACGTTACCACCATACATGACACCTATAGAACCGCAGGTAGGAAAGTTCTATAACAGCCCAGTTGCGCTTGGCGCAGGAGCTGGGGCAGTGTTAGCTGTAACGTTTACGGCGTTAGGATGTAAACTGACTACG
>AB591998        591 bp          dna
TGTACTCATTATCTATTCATAGTTGTAGTTGCAGTCAACTCAACTTTGTTAACAATTAACTCGGGAGATTATATCTTCTATACTGATTGGGCTTGGACATCATTTGTCGTATTCTCAATTGCCAACACTTTGATGACTATTGTCGGTGCTGTGTATTATCTTACATTTACAGGCGTACCTGGTACTGCAACGTACTATGGTCTGATTATGCAAGTCTATACTTGGGTTGCAAAAGTTGCATGGTTT---GCACTTGGCTATCCAGTAGATTTCATCGTTCATCCAATGTGGATTCCATCGTGTATGCTGTTGGACTTGGCATATTGGGCGACAAAGAAGAATAAGCACTCGCTGATATTCTTTGGCGGAGTTTTAGTTGGAATGTCAATGCCACTGTTCAATATGGTACAGTTGATGTTGATAGCAGATCCGCTAGAAACTGCATTCAAATACCCGAGACCAACATTGCCTCCATACATGACGCCGATAGAGCCGCAGGTAGGTAAGTTCTACAATAGCCCAGTAGCTCTGGGAGCGGGAGCTGGATCGGTACTAGCATGTACATTTGCGGCATTAGGCTGTAAGTTTAACACG
>AB592000        591 bp          dna
TGTACACACTACTTATTCATAGTAGTTGTTGCAGTTAACTCTACATTGTTAACAATCAACGCAGGAGATTACATATTCTATACTGACTGGGCTTGGACATCGTACACGGTATTTTCAATATCGCAAACTTTGATGCTTATTGTAGGAGCTACATACTATCTTACATTTACGGGCGTTCCAGGCACAGCGACGTACTACGCTCTAATTATGACAGTATACACATGGATAGCAAAAGGTGCATGGTTT---GCACTCGGATATCCGTATGACTTCATTGTAACCCCAGTCTGGTTACCATCAGCAATGCTTTTGGATCTAGTCTATTGGGCAACAAAGAAGAACAAGCACTCCTTGATACTGTTTGGCGGCGTACTGGTAGGAATGTCTTTACCATTATTCAACATGGTAAACCTGATAACAGTAGCAGACCCACTTGAAACGGCATTCAAATACCCAAGACCAACATTGCCACCATATATGACACCAATAGAACCGCAAGTAGGTAAGTTCTATAACAGTCCAGTCGCACTGGGCGCAGGTGCAGGTGCAGTATTGGCATGTACATTTGCAGCATTAGGTTGTAAATTGAACACT
>AB592040        591 bp          dna
TGTACTCATTACTTATTCATAGTTGTAGTTGCAGTCAACTCCACTTTGTTAACAATTAACTCGGGAGACTATATCTTCTATACTGATTGGGCTTGGACATCATTTGTTGTATTCTCAATTGCCAACACTCTGATGACTGTTGTTGGTGCTGTGTATTATCTTACATTTACTGGTGTACCTGGTACGGCAACGTATTATGGTCTGATTATGCAGGTCTATACATGGGTTGCAAAAGTTGCATGGTTT---GCACTTGGCTATCCAGTGGATTTCATCGTTCATCCAATGTGGATTCCATCTTGTATGTTATTGGACTTGGCGTATTGGGCAACAAAGAAGAATAAACACTCGCTGATATTCTTTGGCGGAGTTTTAGTCGGAATGTCAATGCCACTGTTCAATATGGTACAGTTGATGTTGATTGCGGATCCACTAGAAACTGCATTCAAGTATCCAAGACCAACATTGCCCCCATACATGACGCCTATAGAACCGCAGGTCGGTAAGTTCTACAATAGCCCAGTAGCTCTGGGAGCGGGAGCTGGAGCGGTACTAGCATGTACATTTGCAGCACTAGGCTGTAAGCTTAACACG
>AB592100        591 bp          dna
TGTACACACTACTTATTCATAGTAGTTGTTGCAGTTAACTCAACTTTGTTAACAATTAATGCAGGAGACTACATCTTCTACACTGACTGGGCTTGGACTTCGTACACGGTATTTTCAATATCGCAAACGTTGATGCTAATTGTAGGAGCTACATACTATCTTACATTTACAGGCGTTCCAGGCACAGCAACGTACTACGCTCTAATTATGACAGTATACACATGGATAGCAAAAGGCGCATGGTTT---GCACTTGGTTATCCGTATGACTTCATTGTAACTCCAGTTTGGCTACCTTCAGCAATGCTGTTGGACTTGGTTTACTGGGCAACAAAGAAGAACAAGCACTCCTTGATACTGTTTGGCGGCGTACTGGTAGGAATGTCATTACCATTGTTCAACATGGTAAACCTGATAACAGTAGCAGACCCACTAGAAACGGCATTCAAATATCCGAGACCAACATTGCCACCATACATGACACCGATAGAACCGCAAGTAGGTAAATTCTATAACAGCCCAGTTGCGCTAGGTGCAGGTGCAGGTGCAGTATTGGCATGTACATTTGCAGCATTAGGTTGTAAATTGAACACT
>AB592126        591 bp          dna
TGTACTCACTACTTATTCATAGTAGTAGTCGCAGTCAATTCAACTCTGCTAACAATTAACGCAGGAGACTACATCTTCTATACTGATTGGGCCTGGACATCGTTTGTAGTATTCTCAATATCTCAAACATTGATGCTCGCTGTAGGTGCAGCATATTATCTGACCTTCACTGGAGTTCCAGGAACCGCAACGTATTATGCGCTCATTATGACAGTCTATACTTGGATTGCCAAAGGTGCATGGTTC---GCATTAGGTTACCCATACGATTTCATCGTTACACCAGTTTGGCTACCCTCAGCAATGCTGTTGGACTTGGCGTACTGGGCAACAAAGAAGAATAAGCACTCTCTGATACTGTTCGGCGGAGTCTTAGTTGGAATGTCGCTACCACTGTTCAATATGGTCAATCTGATCACAGTGGCTGACCCACTAGAGACTGCATTCAAGTATCCAAGACCAACGTTACCACCATACATGACTCCGATAGAGCCGCAGGTAGGTAAGTTCTATAACAGCCCAGTTGCACTTGGTGCAGGAGCTGGAGCAGTACTTGCATGTACTTTCACGGCTTTAGGTTGTAAACTAACAACC
>AB592180        591 bp          dna
TGTACGCACTACTTATTCATAGTAGTAGTTGCAGTTAACTCCACTTTACTAACAATCAACTCAGGAGACTATATCTTCTATACAGACTGGGCTTGGACATCATTTGTGGTATTTTCCATAGCTAATACCTTGATGACAGTGGTAGGTGCTGTTTACTATATCACGTTTACAGGTGTTCCTGGCACAGGCGCATATTATGGCCTGATTATGCAAGTCTATACTTGGGTCGCTAAAGTTGCATGGTTT---GCACTTGGCTATCCTGTGGATTTCATTGTTCATCCAATGTGGATTCCATCTTGTATGCTATTGGACTTGGCGTATTGGGCTACAAAGAAGAATAAGCACTCGCTGATATTCTTTGGTGGAGTTTTAGTCGGAATGTCAATGCCGTTGTTCAACATGGTACAATTGATGTTGATTGCGGATCCGCTCGAAACTGCATTCAAGTATCCAAGACCAACATTGCCTCCATACATGACGCCGATAGAACCGCAGGTAGGAAAGTTCTACAATAGCCCAGTAGCTCTGGGAGCGGGAGCTGGATCTGTCCTGTCGGTGACGTTTGCAGCATTGGGTTGTAAGCTTAATACC
>AB622259        591 bp          dna
ACAACCCACTATCTGTTCATCGTTGTTGTTGCTGTCAATAGCACACTGCTGACCATAAATGCAGGAGACTACATCTTCTACACCGACTGGGCTTACAGCTCCTTTGTAGTATTTTCGATTGCACAATCGACTATGCTTGCAGTAGGAGCTGTCTATTACTTGCTCTTCACAGGAGTTCCGGGAACAGCCACGTATTACGCAACCATAATGACTATCTATACATGGGTTGCAAAGGGTGCGTGGTTT---GCACTAGGTTACCCATATGACTTCGTTACGACACCGGTATGGATACCTTCTGCCATGTTGTTGGACCTTACTTACTGGGCTACACGGCGGAATAAGCACATGCTAATAATCGTTGGCGGCACTTTGGTTGGTCTGTCACTTCCGTTGTTCAACATGATCAACCTATTGCTGGTACGAGATCCATTGCAAATAGCATTCCAGTATCCTAGACCAACATTGCCACCCTACATGACACCAATTGAACCTCAGGTCGGAAAGTTCTATAATAGTCCCGTTGCGTTGGGTTCGGGAGCTTCAGCAGTATTAACTGTGCCTATAGCAGCATTAGGTGCTAAACTAAATACG
>AB625919        591 bp          dna
TGTACTCACTACTTATTCATAGTAGTGGTAGCAGTCAACTCGACCTTGTTGACAATCAACGCAGGAGACTACATCTTCTATACTGACTGGATGTGGACATCTTATGTGATATTTACATTATCACAATCATTGATGCTCGCAGTCGGTGCAGCATACTATCTGACGTTTACTGGAGTTCCAGGAACGGCAACATACTATGCACTGATAATGACAGTGTATACTTGGATAGCAAAAGGTGCATGGTTC---TCCTTAGGATATCCATACAGCTTCATCGTTGTACCAATGTGGATTCCATCGGCAATACTGATGGATCTTGCATACTGGGCAACAAAGAGAAACAAACACTCTTTGATCTTGATAGGCGGTGTACTCTGTGGAATGTCTATGTCATTGTTCAACATGATCAATCTAATTACAATAGATGATCCTCTTGAGACTGCTTTCAAATACCCAAGAACCACATTGCCTCCGTACATGACTCCAATAGAACCGCAAGTAGGAAAGTTCTATGATAGTCCTGTCGCTTTAGGTGCAGGTGCTGGTGCAGTACTAACAGTCACAATGACTGCCTTAGGATGCAAACTAACAACC
>AB625946        591 bp          dna
ACAACGCACTACCTATTCATAGTAGTGGTTGCTGTCAACAGCACGCTGCTAACCATCAACGCAGGAGACTACATCTTCTACACAGACTGGATGTGGACATCCTTCGTGGTATTCTCGGTCTCGCAGTCGACTATGCTCGCTGTGGGTGCGGTATACTACATGTTGTTCACAGGCGTTCCAGGGACCGCAACATACTATGCAACAATCATGACCATCTACACATGGGTTGCAAAGGGTGCATGGTTC---GCACTAGGATACCCGTATGACTTCATCGTGGTGCCAGTGTGGATCCCGTCGGCAATGCTTCTAGACCTCACGTACTGGGCGACAAGACGCAACAAGCACGCTGCCATCATCATTGGCGGAACGCTGGTTGGCCTCTCATTCCCGCTGTTCAACATGGTCAACCTGTTGCTCGTCAGAGACCCACTCGAGGTGGCCTTCAAGTATCCAAGACCGACGCTGCCAGCGTACATGACGCCTATAGAGCCTCAGGTAGGTAAGTTCTACAACTCGCCTGTCGCCCTGGGTTCAGGTGCTGGTGCAGTGCTAACGGTGCCCATTACTGCGTTGGGTGCGAAACTTAACACG
>AB645413        591 bp          dna
ACAACGCACTATCTATTCATTGTAGTAGTTGCTGTAAATAGCACACTACTGACTATTAATGCTGGAGACTATATCTTCTACACTGATTGGGCATGGACGTCATTCGTCGTATTCTCTATCGCTCAATCTACAATGCTTGTGGTGGGGGCAATATACTATATGCTGTTTACAGGCGTGCCGGGTACCGCTACTTATTATGCAACCATTATGACGATATATACATGGGTTGCAAAAGGTGCCTGGTTT---GCATTAGGCTACCCATACGACTTCGTTACAGTACCTGTCTGGATACCTTCGGCAATGTTATTAGACCTGACTTATTGGGCGACTAGAAGGAATAAGCATGCTGCTATAATAATTGGCGGAACGCTAGTAGGTCTATCTCTTCCAATGTTCAATATGATCAACCTTTTATTGATAAGGGATCCATTGGAGGTGGCCTTCAAGTATCCGCGTCCGACATTACCGCCATACATGACTCCCATTGAACCTCAGGTAGGTAAGTTTTACAACAGTCCTGTAGCCTTAGGAGCAGGCGCAGGAGCAGTGCTATCAGTACCAATTGCGGCTTTGGGTGCTAAACTTAACACG
>AB645427        591 bp          dna
ACAACGCACTATCTATTCATTGTTGTAGTTGCTGTCAACAGCACACTTCTGACTATTAATGCAGGCGACTATATTTTCTACACTGATTGGGCTTGGACTTCATTTGTAGTATTTTCAATTTCGCAATCTACAATGTTGGTTGTGGGAGCAATATACTACATGCTCTTTACTGGAGTCCCTGGAACGGCGACATATTATGCTACAATCATGACAATATATACCTGGGTTGCGAAGGGTGCATGGTTT---GCATTAGGATACCCCTATGACTTTGTCACAGTGCCAGTTTGGATACCTTCAGCAATGCTATTGGACTTAACGTATTGGGCAACACGCCGCAACAAACATGCCGCAATAATTATCGGAGGAACACTCGTTGGGCTGTCGCTGCCGTTGTTTAATATGATAAACCTTTTGTTGATAAGGGATCCTCTGGAGATGGCATTCAAGTATCCAAGACCTACTCTTCCCCCCTATATGACTCCCATTGAACCTCAGGTAGGAAAGTTCTACAATAGTCCTGTTGCGTTAGGTTCCGGTGCAGGAGCGGTGCTGAGCGTGCCTATAGCAGCTTTAGGTGCTAAATTGAATACA
>AB645445        591 bp          dna
TGTACACACTACTTATTCATAGTAGTTGTTGCAGTTAACTCTACTTTGTTAACAATTAATGCAGGAGATTACATCTTCTACACTGACTGGGCTTGGACTTCGTACACGGTATTTTCAATATCGCAAACGTTGATGCTAATTGTAGGTGCTACATATTATCTTACATTTACAGGCGTTCCAGGCACAGCAACGTACTACGCTCTAATTATGACAGTATACACATGGATAGCAAAAGGCGCATGGTTT---TCGTTAGGATATCCATATGACTTCATTGTAACTCCAGTTTGGCTACCTTCAGCAATGCTGTTGGACTTAGTTTACTGGGCGACAAAGAAGAACAAGCATAGCTTGATACTGTTTGGCGGCGTACTAGTAGGAATGTCATTACCATTGTTCAACATGGTAAACCTGATAATAGTAGCAGACCCACTAGAAACGGCATTCAAATATCCAAGGCCAACATTGCCACCATACATGACACCGATAGAGCCGCAAGTAGGCAAATTCTATAACAGCCCAGTTGCACTCGGTGCAGGTGCAGGTGCGGTATTGGCATGTACGTTTGCAGCATTAGGTTGTAAACTCAACACT
>AB649214        594 bp          dna
ACAATACACTACCTGTTCATAGTCGTAGTTGCAGTGAACTCAACGCTGTTGACCATCAATGCTGGAGACTACATCTTCTACTCTGATTGGATGTGGACATCCTTTGTGATCTTCAACCTTAGCCAGTCAACCATGCTTGTCGTTGGTGCTATCTACTACATGCTATTCACAGGAGTACCTGGTACAGCAACCTATTATGCTACAATAATGACCATCTACACCTGGGTTGCAAAGTGGGCCTGGACTggaGGTCTAGGCTATCCATACGACTTCATGATAGTCCCAGTGTGGATACCAAGCGCAATGCTATTAGACCTAGCATACTGGGCAACTAGGAGGAACAAGCATGCAGCAATACTCATAGGAGGCTCTCTGTTAGGCATGTCGATGCCACTCTTCAACATGATAAACCTGCTTACTGTACATGACCCTCTAGAGATGGCATTCAAGTACCCAAGGCCAACACTCCCAGCATATCTAACACCAATCGAGCCTCAGGTAGGTAAGTTCTACAACAGCCCAGTGGCACTTGCAGCAGGTATTAGTGCCGTTATAAGCGTTCCAATGGCAGCCCTAGGAGCAAAGCTGAATACA
>AB649217        591 bp          dna
TGTACTCACTACTTGTTCATAGTAGTGGTTGCAGTCAACTCGACGTTGCTTACAATCAATACAGGCGACTACATCTTCTACACTGACTGGGCTTGGACTTCATTTGTTGTATTTTCGATAGGAAATACATTGATGTTGGTAGTCGGCGCAGCCTACTACTTAACATTCACTGGAGTTCCAGGAACGGCAACGTATTATGCGTTGATCATGACTGTCTACACATGGGTTGCCAAGGGTGCATGGTTT---GCACTTGGTTATCCGTACGACTTCATTGTCACACCGGTGTGGCTACCATCAGCTATGTTGATGGATTTGGCATACTGGGCAACAAAGAAGAACAAGCACTCACTGATCCTATTCGGTGGTGTCATGGCAGGACTGTCATTACCATTATTCAACATGGTAAACCTGATGACTGTTGCCGACCCCTTAGAGACTGCATTCAAATATCCAAGACCAACTTTGCCCCCATATATGACTCCAATAGAGCCTGCCGTAGGCAAGTTCTATAACAGTCCAGTTGCACTCGGTGCAGGAGCAGGTGCTGTATTGTCAGTTACTATGTGCGCGCTGGGATGTAAGCTGAACACG
>AB649219        591 bp          dna
ACAACGCACTACCTATTCATAGTAGTCGTTGCTGTCAACAGCACGCTGCTAACCATCAACGCAGGAGACTACATCTTCTACACAGACTGGGCGTGGACGTCCTTTGTAGTATTCTCAATCTCACAGTCGACCATGCTCGCTGTGGGTGCAATATACTACATGTTGTTCACGGGTGTTCCAGGCACTGCGACTTATTATGCCACAATCATGACCATCTACACATGGGTTGCAAAAGGCGCATGGTTC---GCACTTGGCTACCCGTACGACTTCGTCGTGACTCCAGTGTGGATCCCGTCGGCAATGCTGTTGGACCTCACGTACTGGGCGACTAGACGCAACAAGCACGCTGCCATCATCATTGGCGGTTCGCTGGTTGGCCTTTCCTTACCGCTGTTCAACATGGTCAACCTGTTGCTCGTCAGAGACCCGCTTGAGGTAGCCTTCAAGTATCCAAGGCCGACGCTGCCAGCATACATGACGCCTATAGAGCCCCAGGTAGGTAAGTTTTACAACTCGCCTGTCGCTCTAGGATCTGGAGCTGGTGCAGTGCTAACGGTGCCCATCGCTGCGTTGGGTGCAAAACTTAACACG
>AB688020        591 bp          dna
ACTACACACTATCTATTCATAGTTGTAGTTGCTGTAAATAGTACATTATTGACAATCAACGCAGGAGACTACATATTCTATACAGATTGGGCTTGGACATCATTTGTTGTATTCTCAGTATCCCAATCAACAATGCTTGTAGTTGGAGCAATCTATTACATGCTATTCACCGGTGTACCAGGGACTGCAACATATTATGCAACAATCATGACTATCTATACATGGGTAGCCAAAGGAGCTTGGTTT---GCATTAGGATATCCATACGACTTCATCGTAACTCCAGTTTGGATACCTTCAGCAATGCTATTAGATCTGACATATTGGGCAACAAGAAGGAACAAGCATGCTGCCATTATAATTGGCGGAACATTGGTAGGCCTTTCATTGCCAATATTCAACATGATAAATCTATTGCTGGTAAGAGATCCTCTAGAGATGGCATTCAAGTATCCTCGTCCAACGTTGCCTCCGTATATGACGCCAATTGAACCTCAGGTCGGTAAGTTCTACAATAGTCCCGTGGCGCTAGGATCCGGGGCGGGAGCTGTACTTAGCGTTCCAATCGCTGCATTGGGCGCAAAACTGAACACT
>AB703989        591 bp          dna
TGTACCCATTACTTATTTATCGTTGTAGTTGCCGTCAATTCTACTTTGTTAACAATTAACTCGGGAGACTATATCTTCTATACTGATTGGGCCTGGACATCATTTGTAGTATTCTCAATTGCCAACACTTTGATGACTATTGTAGGTGCAGTGTATTATCTTACATTTACTGGTGTACCTGGTACAGCTACGTACTATGGTCTGATTATGCAAGTCTATACATGGGTTGCAAAAGTTGCATGGTTT---GCACTTGGCTATCCAGTGGATTTCATCGTTCATCCAATGTGGATTCCATCTTGTATGTTATTGGACTTGGCGTATTGGGCGACGAAGAAGAATAAACACTCGCTGATATTCTTTGGCGGAGTTTTAGTTGGAATGTCAATGCCACTGTTCAATATGGTGCAGTTGATGTTGATAGCAGATCCACTAGAAACTGCATTCAAGTATCCAAGACCAACATTACCACCATACATGACGCCTATAGAACCGCAGGTAGGTAAGTTCTACAACAGCCCAGTAGCTCTGGGAGCGGGAGCTGGATCGGTACTAGCATGTACATTTGCAGCATTAGGCTGTAAGCTTAATACG
>AB703990        591 bp          dna
TGTACTCACTATTTATTTATAGTTGTAGTTGCAGTCAATTCCACTTTGTTAACAATTAACTCGGGAGATTATATCTTCTATACAGATTGGGCTTGGACATCATTTGTGGTATTTTCTATTGCTAACACTCTGATGACTGTTGTTGGTGCTGTGTATTATCTTACATTTACAGGCGTACCTGGTACGGCAACGTATTACGGTCTGATTATGCAAGTCTATACATGGGTTGCAAAAGTTGCATGGTTT---GCACTTGGCTATCCAGTGGATTTCATCGTTCATCCAATGTGGATTCCATCTTGTATGCTGTTGGACTTGGCGTATTGGGCAACGAAGAAGAATAAACACTCGCTGATATTCTTTGGTGGAGTCTTAGTCGGAATGTCAATGCCGCTGTTTAATATGGTACAGTTGATGTTGATAGCAGATCCGCTAGAAACTGCATTCAAGTATCCAAGACCAACATTGCCTCCATACATGACGCCGATAGAACCGCAGGTAGGTAAGTTCTACAATAGCCCGGTAGCTTTGGGAGCGGGAGCTGGATCGGTACTAGCATGTACATTTGCAGCATTAGGTTGTAAGCTTAACACA
>AB703998        591 bp          dna
TGTACTCACTACTTGTTCATAGTAGTAGTTGCAGTTAACTCCACTTTATTAGTAATTAACGCGGGGGACTATATCTTCTATACTGATTGGGCCTGGACTTCATTTGTAGTATTTTCCATCGCTAACACTCTCATGGTTACCGTCGGTGCTGTGTATTATCTCACATTTACAGGTGTACCTGGTACTGCAACGTATTATGGTCTGATTATGCAAGTCTATACATGGGTTGCAAAAGTTGCATGGTTT---GGACTTGGTTATCCAGTAGACTTTATTGTTCATCCAATGTGGATTCCATCTTGTATGCTGTTGGACTTGGCGTATTGGGCGACAAAGAAGAATAAACACTCGCTGATATTCTTTGGCGGAGTTTTAGTCGGAATGTCGTTCCCGCTCTTCAACATGGTACAGTTAATGTTGATTGCGGATCCACTAGAAACTGCATTCAAGTATCCAAGACCAACATTGCCTCCATACATGACGCCTATAGAACCGCAGGTAGGAAAGTTCTACAATAGCCCAGTAGCTTTGGGAGCGGGAGCTGGAGCTGTACTAGCGTGTACGTTTGCTGCATTAGGATGTAAGCTTAATACG
>AB704000        591 bp          dna
agtACACACTATTTGTTCATTATAGTGGTTGCAGTTAATTCTACATTGTTATCAATTAACGCAGGTGACTACATCTTCTACACTGACTGGGCTTGGACTTCATTTGTGGTGTTTTCAATATCACAAACGTTGATGCTTGTAGTAGGTGCATGTTATTACCTTACATTTACAGGTGTTCCAGGTACAGCGACGTACTACGCTCTAATTATGACAGTATACACATGGATAGCAAAAGGTGCATGGTTT---TCACTAGGATATCCATATGACTTTATTGTAACTCCAGTATGGTTACCTTCAGCAATGCTGTTGGACTTAGTTTACTGGGCTACAAAGAAGAACAAGCACTCCTTGATACTGTTTGGCGGCGTACTAGTAGGAATGTCATTACCGTTATTCAATATGGTAAACTTGATAACAGTAGCAGACCCGCTTGAAACGGCATTCAAATATCCGAGACCAACATTACCACCATATATGACACCGATAGAACCGCAGGTAGGTAAGTTCTATAATAGTCCAGTAGCGCTGGGTGCAGGTGCCGGTGCAGTATTGTCAGTCACTATGGCTGCGTTGGGTTGTAAACTCACTACG
>AB827247        591 bp          dna
TGTACTCATTATGTATTCATAATAGTAATAGCAGTCAATTCAACTCTACTTGCAATTAACGCAGGTGACTATATTTTCTACACAGATTGGGCCTGGACATCCTTTGTAGTATTTTCCATCTCACAAACTTTGATGCTTGCTGTAGGTGCAACATATTACCTAACATTTACAGGAGTTCCAGGTACAGCAACTTACTACGCATTAATCATGACGGTGTATACATGGATAGCCAAAGGTGCATGGTTT---TCACTTGGATATCCATATGACTTCATTGTAGTCCCAGTATGGATTCCCTCAGCAATGCTGTTGGATTTGGCATATTGGGCAACAAAAAGGAATAAACACTCTCTGATACTGTTTGGTGGAGTATTGTGTGGAATGTCATTACCGTTGTTCAATATGGTAAACTTGATCACTGTAGCAGATCCACTGGAAACTGCATTCAAGTATCCACGGCCTACGTTGCCACCATACATGACACCCATAGAACCGCAGGTCGGAAAGTTCTATAACAGCCCAGTAGCGCTTGGCGCAGGTGCTGGAGCAGTGTTAGCTGTAACGATGACGGCGTTAGGATGTAAACTGACTACG
>AB827250        591 bp          dna
agtACTCACTACTTGTTCATTATAGTAGTTGCGGTAAACGGAACTCTGCTTACAATTAATGCAGGTGACTATATTTTCTACACGGACTGGGCTTGGACTTCGTTTGTAGTATTTTCCATATCACAAACATTGATGCTTACGGTAGGCGCAGTGTATTATCTGACATTTACTGGCGTTCCAGGAACAGCAACGTATTATGCATTAATCATTACAGTGTATACATGGGTTGCAAAAGGTGCATGGTTT---GCACTCGGATATCCATATGACTTTATCGTTGTACCAATATGGTTACCATCAGCAATGTTGCTTGATCTGGCATATTGGGCTACAAAGAGAAACAAGCACTCACTAATTCTGTTTGGCGGAGTATTGGTAGGTCTGTCGTTACCATTGTTTAACATGGTAAATCTGTTAACAATTGCAGACCCGCTAGAAACGGCATTCAAATATCCACGGCCAACATTGCCACCATATATGACGCCAATAGAACCGCAAGTTGGAAAATTCTATAATAGCCCGGTTGCGCTGGGTGCTGGTGCTGGTGCAGTATTGGCCGTTACGATGGCAGCGCTAGGATGTAAGCTAACAACG
>AB827257        591 bp          dna
TGTACCCACTATTTGTTCATTATAGTAGTTGCGGTAAACGGAACTCTGCTTACAATTAATGCAGGTGACTACATTTTCTACACTGATTGGGCCTGGACTTCGTTTGTAATATTCTCTATATCTCAAACGTTAATGCTTACTGTAGGAGCTTGTTATTATCTAACATTCACTGGCGTTCCAGGAACAGCTACGTATTATGCATTAATCATTACTGTGTATACCTGGGTTGCAAAAGGTGCATGGTTT---GCACTCGGATATCCATATGACTTTATCGTTACTCCAATATGGTTACCATCAGCAATGCTGTTGGACTTGGCGTACTGGGCAACAAAACGAAACAAGCACTCGTTGATACTGTTTGGCGGAGTACTGGTAGGAATGTCATTGCCATTATTCAACATGGTAAACCTGATAACAATAGCAGACCCACTAGAAACGGCATTCAAATATCCAAGACCAACATTGCCGCCATACATGACACCGATAGAACCGCAGGTCGGAAAGTTCTATAACAGTCCGGTCGCGCTTGGTGCAGGTGCTGGAGCAGTATTGTCCGTTACGATGGCAGCGTTAGGATGTAAACTAACAACG
>AB828780        591 bp          dna
TGTACTCACTATTTATTCATAGTAGTAGTCGCAGTCAATTCAACTCTGCTAACAATTAACGCAGGAGACTACATCTTCTATACTGATTGGGCCTGGACATCGTTTGTAGTATTCTCAATATCTCAAACACTTATGCTCACTGTAGGTGCGTGCTATTATCTCACCTTCACTGGAGTTCCAGGAACCGCAACGTATTATGCACTTATCATGACAGTCTATACTTGGATTGCAAAAGGTGCATGGTTC---GCATTAGGTTACCCATACGACTTCATAGTTACACCAGTTTGGCTACCATCAGCAATGCTGTTGGATTTGGCGTACTGGGCAACAAAGAAGAATAAGCACTCTCTGATACTGTTCGGCGGAGTCTTAGTTGGAATGTCATTACCACTATTCAACATGGTCAATTTGATCACAGTGGCTGATCCACTAGAGACTGCATTCAAGTATCCAAGACCAACGTTACCACCATATATGACCCCGATAGAACCGCAGGTAGGTAAATTCTACAACAGCCCAGTTGCACTTGGTGCAGGTGCTGGAGCAGTATTAGCCTGTACATTTGCGGCTTTAGGTTGTAAACTTACAACA
>AB828929        591 bp          dna
ACAACGCACTATCTATTCATAGTAGTAGTAGCTGTAAATAGTACATTATTGACTATAAATGCAGGTGACTATATTTTCTACACTGATTGGGCTTGGACTTCATTTGTAGTCTTTTCCATTTCTCAATCTACTATGCTTGTGGTAGGAGCTATATACTATATGCTTTTCACAGGAGTACCAGGAACAGCGACATATTATGCTACCATTATGACAATCTATACATGGGTTGCAAAGGGTGCATGGTTT---GCTTTAGGATATCCATACGACTTCATTGTAGTACCAGTTTGGATACCTTCTGCGATGTTATTGGACCTTACTTACTGGGCAACAAGACGAAACAAACATGCTGCAATAATAATTGGCGGAACACTAGTAGGAATGTCATTACCAGTATTTAACATGATTAACTTGTTACTGGTGAAAGATCCATTGGAGATGGCATTCAAGTATCCTAGGCCTACGTTGCCTCCGTATATGACGCCAATAGAACCTCAGGTCGGTAAGTTCTACAACAGTCCAGTAGCGTTAGGTGCTGGAGCTGGTGCCGTTCTAAGTGTGCCAATAGCTGCGCTAGGTGCAAAACTAAATACG
>AB828950        591 bp          dna
TGTACACACTACTTATTCATAGTAGTTGTTGGCGTTAACTCTACTTTGTTAACCATTAATGCAGGAGATTACATCTTCTACACTGACTGGGCTTGGACTTCGTACACGGTATTTTCAATATCGCAAACGTTGATGCTAATTGTAGGTGCTACGTATTACCTAACATTTACAGGCGTTCCAGGCACAGCGACGTACTACGCTCTAATTATGACAGTATACACATGGGTAGCAAAAGCCGCATGGTTT---TCGCTAGGATATCCATATGACTTCATTGTAACTCCAGTTTGGCTTCCATCAGCAATGCTGTTGGACTTGGTCTACTGGGCGACAAAGAAGAACAAGCACTCCTTGATACTGTTTGGCGGCGTACTGGTAGGAATGTCTTTACCATTATTCAACATGGTAAACCTGATAACAGTAGCAGACCCACTAGAAACGGCATTCAAATATCCAAGACCAACATTGCCACCATATATGACACCGATAGAGCCCCAGGTTGGTAAGTTCTATAACAGCCCCGTAGCACTCGGAGCCGGTGCAAGTGCAGTATTGGGATGTACATTTGCAGCATTAGGTTGTAAACTAAACACT
>AB910280        591 bp          dna
TGTACGCACTACTTATTCATAGTAGTCGTTGCAGTCAATTCAACCCTGCTTACAATTAACGCAGGCGACTACATCTTCTACACTGATTGGGCGTGGACTTCATACGTGGTATTCTCGATATCACAATCATTGATGTTAGTAGTAGGTGCAACTTACTATCTTACATTCACTGGAGTTCCAGGGACCGCAACTTACTACGCACTTATTATGACCGTATATACGTGGGTCGCAAAGGGCGCGTGGTTT---GCATTAGGTTACCCATATGACTTCATCGTTACACCAGTTTGGTTACCATCAGCAATGTTAATTGATTTGGTATACTGGTCTACAAAGAAGAACAAACACTCACTGATTCTGTTCGGTGGTGTGTTGTGCGGAATGTCACTGCCATTGTTCAACATGGTAAATCTAATTACCGTGGCTGATCCATTGGAGACTGCATTCAAATATCCAAGACCAACTTTGCCTCCATATATGACTCCTATAGAACCCCAAGTTGGAAAGTTCTATAACAGTCCAGTTGCACTCGGTGCAGGCGCAGGTGCTGTATTATCAACCACTTTTGCCGCTCTGGGATGTAAACTAAATACG
>AB918811        591 bp          dna
ACAACGCACTATTTGTTCATAGTAGTGGTTGCTGTCAACAGCACGCTGCTAACCATCAACGCAGGAGACTATATCTTCTACACAGACTGGATGTGGACCTCCTTCGTAGTGTTCTCTATCTCACAGTCAACTATGCTTGCTGTGGGCGCGATATACTACATGCTCTTCACAGGAGTACCCGGGACGGCCACATACTACGCAACAATAATGACAATCTACACATGGGTCGCAAAGGGTGCATGGTTC---GCACTGGGCTATCCGTACGACTTCATTGTGGTTCCGGTTTGGATACCTTCGGCAATGCTGTTGGACCTAACCTATTGGGCCACAAGACGGAACAAGCACGCTGCAATCATCATCGGTGGAACACTCGTTGGCCTATCATTCCCGCTGTTCAACATGGTCAACCTGCTGCTTGTCAGGGATCCTCTCGAAGTGGCATTCAAGTATCCAAGACCGACTCTGCCTGCGTACATGACGCCGATCGAGCCTCAGGTAGGAAAGTTCTACAACAGTCCTGTAGCCTTGGGCTCAGGAGCAGGAGCGGTGCTGACAGTGCCGATCGCTGCGTTGGGTGCGAAGCTTAACACG
>AB918819        591 bp          dna
ACAACGCACTATCTGTTTATAGTAGTAGTTGCTGTGAACAGCACACTATTGACTATTAACGCTGGAGACTATATCTTCTACACTGACTGGGCATGGACTTCATTCGTGGTATTTTCTATCTCTCAATCGACAATGCTTGTGGTGGGGGCAATATACTATATGCTGTTTACAGGCGTGCCAGGTACGGCTACTTATTACGCAACCATAATGACGATATACACGTGGGTTGCAAAAGGCGCCTGGTTT---GCATTAGGCTACCCATACGACTTCGTTACAGTACCTGTCTGGATACCTTCGGCAATGTTATTGGACCTGACTTATTGGGCGACAAGAAGGAATAAACACGCTGCAATTATAATAGGTGGAACGCTGGTAGGTTTATCTCTTCCGATGTTCAACATGATAAATCTCCTGTTGATCAGAGATCCCTTGGAAGTAGCCTTCAAGTATCCGCGTCCGACATTACCGCCATACATGACTCCTATAGAACCTCAGGTCGGTAAGTTTTACAACAGTCCTGTTGCCTTAGGAGCAGGTGCAGGAGCAGTGCTATCCGTGCCAATTGCGGCATTGGGTGCTAAACTAAACACG
>AB918892        591 bp          dna
TGTACTCACTACTTATTCATAGTAGTGGTTGCAGTAAACTCTACCCTGCTAACAATCAATGCAGGTGACTACATCTTCTACACCGATTGGGCCTGGACTTCGTTTGTCATATTCTCAATATCACAATCGTTGATGTTGGTGGTTGGAGCATGTTACTACCTAACATTCACGGGAGTCCCAGGAACAGCAACGTATTATGCGTTGATAATGACTGTCTACACATGGGTAGCAAAAGGTGCATGGTTT---GCACTCGGATATCCATATGACTTCATTGTAACACCCGTTTGGCTACCGTCAGCAATGTTGCTTGACTTGGCATACTGGGCTACAAAGAAGAACAAGCACTCGCTGATTCTATTCGGTGGTGTAATGTGTGGAATGTCATTGCCGTTGTTTAACATGGTCAACCTCATCACTGTGGCTGATCCATTAGAGACTGCATTCAAATATCCAAGACCAACGCTCGCTCCATATATGACACCTATAGAACCCGCCGTAGGCAAGTTCTATAACAGTCCAGTCGCATTAGGTGCCGGTGCAGGTGCTGTATTATCAGTAACCATGGCCGCATTGGGATGTAAGCTGAACACG
>AB918898        591 bp          dna
TGTACTCACTACTTATTCATAGTAGTGGTTGCAGTAAACTCTACCCTGCTAACAATCAACGCAGGAGACTACATCTTCTATACTGACTGGGCCTGGACTTCGTTTGTTATATTCTCAATATCACAAACACTGATGTTGGTGGTCGGAGCATGTTACTACCTAACATTCACGGGGGTCCCAGGAACAGCAACGTATTATGGACTGATAATGACTGTCTACACATGGGTAGCAAAAGGTGCATGGTTT---GCACTCGGATATCCATACGACTTCATTGTAACGCCAATCTGGCTGCCGTCGGCAATGTTGCTTGATCTGGCATACTGGGCGACAAAGAAGAACAAGCACTCACTGATTCTATTCGGCGGTGTAATGTGCGGAATGTCATTACCATTGTTCAACATGGTCAACCTAATCACAGTGGCTGACCCGCTAGAGACTGCATTCAAATATCCAAGACCAACGCTCGCTCCATATATGACGCCTATAGAACCCGCCGTAGGCAAGTTCTATAACAGTCCAGTCGCATTAGGTGCCGGTGCAGGTGCTGTATTATCAGTAACCATGGCCGCATTGGGATGTAAGCTGAACACG
>AB918914        591 bp          dna
ACTACACACTATCTATTCATAGTTGTAGTTGCTGTAAATAGTACATTATTGACAATCAACGCAGGAGACTACATATTCTATACAGATTGGGCATGGACATCATTTGTTGTATTCTCAGTATCCCAGTCAACAATGCTTGTAGTTGGAGCAATCTATTACATGCTATTCACCGGTGTACCAGGGACTGCAACATATTATGCAACAATCATGACTATCTATACATGGGTAGCCAAAGGAGCTTGGTTT---GCACTAGGATATCCATATGACTTCATAGTAACTCCAGTTTGGATACCTTCAGCAATGCTGCTAGATTTGACATATTGGGCAACAAGAAGGAACAAACATGCTGCCATTATAATTGGCGGAACATTGGTGGGACTTTCATTGCCAATATTCAACATGATAAATCTGCTGCTGGTTAGAGATCCGCTTGAGATGGCATTCAAGTATCCTCGGCCAACATTGCCTCCATACATGACACCGATTGAGCCTCAGGTCGGTAAGTTCTACAATAGTCCCGTGGCGCTAGGATCCGGGGCGGGAGCTGTACTCAGCGTTCCAATCGCTGCATTGGGCGCGAAGCTAAATACT
>AB936823        591 bp          dna
TGTACTCACTACTTGTTCATTATAGTAGTTGCGGTAAACGGAACTCTGCTTACAATTAATGCAGGTGACTACATTTTCTACACTGACTGGGCTTGGACATCCTTTGTAATATTCTCAATATCACAAACGTTGATGCTTACAGTAGGTGCAGTTTATTATCTGACATTTACCGGCGTTCCAGGAACAGCTACTTACTATGGATTAATAATTACTGTGTATACATGGGTTGCAAAAGGTGCATGGTTT---TCACTCGGATATCCCTATGACTTTATCGTTACACCAGTATGGTTACCATCCTGCATGTTGTTGGATTTGGCGTACTGGGCGACGAAGAGAAATAAGCACTCTCTGATATTGTTCGGTGGAGTTTTAGTAGGAATGTCATTGCCATTATTCAACATGGTAAACCTAATGCTAGTGGCAGACCCACTAGAAACGGCATTCAAATATCCAAGACCTACATTGCCTCCGTACATGACACCGATAGAACCGCAGGTCGGAAAATTCTATAACAGCCCAGTTGCGCTGGGTGCGGGAGCTGGTGCAGTATTGTCCGTTACGATGGCAGCGTTAGGATGTAAACTGACTACG
>AFPU000001        591 bp          dna
TGTACTCACTACTTGTTCATAGTAGTAGTTGCAGTTAACTCTACACTGTTAACAATTAATGCAGGAGACTACATTTTCTATACTGACTGGGCTTGGACATCGTTTACGGTATTTTCAATATCGCAAACTTTGATGCTTTGCGTAGGTGCAACATATTACCTAACGTTTACAGGCGTTCCAGGAACAGCGACGTATTACGCCCTAATTATGACAGTATACACATGGATAGCAAAAGGTGCATGGTTT---GCTCTAGGTTATCCATATGACTTCATTGTAACACCAGTTTGGTTGCCATCAGCAATGTTGCTTGATTTGGCATATTGGGCTACAAAGAAGAACAAACATTCATTGATACTGTTTGGCGGTGTACTTGTAGGAATGTCTTTACCATTATTCAACATGGTAAACCTGATAACAGTAGCAGACCCACTAGAAACGGCATTCAAATATCCAAGACCAACATTGCCACCATACATGACACCAATAGAGCCTCAAGTAGGTAAATTCTATAACAGTCCAGTAGCACTGGGTGCAGGTGCTGGTGCAGTATTGTCAGTTACGTTTACAGCATTAGGTTGTAAGCTAAACACT
>CM001158        591 bp          dna
TGTACTCACTACTTATTCATAGTAGTAGTTGCAGTTAACTCTACACTGTTAACAATTAATGCAGGAGACTACATTTTCTATACTGACTGGGCTTGGACATCCTTTGTGGTATTTTCAATATCACAAACATTGATGCTCGCGGTAGGTGCAACATACTACCTGACATTTACAGGTGTTCCAGGAACAGCGACGTATTACGCCCTAATTATGACAGTATACACATGGATAGCAAAAGGTGCATGGTTT---GCACTAGGATATCCATATGACTTCATTGTAACACCAGTTTGGTTACCATCAGCAATGTTGCTTGATTTAGCCTATTGGGCCACAAAGAAGAACAAGCACTCCTTGATACTGTTTGGCGGCGTACTAGTAGGAATGTCTTTACCATTATTCAACATGGTAAACCTGATAACAGTAGCAGACCCACTAGAAACGGCATTCAAATACCCAAGACCAACATTACCACCATACATGACACCAATAGAACCTCAAGTAGGTAAATTCTATAACAGTCCAGTAGCACTGGGTGCAGGTGCAGGTGCAGTATTGTCGGTTACATTTACAGCATTAGGTTGTAAATTAAACACT
>CP002408        591 bp          dna
ACAACGCACTACTTGTTCATAGTAGTGGTTGCTGTCAACAGCACACTGCTAACCATCAACGCAGGTGACTACATCTTCTACACGGACTGGATGTGGACCTCCTTCGTAGTATTCTCGATCTCCCAGTCTACAATGCTCGTAGTGGGCGCGATATACTACATGCTCTTCACAGGAGTACCAGGAACGGCCACATACTATGCAACAATCATGACAATCTACACCTGGGTTGCAAAGGGCGCATGGTTC---GCACTCGGCTACCCGTACGACTTCATCGTGGTGCCTGTGTGGATACCTTCAGCAATGCTGTTGGATCTCACATACTGGGCAACAAGAAGGAACAAGCACGCTGCAATCATTATCGGTGGAACACTGGTTGGCCTCTCGTTCCCGCTGTTCAACATGGTCAACCTGCTGCTCGTCAGAGACCCGCTCGAAGTGGCATTCAAGTATCCAAGGCCTACGCTGCCTGCATACATGACGCCAATCGAACCTCAGGTGGGCAAGTTCTACAACAGTCCTGTAGCCTTGGGTTCAGGAGCAGGAGCAGTGCTGTCAGTTCCCATTGCTGCATTGGGTGCGAAGCTTAACACG
>DP000238        591 bp          dna
TGTACCCACTACTTGTTCATAGCAGTGGTTGCAGTGAATTCGACCCTGTTGACGATCAATGCAGGAGATTACATCTTTTACACCGACTGGGCTTGGACGTCATTCACGGTATTCTCTATATCGCAGACGCTCATGCTGGTTGTCGGTGCAACGTACTACCTGACGTTTACAGGCGTACCCGGAACCGCGACATACTATGCCCTCATCATGACGGTGTATGTATGGATAGCAAAGGGCGCATGGTTC---GCCCTTGGCTACCCGTATGACTTCATCGCGACCCCGATATGGCTTCCATCAGCAATGCTGTTGGATCTGGCATACTGGGCCACGAAGCGCAACAAGCACTCGCTGATATTGTTCGGCGGTGTCTTGGTGGGCATGTCATTACCGCTGTTCAACATGGTAAACCTGATCACAGTAGCAGATCCGCTGGAGACGGCCTTCAAGTATCCGAGGCCCACGCTGCCACCCTACATGACTCCAATAGAACCTCAAGTTGGAAAGTTCTATAACAGTCCGGTGGCGCTAGGGGCTGGGGCTGGGGCCGTCTTATCGGTGACGTTCGCGGCCTTGGGTGTCAAGCTCAATACG
>DQ148527        591 bp          dna
TGTACTCACTACCTCTTCATTGTGGTAGTTGCAGTAAACTCGACTCTATTGACAATTAACGCAGGAGACTATATTTTCTACACAGACTGGGCTTGGACATCATTTACTGTCTTTTCAATATCACAAACACTGATGCTAGTTGTCGGTGCTACGTATTATCTGACATTCACGGGTGTTCCAGGTACGGCGACGTACTACGCCTTAATCATGACGGTGTATACTTGGATAGCCAAAGGTGCATGGTTC---GCATTAGGATATCCATATGACTTCATTGTTACTCCAGTATGGTTACCATCAGCAATGCTGTTGGATTTGGCATATTGGGCGACAAAGAAAAACAAACACTCGTTGATATTATTCGGTGGTGTACTCGTAGGAATGTCTTTACCGTTGTTCAATATGGTAAATCTGATAACAGTGGCAGATCCACTAGAAACGGCCTTCAAATATCCAAGACCAACATTACCTCCATACATGACACCAATAGAACCGCAGGTAGGTAAATTCTACAACAGTCCGGTTGCATTGGGTGCAGGAGCTGGTGCTGTATTGTCTGTGACGATGGCAGCGCTGGGTGTTAAACTGAATACT
>DQ148530        591 bp          dna
TGTACTCACTACTTATTCATAGTAGTGGTAGCAGTCAACTCAACTCTGCTTACAATTAATGCAGGTGACTGTATCTTCTACACAGATTGGGCTTGGACATCCTTTGTAGTATTTTCCATCTCACAAACTTTGATGCTTTGTGTTGGTGCAACATATTACCTAACATTTACTGGAGTTCCAGGTACCGCAACATACTACGCGTTAATCATGACGGTGTATACATGGATAGCAAAAGGTGCATGGTTT---GCACTCGGATATCCATATGACTTCATTGTAACACCCGTGTGGATTCCATCAGCAATGCTTTTGGACTTGGCATATTGGGCGACAAAGAAGAACAAACACTCTCTGATTCTGTTTGGCGGAGTATTGTGTGGAATGTCGTTACCATTGTTTAACATGGTAAACCTGATAACCGTAGCAGATCCATTGGAGACTGCATTCAAGTATCCAAGACCTACGTTGCCACCATATATGACACCGATAGAACCGCAGGTAGGAAAGTTCTATAATAGCCCAGTTGCGCTTGGCGCAGGTGCTGGAGCTGTGTTGTCTGTAACGTTTACGGCGTTGGGATGTAAACTGACTACG
>DQ148535        591 bp          dna
TGTACTCACTACCTATTCATTGTGGTAGTTGCAGTAAACTCAACTCTATTGACAATTAACGCAGGAGACTATATTTTCTACACAGACTGGGCTTGGACATCATTTACTGTCTTTTCAATATCACAAACACTGATGCTAGTTGTCGGTGCTACGTATTATCTGACATTCACGGGTGTTCCTGGTACAGCGACGTACTATGCCTTGATAATGACAGTGTATACGTGGATAGCAAAAGGTGCATGGTTT---GCACTGGGATATCCATATGACTTCATTGTTACTCCAGTATGGTTACCATCAGCAATGCTGTTGGATTTGGCGTATTGGGCTACAAAGAAGAACAAGCACTCGTTGATATTATTCGGTGGTGTACTTGTAGGAATGTCTTTGCCGTTGTTCAATATGGTAAATCTGATAACGGTGGCAGATCCACTAGAAACGGCCTTCAAATATCCAAGACCAACATTACCTCCATACATGACTCCAATAGAACCGCAAGTAGGTAAATTCTACAACAGTCCGGTTGCATTGGGTGCAGGAGCTGGTGCTGTGTTATCTGTGACGATGGCAGCGCTGGGTGTAAAACTGAATACT
>DQ148539        591 bp          dna
TGTACTCACTACCTCTTCATTGTGGTAGTTGCAGTAAACTCGACTCTATTGACAATTAACGCAGGAGACTATATTTTCTACACAGACTGGGCTTGGACATCATTTACTGTCTTTTCAATATCACAAACACTGATGTTAGTAGTCGGTGCTACGTATTATTTGACATTCACAGGTGTTCCAGGTACGGCAACATACTACGCCTTAATAATGACGGTGTATACGTGGGTAGCCAAAGGTGCATGGTTT---GCACTTGGATATCCATACGACTTCATTGTTACCCCCGTATGGTTACCATCAGCAATGCTGTTGGATTTGGCATATTGGGCTACAAAGAAAAACAAACACTCGCTAATATTATTCGGCGGTGTACTCGTAGGAATGTCTCTACCGTTGTTCAATATGGTAAATCTGATAACGGTGGCAGATCCACTAGAAACGGCCTTCAAATATCCAAGACCAACATTACCTCCATACATGACACCAATAGAACCGCAAGTAGGTAAATTCTACAATAGTCCGGTTGCATTGGGTGCGGGAGCTGGTGCTGTTCTATCTGTAACGATGGCAGCTCTGGGTGTAAAACTGAATACT
>DQ148547        591 bp          dna
TGTACTCACTACTTATTCATAGTAGTAGTTGCAGTAAACTCAACTCTGCTTACAATTAATGCAGGAGACTATATCTTCTACACTGATTGGGCATGGACGTCATATACGGTATTCTCAATTTCTCAAACGCTGATGTTAACAGTGGGGGCAGTATACTACCTTACATTCACAGGTGTTGTGGGAACAGCGACATACTATGCATTGATTATGACGGTGTACACGTGGGTAGCAAAAGGAGCATGGTTT---GCCCTTGGATATCCATATGACTTTATCGTGACACCAGTATGGATCCCATCTGCTATCTTGTTAGATTTGGCATATTGGGCGACAAAGAAGAACAAGCACTCGCTGATACTATTTGGCGGAGTTTTAGTTGGAATGTCTTTGCCACTGTTTAACATGGTTAATCTAATTACAGTGGCAGATCCACTAGAGACTGCATTCAAGTATCCAAGACCAACGTTGCCACCATACATGACACCGATAGAGCCGCAGGTCGGAAAGTTCTATAATAGTCCGGTCGCGCTTGGCGCAGGAGCTGGTGCTGTCTTGTCAGTCACGTTTGCCGCGTTAGGATGTAAACTAACCACG
>DQ148548        591 bp          dna
TGCACTCACTACCTATTCATTGTGGTAGTTGCAGTAAACTCGACTCTATTGACAATTAACGCAGGAGACTATATTTTCTACACAGACTGGGCTTGGACATCATTTACTGTCTTTTCAATATCACAAACACTGATGCTTGTTGTCGGTGCTACGTATTATCTGACATTTACAGGTGTTCCAGGAACCGCAACGTATTACGCTCTCATAATGACAGTGTATACGTGGATAGCAAAAGGTGCATGGTTT---GCACTAGGATATCCATACGACTTCATTGTTACTCCAGTATGGTTACCATCAGCAATGCTGTTGGATTTGGCATATTGGGCTACAAAGAAAAACAAGCACTCGCTGATATTATTTGGCGGTGTACTGGTAGGAATGTCTTTGCCGTTGTTCAATATGATTAATCTGATAACGGTCGCAGACCCACTAGAAACGGCCTTCAAATATCCAAGACCGACATTACCCCCATACATGACACCAATAGAACCGCAGGTAGGTAAATTCTACAATAGTCCGGTTGCATTAGGTGCGGGAGCTGGTGCTGTATTATCGGTAACGATGGCAGCGCTGGGTGTTAAGCTGAATACT
>DQ148575        591 bp          dna
TGTACACACTACTTATTCATAGTAGTAGTTGCAGTTAACTCAACACTGTTAACAATTAACGCAGGAGACTACATCTTCTACACTGACTGGGCCTGGACTTCATACACTGTATTCTCAATTTCACAAACATTGATGCTTACAGTAGGTGCAACATATTACCTAACATTTACAGGTGTTCCAGGAACAGCAACGTACTACGGCCTTATAATGACAGTATACACATGGGTTGCAAAAGGTGCATGGTTT---GCACTCGGATATCCATATGACTTCATTGTTACTCCAATTTGGTTACCATCAGCAATGTTGCTTGATTTGGCCTATTGGGCAACAAAGAGAAACAAGCACTCTCTGATACTGTTCGGCGGTGTACTGGTAGGAATGTCATTACCACTATTCAACATGGTAAACCTGATGACAGTAGCAGACCCACTAGAAACGGCATTCAAGTATCCAAGACCAACATTGCCACCATACATGACTCCAATAGAGCCTCAAGTAGGTAAATTCTATAACAGCCCGGTAGCACTGGGTGCGGGAGCTGGTGCAGTATTGTCTGTAACGTTTGCAGCACTAGGTTGTAAACTGACGACT
>DQ148578        591 bp          dna
TGTACCCACTACTTGTTCATAGTAGTAGTTGCAGTTAACTCAACACTGTTAACAATTAATGCAGGTGACTACATCTTCTACACTGACTGGGCTTGGACTTCGTACACGGTATTCTCAATATCGCAAACGTTGATGCTTGTAGTAGGTGCAACATATTACCTAACATTTACAGGTGTTCCAGGTACAGCAACGTACTACGGCCTTATTATGACAGTATACACATGGGTTGCAAAAAGTGCATGGTTT---GCACTTGGATATCCATACGACTTCATTGTAACCCCAATTTGGTTACCATCAGCAATGTTGCTTGATCTAGCTTATTGGGCAACAAAGAAGAACAAGCACTCTTTGATACTGTTTGGCGGAGTACTAGTAGGAATGTCATTACCATTATTCAACATGGTAAACCTGATAACAGTAGCAGACCCACTAGAAACGGCCTTCAAATATCCAAGACCTACATTACCACCATACATGACACCGATAGAACCGCAGGTAGGAAAGTTCTATAACAGTCCAGTTGCACTGGGTGCTGGTGCGGGTTCAGTATTGGGAGTAACGTTTGCAGCGCTAGGTTGTAAACTCAACACT
>DQ148612        591 bp          dna
TGTACTCACTACTTATTCATAGTAGTAGTCGCAGTAAACTCAACTTTGTTGACAATTAACACTGGTGACTATATCTTCTATACAGATTGGGCCTGGACATCATTCACAATATTTTCTATTGGAAATATTCTTATGATTTCTGTCGGTGCAACATACTATCTGTTGTTTACAGGCGTTCCAGGAACAGCTTCGTATTATGGCCTCATTATGCAGGGTTATACGGGGGTGGCAAAAGGTGCATGGTTT---GCACTTGGATATCCATACGACTTTATCGTCACACCAATGTGGATTCCGTCATGCATGTTGTTAGACTTGGCGTATTGGGCATCAAAGAAGAACAAGCACTCGCTGATACTGTTTGGCGGCGTACTTGTAGGAATGTCATTCCCATTGTTCAACATGGTAAACTTGTTGACAGTCGCAGACCCACTAGAAACAGCGTTCAAATATCCAAGACCAACGCTACCACCATACATGGTACCAATTGAACCGCAGGTCGGGAAGTTCTATAACAGTCCGGTTGCGCTTGGTGCGGGTACTGGTGCAGTATTGGCAGTTACGTTTACGGCGCTGGGCGCTAAGCTCAATACG
>DQ148614        591 bp          dna
TGTTCACACTACTTGTTCATAGTAGTAGTTGCAGTTAACTCAACACTGTTAACAATTAATGCAGGAGACTACATCTTCTACACTGACTGGGCTTGGACTTCGTTTACGGTATTCTCTATATCACAAACGTTGATGCTTGTAGTAGGTGCAACATATTACCTAACATTTACAGGTGTTCCAGGTACAGCAACGTATTACGGCCTTATCATGACAGTATACACATGGGTAGCAAAAGGTGCATGGTTT---GCACTTGGATATCCATATGACTTCATTGTTACACCAATTTGGTTACCATCAGCAATGTTGCTTGATCTAGCATATTGGGCTACAAAGAAGAACAAGCACTCCTTGATACTGTTTGGCGGTGTACTGGTAGGAATGTCATTACCATTGTTCAACATGGTAAACCTGATAACAGTCGCAGACCCACTAGAAACGGCATTCAAATATCCAAGACCAACATTACCACCATACATGACACCAATAGAACCGCAGGTGGGCAAGTTCTATAACAGTCCAGTTGCACTGGGTGCTGGTGCGGGTGCAGTTTTGTCGGTTACGTTTGCAGCGTTAGGTTGTAAGCTAAACACT
>DQ148616        591 bp          dna
TGTACACACTACTTGTTCATAGTAGTAGTTGCAGTAAACTCTACACTGTTAACAATTAACACAGGTGACTACATCTTCTACACTGACTGGGCTTGGACATCATACACAGTATTTTCAATCGGAAATACTTTGATGTTAGTAGTAGGTGCAACCTATTATCTTACATTTACAGGTGTTCCAGGAACAGCAACGTATTACGGCCTTATTATGACAGTATATACTTGGGTAGCAAAGGGTGCATGGTTT---GCACTTGGATATCCATACGACTTCATTGTAACTCCAATTTGGTTGCCATCGGCAATGTTGCTTGATTTGGCGTATTGGGCTACAAAGAAGAATAAGCACTCTCTGATACTGTTTGGCGGTGTACTTGTAGGAATGTCTCTACCATTATTCAACATGGTAAACCTGATGACAGTAGCAGACCCACTAGAAACGGCATTCAAATATCCGAGACCAACATTACCACCATACATGGTACCAATAGAACCCCAAGTAGGTAAGTTCTATAACAGCCCGGTAGCACTTGGTGCAGGTGCTGGTGCAGTATTGGCAGTAACGTTTGCAGCTTTGGGTTGTAAACTCAATACT
>DQ148623        591 bp          dna
TGTACGCACTACTTGTTCATAGTAGTCGTTGCAGTAAACTCAACCTTGTTAACAATTAACACTGGTGACTACATCTTCTACACAGACTGGGCCTGGACATCTTATACAGTATTTTCAATTGGAAACATTTTGATGGTTTCAGTTGGTGCTACATATTACCTCTTATTCACGGGGGTTCCAGGAACAGCTACGTATTATGGCCTTATTATGCAAGTCTATACATGGGTCGCAAAAGGCGCATGGTTT---GCACTAGGATATCCATATGACTTCATTGTGACTCCAATGTGGATACCGTCGTGTATGTTACTTGACTTGGCGTATTGGGCTACGAAGAGAAACAAGCACTCGCTAATACTATTTGGCGGAGTACTTGTTGGTATGTCATTCCCATTGTTCAACATGGTAAACCTGTTGACAGTAGCAGACCCACTAGAAACGGCATTCAAATATCCAAGACCAACACTGCCCCCATACATGGTACCAATAGAACCGCAGGTCGGAAAGTTCTATAACAGTCCGGTCGCGCTGGGAGCTGGTGCGGGTTCAGTATTGGCAGTAACGTTTACGGCGTTGGGAGCAAAACTCAACACA
>DQ148653        591 bp          dna
TGTACTCACTACTTATTCATAGTAGTAGTTGCAGTTAACTCAACACTGTTAACAATTAATGCAGGTGACTACATTTTCTATACTGACTGGGCTTGGACTTCGTTTACGGTATTTTCAATATCGCAAACATTGATGCTTGCAGTAGGTGCAACATACTACCTGACATTTACAGGTGTTCCAGGAACAGCAACGTACTACGGCCTAATTATGACAGTATACACATGGGTAGCAAAAGGTGCATGGTTT---GCACTAGGTTACCCATATGACTTCATTGTAACACCAATTTGGTTACCATCAGCAATGTTGCTTGATTTAGCCTATTGGGCCACAAAGAAGAACAAGCACTCCTTGATACTGTTTGGCGGTGTACTAGTAGGAATGTCTTTACCATTATTCAATATGGTAAACCTGATAACAGTCGCAGACCCACTAGAAACGGCATTCAAATACCCAAGACCAACATTACCACCATACATGACACCAATAGAACCTCAAGTAGGTAAGTTCTATAACAGTCCAGTAGCGCTGGGTGCAGGTGCAGGTGCAGTTTTGTCGGTTACGTTTACAGCACTAGGTTGTAAACTAAATACT
>DQ148655        591 bp          dna
TGTACTCACTACTTATTCATAGTAGTAGTTGCAGTTAACTCAACACTGTTAACAATTAATGCAGGAGACTACATTTTCTATACTGACTGGGCTTGGACTTCGTTTACGGTATTTTCAATATCGCAAACGTTGATGCTTTGTGTAGGTGCAACGTATTACCTAACATTTACAGGTGTTCCAGGAACAGCAACGTATTACGCCCTAATTATGACAGTATATACATGGATAGCAAAAGGTGCATGGTTT---GCACTAGGTTATCCATACGACTTCATTGTAACACCAGTTTGGTTACCATCAGCAATGTTGCTTGATTTAGCCTATTGGGCAACAAAGAAGAACAAGCACTCCTTGATACTGTTTGGCGGAGTACTAGTAGGAATGTCTTTACCATTATTCAATATGGTAAACCTGATTACAGTGGCAGACCCACTAGAAACGGCATTCAAATACCCAAGACCGACATTACCACCATACATGACACCAATAGAGCCTCAAGTAGGTAAATTCTATAACAGTCCAGTAGCTCTGGGTGCAGGTGCAGGTGCAGTTTTGTCGGTAACATTTACAGCGTTAGGTTGTAAACTGAACACT
>DQ148702        591 bp          dna
TGTACTCACTACTTGTTTATCGTAGTGGTTGCAGTTAACTCAACTTTGTTAACAATTAACGCAGGAGACTATATTTTCTACACAGACTGGGCTTGGACATCATATGTAGTATTTTCAATATCACAAACTTTGATGCTTGTGGTAGGTGCATGCTACTATCTGACATTTACAGGTGTTCCGGGAACAGCAACATATTACGCATTAATTATGACAGTGTATACTTGGATAGCCAAAGGAGCATGGTTC---TCACTAGGATATCCATATGACTTCATTGTCACTCCAGTTTGGTTGCCATCAGCAATGTTGCTTGATTTGGCATACTGGGCTACAAAGAAGAATAAGCATTCGTTGATATTCTTTGGAGGCGTATTGTGTGGAATGTCTTTACCATTGTTCAACATGGTGAATCTCCTAACAGTAGCAGACCCATTAGAAACGGCCTTCAAATATCCAAGACCTACACTTCCACCATACATGACTCCAATAGAGCCGCAAGTCGGTAAATTCTATAACAGTCCTGTTGCATTAGGTGCGGGTGCTGGTGCAGTACTAGCATGTACATTTGCAGCCCTTGGTTGTAAACTGAACACA
>DQ148748        591 bp          dna
TGTACGCACTACTTATTCATAGTAGTAGTTGCAGTCAATTCCACTTTGTTAACAATTAACTCAGGAGACTATATCTTCTATACAGACTGGGCTTGGACATCATTTGTAGTATTTTCAATTGCTAATACACTGATGACAGTGGTTGGCGCTGTTTACTATATCACATTTACAGGTGTTCCTGGCACAGGCGCATATTATGGCCTGATTATGCAAGTCTATACTTGGGTAGCTAAAGTTGCATGGTTT---GCACTTGGTTATCCTGTGGATTTCATTGTTCATCCAATGTGGATTCCATCTTGTATGCTATTGGACTTGGCGTATTGGGCTACGAAGAAGAATAAGCACTCGCTGATATTCTTTGGTGGAGTTTTAGTCGGAATGTCAATGCCGCTATTCAACATGGTTCAATTGATGTTGATTGCGGATCCGCTAGAAACTGCATTCAAGTATCCGAGACCAACATTGCCTCCATACATGACGCCAATAGAACCGCAGGTCGGTAAGTTCTATAATAGCCCGGTAGCGCTGGGAGCGGGAGCTGGGTCTGTTCTGTCGGTGACGTTTGCAGCATTGGGTTGCAAGCTTAACACT
>DQ148759        591 bp          dna
TGTACTCACTACTTATTCATAGTAGTAGTCGCAGTCAATTCAACTTTGCTAACTATCAATGCAGGGGACTACATCTTCTATACCGATTGGGCCTGGACATCGTTTGTAGTATTTTCAATATCTCAAACACTTATGCTCACTGTAGGTGCGTGTTACTATCTCACCTTCACTGGAGTTCCAGGAACCGCAACGTACTACGCATTAATTATGACAGTCTATACATGGATTGCAAAAGGTGCATGGTTC---GCATTAGGTTACCCATATGACTTCATCGTTACACCAGTTTGGCTACCATCAGCAATGCTGTTGGACTTAGCGTACTGGGCAACAAAGAAGAATAAGCACTCTCTGATACTGTTCGGCGGAGTTTTAGTTGGAATGTCATTGCCACTATTCAACATGGTCAATTTGATCACGGTGGCTGACCCACTAGAGACTGCATTCAAGTATCCAAGACCAACGTTACCACCATACATGACCCCGATAGAGCCGCAGGTAGGTAAATTCTACAACAGCCCAGTTGCACTTGGTGCAGGTGCTGGAGCAGTTCTGTCAGTTACATTTGCAGCCTTAGGTTGTAAACTAACTACA
>DQ148761        591 bp          dna
TGTACTCACTACCTATTCATAGTGGTAGTTGCAGTTAACTCAACTCTGTTAACAATTAACTCAGGAGACTATATCTTCTATACTGACTGGGCTTGGACATCATTCGTAGTTTTCTCTATCGCCAACACTTTGATGACGGTAGTCGGAGCTGTGTATTACATTACATTTACGGGTGTTCCTGGTACAGGCGCGTATTACGGCTTAATAATGCAGGTCTATACATGGGTCGCTAAAGTTGCATGGTTT---GCACTTGGTTATCCGGTGGATTTCATTGTTCATCCAATGTGGATTCCATCATGCATGTTATTGGATTTGGCATATTGGGCTACGAAGAAGAATAAGCACTCGCTGATATTCTTTGGTGGAGTTTTAGTGGGAATGTCAATGCCGCTCTTCAATATGGTACAATTGATGATGATTGCGGATCCGCTAGAAACTGCGTTCAAATATCCAAGACCAACGTTGCCTCCGTACATGACGCCGATAGAGCCGCAGGTCGGTAAGTTCTACAACAGCCCGGTAGCTTTGGGTGCTGGTGCAGGATCGGTTCTGTCAGTAACGTTTGCAGCATTGGGCTGTAAGCTCAATACC
>DQ148771        591 bp          dna
TGTACCCACTACTTATTCATAGTAGTAGTTGCAGTTAACTCAACACTGTTAACAATTAACGCAGGAGACTACATCTTCTACACTGACTGGGCTTGGACTTCGTACACGGTATTTTCAATATCGCAAACGTTGATGCTTATCGTAGGTGCAACATATTACCTAACGTTTACAGGCGTTCCAGGCACAGCAACTTACTATGCCCTAATTATGACAGTATATACTTGGGTAGCCAAAGCCGCATGGTTT---TCACTTGGTTATCCGTATGACTTCATTGTAACTCCAGTTTGGCTACCATCAGCAATGCTGTTGGACTTAGTTTACTGGGCAACAAAGAAGAACAAACACTCTTTGATACTGTTTGGAGGCGTACTTGTAGGAATGTCTTTACCATTATTCAATATGGTAAACCTGATAACAGTAGCAGACCCACTTGAAACGGCATTCAAATATCCAAGACCAACATTGCCACCATACATGACACCGATAGAACCGCAAGTAGGAAAGTTCTATAACAGTCCAGTTGCGCTCGGTGCAGGTGCAGGTGCAGTATTAGGATGTACATTTGCAGCATTAGGTTGTAAATTGAACACT
>DQ148773        591 bp          dna
TGTACTCATTACTTATTCATAGTAGTGGTAGCAGTCAATTCTACTCTGCTTACAATTAATGCAGGTGACTATATCTTCTACACAGATTGGGCTTGGACATCCTTTGTAGTATTTTCCATCTCACAAACTTTGATGCTTTGTGTTGGTGCAACATATTATCTTACATTTACAGGAGTTCCAGGTACAGCAACGTATTACGCGTTGATCATGACGGTGTATACATGGGTAGCAAAAGGTGCATGGTTT---GCACTGGGATACCCATATGACTTCATTGTAACACCAGTATGGATTCCATCGGCAATGCTGTTGGACTTGGCATATTGGGCAACAAAGAAGAACAAGCACTCTCTGATACTATTTGGCGGAGTACTGTGTGGAATGTCATTGCCATTGTTTAACATGGTAAACCTGATTACAGTAGCAGATCCATTGGAGACTGCATTCAAGTATCCAAGACCTACGTTGCCACCATACATGACACCGATAGAACCGCAGGTAGGAAAGTTCTATAATAGCCCAGTTGCGCTTGGCGCAGGAGCTGATGCAGTGTTATCTGTAACGTTTACGGCGTTAGGATGTAAACTGACTACG
>DQ148778        591 bp          dna
TGTACTCACTACTTATTCATAGTAGTAGTAGCAGTCAACTCAACACTGTTGACAATCAACGCAGGAGACTACATATTCTATACTGACTGGGCATGGACATCTTATGTGATATTTACACTATCACAATCATTGATGCTCGCAGTCGGTGCAGCATATTACCTTACGTTCACTGGAGTTCCAGGAACGGCAACCTATTATGCACTGATAATGACAGTGTATACCTGGATTGCAAAAGGTGCGTGGTTC---TCCTTAGGATATCCATACAGCTTCATCGTTGTACCAATGTGGATTCCATCAGCAATATTGATGGACTTGGTATATTGGGCAACAAAGAGAAACAAACACTCTTTGATCCTGATAGGCGGTGTGCTATGTGGCATGTCAATGTCGTTGTTCAACATGGTGAATCTAATCACAATAGATGACCCACTTGAGATGGCTTTCAAATACCCGAGAACCACATTGCCTCCATACATGACACCGATAGAACCACAAGTAGGGAAGTTCTACGATAGTCCTGTTGCATTAGGTGCGGGTGCTAGTGCAGTTCTGACAGTAACGATGACTGCATTAGGTACCAAACTGACAACA
>DQ148780        591 bp          dna
TGTACTCACTACTTATTCATAGTAGTGGTAGCAGTCAACTCGACCTTGTTGACAATCAACGCAGGAGACTACATCTTCTATACTGATTGGGCATGGACATCTTATGTGGTATTTACACTATCACAATCATTGATGCTCGCAGTAGGTGCAGCATACTATCTAACGTTCACTGGAGTTCCAGGAACGGCAACATACTATGCACTGATAATGACAGTGTATACGTGGATAGCAAAAGGTGCATGGTTC---TCCTTAGGATATCCGTACAGTTTCATCGTAGTACCAATGTGGATTCCATCAGCATTACTGATGGACTTGGCATATTGGGCAACAAAGAGAAACAAACACTCTTTGATCTTAATAGGCGGTGTACTTGTTGGAATGTCCATGGGGTTGTTCAACATGATCAATCTAATTACAATAGATGATCCTCTTGAGACTGCTTTCAAATACCCGAGAACCACATTGCCTCCATACATGACTCCTATAGAGCCTCAGGTAGGGAAGTTCTATGATAGTCCGGTCGCTTTAGGTGCAGGTGCCAGTGCAGTGTTAACGGTAACAATGACTGCATTGGGATGCAAACTAACAACA
>DQ148796        591 bp          dna
TGTACACACTACTTGTTCATAGTAGTAGTTGCAGTTAACTCAACACTGTTAACAATTAATGCAGGTGACTACATCTTCTACACTGACTGGGCTTGGACTTCGTTCACGGTATTCTCAATATCGCAAACGTTGATGCTTGTAGTAGGTGCAACATATTACCTAACATTTACAGGTGTTCCAGGTACAGCAACGTACTACGGCCTTATTATGACAGTATATACGTGGGTTGCAAAAGGTGCATGGTTT---GCACTTGGATATCCATACGACTTCATTGTAACACCAATTTGGTTACCATCAGCAATGTTGCTTGATTTAGCCTATTGGGCAACAAAGAAGAACAAGCACTCACTGATACTGATGGGCGGAGTACTAGTAGGAATGTCATTACCATTATTCAACATGGTAAACCTGATGACAGTAGCAGACCCACTAGAAACGGCATTCAAATATCCAAGACCAACACTACCACCATACATGACACCAATAGAACCGCAGGTAGGAAAGTTCTATAACAGTCCAGTAGCACTGGGTGCAGGTGCGGGTTCAGTGTCGGCTGTTACGTTTGCAGCTTTAGGTTGTAAGCTCAACACA
>DQ148802        591 bp          dna
TGTACTCACTACTTATTCATAGTAGTAGTTGCAGTAAACTCAACTTTGCTTACAATTAATGCTGGAGACTATATCTTCTACACAGATTGGGCATGGACATCATTTACTGTATTCTCAATTTCACAAACTCTAATGTTAACGGTAGGTGCAGTATACTATCTAACGTTTACAGGCGTTGTGGGAACAGCCACATACTATGCGTTAATTATGACAGTCTATACGTGGGTTGCAAAAGGTGCATGGTTT---GCACTAGGTTATCCATATGACTTCATTGTTACACCAGTATGGATCCCATCGGCGATATTGTTAGATTTGGCGTATTGGGCTACAAAGAAGAATAAGCACTCGCTGATACTGTTTGGCGGAGTTCTGGTAGGAATGTCATTACCACTGTTTAACATGGTAAATCTGATTACAGTGGCAGATCCACTAGAGACTGCATTCAAGTATCCGAGACCAACGTTGTCACCATACATGACACCAATAGAACCGCAGGTCGGAAAGTTCTATAACAGTCCAGTCGCGCTTGGCGCAGGTGCTGGTGCTGTATTGTCAGTTACGTTTGCCGCGCTAGGTTGTAAATTGACTACG
>DQ148805        591 bp          dna
TGTACCCACTACTTATTCATAGTTGTAGTTGCGGTAAACTCAACACTGTTAACAATTAATGCAGGTGACTACATTTTCTACACTGATTGGGCCTGGACATCATTTACGGTATTCTCTATATCGCAAACTTTGATGTTAACTGTCGGAGCTTGTTATTATCTAACATTCACTGGCGTACCAGGAACAGCGACGTACTATGCTCTGATTATGACAGTATACACGTGGATTGCAAAAGGTGCATGGTTT---ACACTCGGATATCCATATGACTTCATTGTAACACCAGTATGGTTGCCATCAGCAATGCTGTTGGACTTGGCGTATTGGGCGACAAAGAAGAATAAACACTCGTTGATACTGTTTGGCGGAGTATTGGTAGGAATGTCATTGCCATTGTTCAACATGGTAAATCTGATAACAGTAGCAGACCCACTAGAAACGGCATTCAAATATCCAAGGCCAACATTGCCACCATACATGACACCGATAGAGCCGCAGGTCGGAAAATTCTATAACAGTCCGGTCGCGCTTGGTGCAGGTGCTGGTGCAGTTTTGTCCGTTACGTTTGCAGCGTTAGGATGTAAACTAACAACG
>DQ148810        591 bp          dna
TGTACTCACTACTTATTCATAGTAGTAGTAGCAGTCAATTCAACTCTGCTCACAATTAATGCAGGTGACTATATCTTCTACACAGATTGGGCTTGGACATCCTTTGTAGTATTTTCAATCTCACAAACTTTGATGCTTTGTGTAAGTGCGACATATTACCTTACATTTACAGGAGTTCCAGGTACCGCAACGTATTACGCGTTGATCATGACAGTGTATACATGGATAGCAAAAGGTGCATGGTTT---GCACTAGGATATCCATATGACTTTATTGTTACACCAGTGTGGATTCCATCAGCGATGCTGTTGGACTTGGCATATTGGGCAACAAAGAGGATTAAGCACTCTCTGATATTGTTCGGCGGCGTATTGTGTGGAATGTCATTGCCATTGTTCAACATGGTAAACCTGATTACAGTAGCGGATCCATTGGAGACTGCATTCAAGTATCCAAGACCTACGTTGCCACCATACATGACACCGATAGAACCGCAGGTAGGAAAGTTCTATAATAGCCCAGTTGCGCTTGGCGCAGGAGCTGGAGCTGTGCTGTCAGTAACGTTTACGGCGTTGGGATGTAAACTGACTACG
>DQ148813        591 bp          dna
TGTACTCACTACTTATTCATAGTAGTGGTAGCAGTCAATACAACTCTGCTTACAATTAATGCAGGTGACTATATCTTCTACACAGATTGGGCTTGGACATCCTTTATAGTATTTTCTATCTCACAAACTTTGATGCTTTGTGTAGGTGCAACATATTACCTAACATTTACCGGAGTTCCAGGTACCGCAACATACTACGCGTTAATCATGACGGTGTATACATGGGTAGCAAAAGGTGCATGGTTT---GCACTAGGATATCCATATGACTTCATTGTAACACCAGTGTGGATTCCATCAGCAATGCTGCTGGACTTGGCATATTGGGCGACAAAGAAGAACAAGCACTCACTGATATTATTCGGCGGGGTATTGTGTGGAATGTCGTTGCCATTGTTTAACATGGTAAACCTGATTACAGTAGCGGATCCATTGGAGACTGCATTCAAGTATCCAAGACCTACGTTGCCTCCATACATGACACCGATAGAACCCCAAGTAGGGAAGTTCTACAATAGCCCAGTTGCGCTTGGCGCAGGTGCTGGAGCTGTGCTGTCTGTAACGTTTACGGCGTTGGGATGTAAACTGACTACG
>DQ148816        588 bp          dna
ACAACGCATTATCTGTTCATAGTTGTCGTAGCTGTTAACAGCACGCTGCTGACTATCAATTCAGGAGACTACATATTCTACACTGATTGGGCTTGGACTTCATTCGTCGTGTTCTCTATAGCACAGTCGACGATGCTTGTTGTAGGTGCCATCTACTACATGTTGTTTACGGGGGTGCCAGGGACAGCAACCTATTATGCCACCATAATGACGATATACACATGGGTTGCAAAAGGGGCTTGGTTT---GCTCTTGGATATCCATACGACTTCATTGCGGTTCCGGTTTGGATTCCATCTGCAATGTTGCTGGACCTGTCTTACTGGGCAACAAGAAGGAACAAACATGCTGCTATACTGATAGGAGGTTCTTTGGTTGGACTTTCACTGCCGTTGTTTAACATGATCAACCTCCTGACCATACGTGATCCGCTGGAAATGGCATTCAAGTATCCTAGGCCAACACTGCCTCCGTACATGACACCGATCGAACCACAAGTAGGTAAATTCTACAATAGTCCAGTAGCCTTAGGAGCAGGCGCAGGGGCCGTGCTATCTGTGCCTATAGCCGCTTTGGGCGCAAAACTCAAT---
>DQ148840        591 bp          dna
TGTACTCACTACTTATTCATAGTAGTAGTCGCAGTTAACTCAACTTTGCTAACAATTAACGCAGGAGACTATATCTTCTACACTGATTGGGCCTGGACATCGTTTGTAGTATTCTCAATATCTCAAACATTGATGCTCGCAGTAGGTGCGTCATATTATCTGACCTTCACTGGAGTTCCAGGAACCGCAACGTATTATGCGCTCATTATGACAGTCTACACTTGGATTGCAAAAGGTGCATGGTTC---GCATTAGGTTACCCATACGACTTCATCGTTACACCAGTTTGGCTACCGTCAGCAATGCTGTTGGACTTGGCGTACTGGGCAACAAAGAAGAATAAGCACTCTCTGATACTGTTCGGCGGAGTCTTAGTTGGAATGTCGTTACCACTGTTCAACATGGTCAATTTGATCACAGTGGCTGACCCACTAGAGACTGCATTCAAGTATCCAAGACCAACGTTACCACCATACATGACACCGATAGAGCCGCAGGTAGGTAAATTCTACAACAGCCCAGTTGCACTTGGTGCAGGTGCTGGAGCAGTTCTGTCAGTTACGTTCACAGCCTTAGGTTGTAAACTAACAACG
>DQ148869        591 bp          dna
ACAACACACTATTTGTTCATAGTAGTGGTTGCTGTTAATAGCACACTGCTAACGATCAACGCAGGAGATTATATCTTCTACACAGACTGGATGTGGACCTCCTTCGTAGTGTTCTCGGTCTCGCAGTCAACTATGCTTGCTGTGGGCGCCATATACTACATGCTCTTCACAGGAGTACCTGGAACGGCCACATACTACGCCACAATCATGACAATCTACACATGGGTCGCAAAGGGCGCATGGTTC---GCACTGGGCTATCCGTACGACTTCATTGTGGTTCCGGTTTGGATACCTTCAGCAATGCTGTTGGATCTTACATACTGGGCTACAAGACGGAACAAGCACGCTGCAATACTCATCGGCGGATCACTCGTTGGCCTATCGTTCCCGCTGTTCAACATGGTCAATCTGCTGCTCGTCAGGGATCCACTCGAAGTGGCATTCAAGTATCCGAGACCGACTCTGCCTGCGTATATGACTCCGATCGAGCCTCAGGTAGGTAAGTTCTACAACAGTCCTGTAGCCTTGGGCTCAGGAGCAGGAGCGGTGCTGACAGTGCCGATCGCTGCGTTGGGTGCGAAGCTTAACACG
>DQ148875        591 bp          dna
ACAACGCACTATTTGTTCATAGTAGTGGTTGCTGTAAACAGCACGCTGCTAACCATCAACGCAGGAGACTATATCTTCTACACAGACTGGATGTGGACCTCCTTCGTAGTATTCTCGGTCTCGCAATCGACGATGCTTGCGGTAGGCGCGATATACTACATGCTCTTCACAGGAGTACCTGGAACGGCCACATACTACGCCACAATTATGACAATCTACACCTGGGTCGCAAAGGGTGCATGGTTT---GCACTGGGCTATCCGTACGACTTCATTGTCGTTCCGATTTGGATACCTTCAGCAATGCTGTTGGATCTCACATACTGGGCTACGAGGCGGAACAAGCACGCTGCAATCCTCATCGGTGGATCACTGATTGGTCTATCGTTCCCGCTGTTCAACATGGTCAATCTGCTGCTCGTCAGGGACCCACTCGAAGTGGCATTCAAGTATCCTAGACCGACACTGCCCGCGTACATGACTCCGATCGAGCCTCAGGTAGGTAAGTTCTACAATAGTCCTGTAGCTTTGGGCTCAGGAGCAGGAGCGGTGCTGACAGTGCCGATCGCTGCGTTAGGTGCGAAGCTTAACACG
>DQ148902        591 bp          dna
ACAACGCATTATTTGTTCATAGTCGTCGTAGCTGTCAACAGCACGCTACTGACTATTAATTCAGGAGACTACATATTCTACACTGATTGGGCTTGGACTTCATTCGTCATCTTCTCTATAGCGCAGTCAACGATGCTTGTTGTGGGTGCCATCTATTACATGTTGTTTACGGGAGTGCCAGGGACAGCGACCTACTATGCTACTATAATGACGATTTATACATGGGTTGCAAAAGGGGCTTGGTTT---GCTCTTGGATATCCATACGACTTCATTGCAGTACCGGTCTGGATTCCATCTGCAATGTTGCTGGACCTGTCTTACTGGGCAACAAGAAGGAACAAACACGCGGCGATACTAATAGGAGGAACATTAGTTGGACTCTCACTGCCGATGTTTAACATGATCAACCTATTGACTATACGCGATCCGCTAGAAATGGCATTCAAGTATCCTAGACCAACACTGCCTCCATACATGACCCCGATAGAACCACAAGTCGGTAAGTTCTATAATAGTCCAGTAGCCTTAGGAGCCGGCGCGGGAGCCGTGCTATCAGTACCTATAGCGGCTTTAGGTGCAAAACTCAATACG
>DQ278502        591 bp          dna
ACAACGCACTATCTATTCATAGTAGTAGTTGCTGTTAACAGTACATTATTGACTATCAACGCAGGTGACTATATCTTCTATACCGATTGGGCTTGGACTTCATTTGTTGTGTTTTCTATTTCACAATCTACTATGCTTGTGGTAGGAGCGATTTATTATATGCTCTTCACAGGAGTTCCAGGTACAGCTACATACTATGCTACAATCATGACTATATATACATGGGTTGCAAAAGGTGCATGGTTC---GCTTTGGGATATCCATACGATTTCATAGTAGTACCAGTTTGGATTCCTTCGGCAATGCTATTAGACCTATCATATTGGGCAACAAGGAGAAACAAACATGCTGCAATTCTGATTGGTGGAACACTAGTTGGAATGTCTCTTCCAGTATTCAATATGATAAACCTCTTATTGGTTAAGGATCCGTTAGAAATGGCATTTAAGTACCCTAGACCCACGTTACCACCGTATATGACGCCAATAGAACCCCAGGTCGGTAAGTTCTATAACAGTCCAGTAGCATTAGGTGCGGGAGCTGGGGCAGTGCTTAGTGTTCCGATAGCAGCATTGGGAGCTAAATTAAACACA
>DQ278570        591 bp          dna
TGTACACACTACTTATTCATAGTAGTAGTTGCAGTTAACTCAACACTGTTAACAATTAATGCAGGTGACTACATTTTCTATACTGACTGGGCTTGGACATCGTTTACGGTATTCTCAATATCTCAAACGTTGATGCTTGTTGTAGGTGCTACATACTACCTAACATTTACAGGCGTTCCAGGAACAGCAACGTACTACGGCCTTATCATGACAGTTTACACATGGGTAGCAAAAGGTGCATGGTTT---GCACTCGGATATCCATATGACTTCATTGTAACACCAATATGGTTACCATCAGCAATGCTGTTGGACTTAGTGTATTGGGCCACAAAGAAGAACAAACATTCATTGATATTAATGGGCGGAGTACTCGTAGGAATGTCACTACCATTGTTCAACATGATTAACCTCATAACAGTGGCAGACCCACTAGAAACGGCCTTCAAATATCCAAGGCCAACATTGCCACCATACATGACACCAATAGAACCTCAAGTAGGTAAATTCTATAATAGCCCAGTTGCCTTAGGCGCAGGAGCAGGTGCAGTATTGGGAACAACATTTGCAGCTCTTGGATGTAAGCTAAACACT
>DQ304880        591 bp          dna
ACAACTCATTATTTGTTCATAGTTGTTGTTGCTGTAAACAGTACGTTGCTTACAATCAACGCAGGAGATTATATCTTCTACACTGACTGGGCATGGACATCATTTGTCGTATTTTCAATATCTCAGTCAACAATGCTTGTGGTAGGAGCTATATACTATATGCTGTTCACAGGAGTACCTGGTACCGCCACGTATTACGCAACTATAATGATAATATATACTTGGGTTGCAAAAGGAGCATGGTTC---GCTTTGGGTTATCCATATGACTTTATAGTCGTTCCTGTTTGGATACCTTCAGCTATGTTATTGGATCTGTCGCACTGGGCAACGAGAAGAAACAAACATGCTGCAATTCTTATTGGTGGTGTGCTAGTTGGAATGTCATTGCCCTTATTTAACATGATTAACTTATTGTTAGTCTCTGATCCATTAGAAATGGCATTCAAATATCCACGTCCAACATTACCACCATATATGACTCCAATTGAACCTCAGGTTGGTAAATTCTACAACAGTCCTGTTGCCTTGGGTGCGGGTGCTGGTGCAGTTCTATGTGTGCCTATCGCAGCTTTGGGTGCTAAGTTAAACACT
>DQ312283        591 bp          dna
ACAACGCACTATCTATTCATAGTTGTAGTCGCCGTAAATAGCACTCTACTAACTATTAATGCAGGAGACTATATCTTCTACACCGACTGGGCTTGGACTTCATTCGTAGTATTTTCGATCTCACAATCTACCATGCTTGCAGTAGGAGCGATATACTACATGCTGTTCACAGGAGTTCCAGGAACCGCCACATATTATGCAACAATTATGACGATCTATACATGGGTTGCAAAAGGTGCATGGTTT---GCATTAGGATACCCATATGACTTCGTGACAACACCAGTATGGATACCATCAGCAATGTTGTTAGATCTTACATATTGGGCTACAAGACGCAACAAGCATGCCGCTATAATTATTGGCGGAACTTTGATAGGTTTGTCACTTCCGATGTTCAACATGATAAACCTATTGTTGATAAGGGACCCACTGGAAGTCGCCTTCAAGTATCCGAGACCCACACTTCCTCCATATATGACACCTATTGAACCTCAGGTAGGAAAATTCTACAATAGTCCTGTTGCATTAGGTTCTGGTGCAGGAGCGGTGTTAACTGTGCCAATAGCGGCGCTAGGTGCTAAATTAAACACG
>DQ312287        591 bp          dna
ACAACGCACTATCTATTCATAGTTGTAGTCGCCGTAAACAGCACTCTACTAACAATTAATGCAGGTGACTATATCTTCTACACCGACTGGGCTTGGACTTCATTCGTAGTATTTTCGATCTCACAATCCACTATGCTTGTGGTGGGGGCAATATACTATATGCTGTTTACAGGCGTGCCGGGTACCGCTACTTACTATGCAACCATTATGACGATATACACATGGGTTGCAAAAGGCGCCTGGTTC---GCATTAGGCTACCCATACGACTTTGTAACAGTACCTATCTGGATACCTTCGGCAATGTTATTAGACCTGACTTATTGGGCGACAAGAAGGAATAAGCATGCTGCTATACTAATTGGCGGAACGCTAGTAGGCCTATCTCTCCCAATGTTCAATATGATCAACCTTTTACTGATCAGAGATCCATTAGAGGTAGCCTTCAAGTATCCACGTCCGACATTGCCACCATACATGACTCCAATTGAACCTCAGGTAGGTAAATTCTACAATAGTCCTGTAGCCTTAGGAGCAGGCGCGGGAGCAGTGCTATCAGTACCAATTGCGGCTTTAGGTGCTAAACTTAATACG
>DQ312291        591 bp          dna
ACAACGCACTATCTGTTTATAGTAGTAGTTGCTGTAAATAGCACACTATTGACTATTAATGCTGGAGACTATATCTTCTACACTGATTGGGCATGGACGTCATTCGTCGTATTCTCTATCTCCCAATCGACAATGCTTGTGGTGGGGGCAATATACTATATGCTGTTTACAGGCGTGCCGGGTACCGCTACTTACTATGCAACCATTATGACGATATACACATGGGTTGCAAAAGGCGCCTGGTTC---GCATTAGGCTACCCATACGACTTTGTAACAGTACCTATCTGGATACCTTCGGCAATGTTATTAGACCTGACTTATTGGGCGACAAGAAGGAATAAGCATGCTGCTATACTAATTGGCGGAACGCTAGTAGGCCTATCTCTCCCAATGTTCAATATGATCAACCTTTTACTGATCAGAGATCCATTAGAGGTAGCCTTCAAGTATCCACGTCCGACATTGCCACCATACATGACTCCAATTGAACCTCAGGTAGGTAAATTCTACAATAGTCCTGTAGCCTTAGGAGCAGGCGCGGGAGCAGTGCTATCAGTACCAATTGCGGCTTTAGGTGCTAAACTTAATACG
>DQ500964        591 bp          dna
ACAACGCACTATCTATTCATAGTTGTAGTCGCCGTAAATAGCACTCTACTAACAATTAATGCAGGAGACTATATATTCTACACCGACTGGGCTTGGACTTCGTTCGTAGTATTTTCGATCTCACAATCTACTATGCTTGCAGTAGGAGCTATATACTATATGCTATTCACAGGAGTTCCAGGAACCGCAACATATTATGCAACAATTATGACGATCTATACATGGGTCGCAAAAGGTGCATGGTTT---GCATTAGGATATCCATATGGCTTCATAACAGTGCCAGTATGGATACCATCGGCAATGCTATTAGATCTTACATACTGGGCCACAAGACGCAACAAGCATGCTGCCATAATTATTGGCGGAACTTTGATAGGTCTGTCACTGCCATTGTTTAACATGATAAATCTATTGTTGGTACCTGACCCACTGGAATCGGCTTTTAAGTATCCTAGACCCACACTTCCTCCATATATGACACCTATTGAGCCCCAGGTTGGTAAGTTCTACAATAGCCCTGTAGCGTTAGGTTCTGGTGCAGGCGCGGTGCTAACTGTGCCAATAGCGGCGCTAGGTGCTAAATTAAACACG
>DQ500981        591 bp          dna
ACAACGCACTACTTGTTCATAGTAGTAGTTGCTGTCAACAGCACACTGCTAACCATTAACGCAGGAGACTATATCTTCTATACAGACTGGATGTGGACCTCCTTCGTAGTATTCTCCATCTCGCAATCTACTATGCTTGCGGTGGGCGCGGTGTACTACATGCTCTTCACAGGAGTACCAGGAACAGCTACATACTATGCCACAATCATGACAATCTACACATGGGTTGCAAAGGGCGCATGGTTC---GCACTGGGCTATCCGTACGACTTCATCGTGGTGCCTATTTGGATACCCTCGGCAATGTTGTTGGACCTTACATACTGGGCAACAAGAAGGAACAAGCACGCTGCAATCCTCATCGGTGGATCACTGATTGGCCTCTCGTTGCCGCTGTTCAACATGGTCAATCTGCTGCTCATCAGAGACCCGCTTGAAGTCGCGTTCAAGTATCCAAGGCCGACGCTGCCTGCATACATGACGCCGATCGAGCCTCAGGTGGGCAAGTTCTACAACAGTCCTGTAGCCTTGGGTGCAGGTGCAGGAGCAGTGCTGACGGTTCCGATCGCTGCATTGGGTGCGAAGCTTAACACG
>DQ500996        591 bp          dna
ACAACGCATTATCTGTTCATAGTTGTAGTAGCTGTGAACAGTACGCTTCTGACTATTAATGCTGGAGACTACATATTCTACACTGATTGGGCATGGACATCATTTGTTGTGTTCTCGATATCGCAATCAACTATGCTTGTTGTGGGTGCGATCTATTACATGTTGTTTACAGGGGTGCCAGGAACAGCAACCTATTATGCCACAATCATGACTATATATACTTGGGTTGCAAAGGGGGCTTGGTTT---GGTCTTGGATATCCATACGACTTCATTGCCGTACCTGTATGGATACCATCTGCAATGTTGCTGGACCTGTCGTACTGGGCAACAAGAAGAAATAAGCATGCGGCGATACTGATAGGAGGAGCGTTAGTCGGACTCTCGCTGCCACTGTTTAACATGATCAACCTATTGACTATAAGAGACCCATTGGAAATGGCCTTTAAGTATCCAAGGCCAACACTACCTCCCTACATGACCCCGATCGAACCACAGGTTGGCAAATTCTATAATAGCCCGGTAGCCTTGGGAGCTGGCGCGGGAGCAGTACTATCTGTTCCGATAGCAGCTTTAGGCGCAAAACTCAACACA
>DQ501002        591 bp          dna
TGTACCCATTACTTGTTTATTGTAGTGGTTGCAGTTAATTCGACCCTCTTGACAATCAATACAGGAGATTACATCTTCTATACTGACTGGGCTTGGACATCATATACGGTATTTTCAATCGGAAATATTCTTATGGTTTCTGTAGGTGCTACATATTACCTAACATTTACAGGAGTTCCAGGAACCGCGTCATATTATGGATTGATTATGACAGTGTATACATGGGTAGCAAAAGGTGCATGGTTT---GCACTAGGATATCCATACGACTTCATTGTAACGCCAGTTTGGGCTCCATCATGTTTCTTGTTGGATCTAGTATATTGGGCTACAAAGAAGAACAAACACTCATTGATTCTAATGGGTGGTGTTCTAGTTGGAATGTCATTCCCACTGTTTAACATGATCAACTTGTTGACTGTCGCTGACCCCCTAGAAACGGCATTCAAATATCCAAGACCAACACTACCACCATACATGGTACCAATTGAACCGCAAGTAGGAAAGTTCTATAACAGTCCTGTTGCACTTGGTGCAGGTGCTGGTTCAGTCTTGGCAGTAACATTCACAGCGTTGGGTTGTAAACTTAACACG
>DQ501004        591 bp          dna
ACAACGCACTATTTGTTCATAGTAGTCGTTGCTGTCAACAGCACGCTGCTAACCATCAACGCAGGAGACTATATCTTCTACACAGACTGGATGTGGACCTCTTTTGTAGTGTTCTCGATCTCACAGTCAACGATGCTTGCTGTGGGTGCGATATACTACATGCTCTTCACAGGAGTACCAGGAACGGCCACATACTACGCCACAATCATGACAATCTACACATGGGTCGCAAAGGGTGCATGGTTC---GCACTGGGCTATCCGTACGACTTCATTGTAGTCCCTGTCTGGATACCCTCAGCAATGCTGATGGATCTTTCGTATTGGGCTACAAGGCGGAACAAGCACGCTGCAATCCTCATCGGTGGATCACTGGTTGGCCTATCACTCCCGTTATTCAATATGGTCAACCTGCTGCTCATCAGAGATCCACTTGAAGTGGCATTCAAGTATCCTAGACCGACGCTGCCTGCATATATGACTCCAATCGAGCCTCAGGTAGGTAAGTTCTACAACAGTCCTGTAGCCCTGGGCTCAGGAGCAGGAGCGGTGCTGACAGTGCCGATCGCTGCGTTAGGTGCGAAACTTAACACG
>DQ501018        591 bp          dna
TGTACTCACTACTTATTCATAGTAGTGGTAGCAGTAAACTCAACTCTGCTAACAATTAACGCAGGTGACTATATCTTCTATACCGACTGGGCCTGGACATCATACACCGTATTTTCAATTTCACAAACTTTGATGTTAACGGTAGGTGCAGTATACTACCTTACATTTACGGGAGTACCAGGAACGGCAACCTATTACGGGTTGATAATGACGGTATACACATGGGTAGCTAAAGGCGCATGGTTC---GCATTAGGATATCCGTATGACTTTATTGTTACACCAGTTTGGATTCCATCAGCAATTCTGTTGGATCTGGCATATTGGGCAACAAAGAAGAACAAGCACTCACTGATATTGTTCGGTGGAGTATTGGTCGGAATGTCATTACCACTGTTCAACATGGTAAATCTAATGACAGTAGCAGACCCACTGGAGACTGCATTCAAGTATCCAAGACCGACGTTACCTCCATACATGACGCCGATAGAACCTCAGGTCGGAAAGTTCTATAACAGTCCAGTTGCGCTAGGCGCAGGTGCTGGTGCTGTCTTGTCGGTTACGTTCGCGGCATTAGGCTGTAAGCTGACAACG
>DQ501025        591 bp          dna
TGTACACACTACTTATTCATAGTAGTAGTTGCAGTAAACTCGACCCTGTTAACAATTAACGCAGGAGATTACATCTTCTATACTGATTGGGCCTGGACATCATACACGGTATTCTCTATATCGCAAACTTTGATGCTCACTGTAGGTGCAACATATTACCTAACATTTACAGGCGTTCCAGGAACCGCAACGTATTACGGGTTAATTATGACAGTGTATACATGGGTAGCAAAAGGCGCATGGTTC---GCACTAGGTTATCCATATGACTTCATCGTAACACCAGTATGGTTACCATCAGCAATGCTGTTGGACTTGGCATATTGGGCTACAAAGAGAAACAAGCACTCGCTGATTCTGTTCGGAGGTGTGCTAGTTGGAATGTCATTACCGCTGTTCAACATGGTCAACTTAATCACGGTCGCAGACCCACTTGAAACGGCATTCAAGTATCCAAGACCAACATTACCACCATACATGACTCCGATAGAACCGCAAGTCGGTAAATTCTATAACAGCCCGGTAGCACTGGGTGCTGGAGCTGGTGCAGTATTGTCGGTAACGTTTGCAGCGTTGGGTGTTAAACTCAATACG
>DQ501044        591 bp          dna
ACAACGCACTACTTGTTCATAGTGGTGGTTGCTGTCAATAGCACACTGCTAACCATCAACGCAGGAGACTATATCTTCTACACAGACTGGATGTGGACATCATTTGTGGTATTTTCGATCTCTCAATCTACAATGCTCGCGGTGGGAGCGATATACTATATGCTGTTCACAGGAGTTCCAGGAACTGCCACATATTACGCCACAATCATGACCATCTACACTTGGGTCGCCAAGGGTGCATGGTTT---GCGTTGGGCTATCCCTATGACTTCATTGTAGTACCTATTTGGATACCATCGGCAATGCTCTTAGATCTAACATACTGGGCTACAAGAAGGAACAAACACGCTGCTATAATCATAGGTGGGACGCTAGTTGGCCTATCATTACCGCTGTTCAATATGGTCAACCTGCTGCTCATAAGGGATCCACTGGAGGTGGCATTCAAATATCCAAGGCCTACACTGCCAGCATATATGACTCCCATCGAACCTCAGGTCGGCAAATTCTACAACAGTCCTGTTGCCTTGGGAGCAGGCGCGGGAGCAGTGCTGACGGTTCCAATAGCTGCGTTAGGTGCAAAGCTCAATACG
>DQ501046        591 bp          dna
ACAACGCACTATTTGTTCATAGTAGTCGTTGCTGTCAACAGCACGCTGCTAACCATCAACGCAGGAGACTATATCTTCTACACAGACTGGATGTGGACCTCCTTCGTAGTATTCTCGGTCTCGCAGTCGACGATGCTCGCTGTGGGCGCGGTTTACTACATGCTCTTCACAGGAGTACCAGGAACGGCCACATACTACGCCACAATCATGACAATCTACACGTGGGTCGCAAAGGGCGCCTGGTTT---GCACTGGGCTATCCGTACGACTTCATTGTGGTACCTGTATGGATACCTTCAGCAATGCTGCTGGATCTCTCCTACTGGGCTACAAGAAGGAACAAGCACGCTGCAATACTGATAGGCGGATCGCTGGTTGGACTCTCGTTCCCGCTGTTCAACATGGTCAACCTGCTGCTCGTAAGGGACCCGCTAGAAGTGGCGTTCAAGTATCCTAGACCGACGCTGCCTGCGTACATGACTCCGATCGAACCTCAGGTAGGTAAGTTCTACAACAGTCCTGTAGCCTTGGGTTCAGGCGCATCAGCAGTGCTGACAGTACCGATGACTGCGTTGGGCGCAAAACTTAACACG
>DQ501058        591 bp          dna
ACAACGCACTATTTATTCATAGTTGTAGTCGCAGTAAACAGCACTCTACTAACAATTAATTCAGGAGACTATATCTTCTACACCGACTGGGCTTGGACTTCATTCGTAGTATTTTCGATCGCACAATCTACCATGCTTGCGGTAGGAGCGATATACTACATGCTCTTTACAGGAGTTCCAGGAACCGCCACATATTATGCAACGATTATGACGATATATACATGGGTTGCAAAAGGTGCATGGTTT---GCATTAGGATATCCGTATGACTTCGTGACAACACCAGTATGGATACCATCAGCAATGTTGTTAGATCTTACATATTGGGCTACAAGACGCAACAAGCATGCTGCTATAATTATTGGCGGAACTTTGATAGGTCTGTCACTTCCGTTGTTCAACATGATAAACTTACTGTTAGTAAGGGACCCACTGGAAGTCGCCTTTAAGTATCCAAGACCCACACTTCCTCCCTATATGACACCTATAGAGCCCCAGGTCGGTAAATTCTACAATAGTCCTGTAGCACTAGGTTCTGGTGCAGGAGCAGTGTTAACTGTCCCAATAGCTGCGCTAGGTGCTAAATTAAACACA
>DQ501061        591 bp          dna
TGTACGCACTACTTATTCATAGTAGTAGTTGCAGTTAACTCTACACTGCTAACAATTAACGCAGGTGACTACATCTTCTACACTGACTGGGCCTGGACTTCGTTCACTGTATTCTCAATTTCACAAACGTTGATGCTTACAGTAGGTGCGGTGTATTACCTAACATTTACAGGTGTTCCAGGAACAGCAACGTATTACGGCCTTATAATGACAGTATACACATGGGTAGAAAAAGGCGCATGGTTT---GCACTCGGATATCCATATGACTTCATTGTTACTCCAACTTGGTTACCATCAGCAATGTTGCTTGATTTGGCCTATTGGGCAACAAAGAGAAACAAGCACTCTCTGATACTGTTTGGCGGTGTACTGGTAGGAATGTCATTACCACTATTCAATATGGTAAACCTGATAACAGTAGCAGACCCACTAGAAACGGCATTCAAGTATCCAAGACCAACATTGCCACCATACATGACTCCGATAGAACCTCAAGTAGGTAAATTCTATAACAGCCCGGTAGCGCTGGGTGCAGGAGCTGGTGCAGTATTGTCGGTAACGTTTGCAGCATTAGGTTGTAAATTAACAACT
>DQ501069        591 bp          dna
TGTACTCACTACTTATTCATAGTAGTAGTTGCAGTCAATTCAACCCTGTTAACAATTAATGCAGGAGACTATATCTTCTACACAGATTGGGCTTGGACATCATACGTAGCATTCTCAATTTCACAAACATTGATGCTAACGGTAGGAGCATGTTACTACCTTACATTTACCGGTGTTCCAGGAACAGCAACGTATTATGCATTGATTATGACAGTGTACACATGGGTCGCAAAAGGTGCATGGTTT---GCACTAGGATATCCATATGACTTCATTGTCACTCCAGTATGGTTACCATCAGCAATGCTGTTGGACTTGGCATATTGGGCCACAAAGAAGAACAAGCACTCGTTGATACTGTTTGGCGGAGTACTGGTTGGAATGTCATTGCCACTGTTTAACATGGTAAATCTCATAACAGTAGCTGACCCGCTAGAGACTGCATTCAAGTATCCAAGACCAACGCTACCACCATACATGACGCCGATAGAACCGCAGGTAGGAAAGTTCTATAACAGCCCAGTCGCGCTTGGCGCAGGAGCTGGAGCTGTCTTGTCAGTCACGTTTGCCGCATTAGGGTGTAAACTGACTACG
>DQ501070        591 bp          dna
TGTACGCACTACTTGTTCATAGTAGTAGTTGCAGTAAACTCAACCCTGTTAACAATTAACACTGGTGACTACATCTTCTATACTGACTGGGCCTGGGCGTCTTACACAGTATTCTCAATTGGAAACATTCTCATGATTTCAGTTGGTGCTACGTATTACCTCTTATTCACAGGAGTTCCAGGAACAGCTACGTATTATGGCCTAATTATGCAAGTCTATACATGGGTCGCAAAAGGCGCATGGTTT---GCACTTGGATATCCATATGACTTTATTGTAACTCCAATGTGGATACCGTCGTGTATGTTACTGGACTTGGCGTATTGGGCTACGAAGAGAAACAAGCACTCGTTAATTCTATTTGGCGGAGTACTTGTTGGTATGTCCTTCCCGTTGTTCAACATGGTAAACTTGTTGACAGTAGCAGACCCACTAGAAACCGCATTCAAATATCCAAGACCAACACTACCACCATACATGGTACCAATAGAACCGCAGGTCGGAAAGTTCTACAACAGTCCGGTCGCGCTGGGAGCTGGTGCTGGTTCAGTATTGGCTGTAACGTTTACGGCGTTGGGAGCAAAACTTAACACG
>DQ501094        591 bp          dna
ACAACGCACTACTTGTTCATAGTGGTGGTTGCTGTCAATAGCACGCTGTTAACCATCAACGCAGGGGACTATATCTTCTACACAGACTGGATGTGGACATCTTTTGTAGTATTTTCGATCTCTCAATCTACAATGCTCGTAGTAGGAGCAATATACTATATGCTGTTCACAGGAGTTCCAGGAACTGCTACATATTATGCCACAATCATGACCATCTACACTTGGGTCGCCAAGGGTGCATGGTTT---GCGTTAGGCTATCCCTATGACTTCATTGTAGTACCTATATGGATACCATCAGCAATGCTGTTGGACCTAACATATTGGGCTACGAGAAGGAACAAACACGCCGCTATAATCATAGGAGGAACACTGGTTGGCCTGTCAATGCCGCTGTTCAATATGGTCAACCTGTTGCTCATAAGGGATCCGCTTGAAGTGGCATTCAAATATCCAAGGCCTACACTGCCAGCATATATGACACCTATCGAACCTCAGGTAGGCAAGTTCTACAATAGTCCTGTAGCTTTGGGTGCAGGCGCAGGAGCAGTGCTGTCGGTTCCAATTGCAGCGTTAGGTGCAAAGCTCAACACA
>DQ501146        591 bp          dna
TGTACTCACTACTTATTCATAGTAGTAGTTGCAGTAAACTCAACTCTGCTTACAATTAATGCAGGAGACTATATCTTCTACACTGATTGGGCATGGACGTCATATACGGTATTCTCAATTTCTCAAACTCTGATGTTAACAGTAGGGGCAGTATACTACCTTACGTTTACGGGTGTTGTGGGAACAGCGACATACTATGCGTTAATCATGACGGTGTACACGTGGGTAGCTAAAGGAGCATGGTTT---GCTCTTGGATATCCATATGACTTTATCGTGACACCAGTTTGGATCCCGTCTGCCATCTTGTTAGATTTGGCGTACTGGGCAACAAAGAAGAACAAGCACTCGCTGATACTGTTTGGCGGAGTTTTAGTTGGAATGTCATTGCCACTGTTTAACATGGTAAATCTCATGACAGTAGCAGATCCACTAGAGACTGCATTCAAGTATCCAAGACCAACGTTGCCACCATACACGACACCGATAGAACCGCAGGTCGGAAAGTTCTATAACAGTCCGGTCGCGCTTGGCGCAGGAGCTGGTGCTGTCTTGTCAGTTACGTTTGCCGCGTTAGGATGTAAACTAACCACG
>DQ501167        591 bp          dna
TGTACTCACTACTTGTTTATTGTAGTGGTTGCAGTTAACTCGACCCTCTTGACAATCAATACAGGAGATTACATCTTCTATACTGACTGGGCTTGGACATCATATACAGTATTTTCAATCGGAAATATTCTTATGATTTCTGTAGGTGCTACATATTACCTAACATTTACAGGTGTACCAGGAACAGCATCGTATTATGGATTGATTATGACAGTGTACACGTGGGTAGCAAAAGGTGCGTGGTTT---GCACTTGGATATCCATACGACTTCATTGTGACGCCAGTTTGGCTTCCATCATGCATGTTGTTGGATCTCGCGTATTGGGCGACAAAGAGGAACAAACACTCATTGATTCTAATGGGTGGCGTTCTTGTTGGAATGTCATTCCCACTGTTTAACATGATCAACTTGTTGACGGTCGCAGACCCACTAGAAACGGCATTCAAATATCCAAGACCAACACTACCACCATACATGGTCCCAATTGAACCGCAAGTAGGAAAGTTCTATAACAGTCCTGTTGCGCTGGGCGCTGGTGCTGGTTCGGTCTTGGCAGTAACATTCACAGCGTTGGGTTGTAAACTAAACACG
>DQ534701        591 bp          dna
ACAACGCACTATCTATTCATAGTTGTAGTTGCAGTAAACAGCACGCTATTGACAATTAATGCAGGAGACTATATCTTCTACACAGACTGGGCCTGGACTTCATTTGTAGTATTTTCGATTTCACAATCGACTATGCTTGCAGTAGGGGCTATATACTATATGCTCTTTACAGGTGTTCCAGGAACCGCTACATACTATGCAACCATTATGACAATCTACACATGGGTTGCAAAGGGCGCGTGGTTT---GCATTAGGATACCCAATGGACTTCGTAACAGTACCAATATGGATACCCTCGGCAATGTTGTTGGATCTTACATATTGGGCTACAAGGCGCAATAAACACGCCGCCATTATCATTGGTGGAACTCTAATTGGCCTTTCGCTCCCAATGTTCAACATGATAAATCTATTGCTGATAAGGGACCCGCTAGAGGTTGCATTCAAGTATCCAAGACCCACACTTCCTCCTTATATGACACCAATTGAGCCCCAGGTCGGTAAATTCTACAACAGTCCAGTAGCATTGGGTTCAGGTGCAGGAGCAGTGCTAACAGTGCCAATAGCGGCATTAGGTGCAAAACTGAACACG
>DQ534856        591 bp          dna
ACAACGCACTATTTGTTCATAGTAGTGGTTGCTGTCAACAGCACGCTGCTAACCATCAACGCAGGAGACTATATCTTCTACACAGACTGGATGTGGACCTCCTTCGTAGTATTCTCGGTCTCGCAATCGACAATGCTTGCGGTAGGCGCGATATACTACATGCTCTTCACAGGAGTACCTGGAACGGCCACATACTACGCCACTATCATGACAATCTACACATGGGTCGCAAAGGGTGCATGGTTT---GCACTGGGCTATCCGTACGACTTCATTGTGGTTCCGATTTGGATACCTTCAGCAATGCTGTTGGATCTCACATACTGGGCTACGAGGCGGGACAAGCACGCTGCAATCATCATCGGTGGAACACTGGTTGGCCTATCGTTCCCGCTGTTCAACATGGTCAACCTGCTGCTCGTCAGGGACCCGCTAGAGGTGGCATTCAAGTATCCTAGACCGACACTGCCTGCTTACATGACTCCGATCGAGCCTCAGGTAGGTAAGTTCTACAACAGTCCTGTAGCCCTGGGCTCAGGAGCATCGGCGGTGCTGACAGTGCCGATCGCTGCGTTGGGTGCGAAGCTTAACACG
>DQ672639        591 bp          dna
ACAACGCACTATTTGTTCATAGTAGTGGTTGCTGTCAACAGCACACTGCTAACCATCAACGCAGGAGACTATATCTTCTACACAGACTGGATGTGGACCTCCTTCGTAGTATTCTCGGTCTCGCAGTCGACGATGCTTGCGGTGGGCGCGATATACTACATGCTCTTCACAGGGGTACCTGGAACGGCCACATACTACGCCACAATCATGACAATCTACACATGGGTCGCAAAGGGTGCATGGTTC---GCACTGGGCTATCCGTACGACTTCATTGTAGTGCCGATCTGGATACCTTCAGCAATGCTGTTGGATCTGTCCTACTGGGCTACAAGGCGGAACAAGCACGCTGCAATCATCATCGGCGGAACACTGGTTGGCCTATCGTTCCCGCTGTTCAACATGGTCAATCTGCTGCTCGTCAGGGATCCGCTGGAGACGGCATTCAAGTATCCTAGACCGACACTGCCAGCGTACATGACTCCCATCGAACCCCAGGTAGGCAAGTTCTACAACAGTCCTGTCGCCCTGGGTTCAGGTGCATCGGCAGTGCTGACGGTTCCGATGGCTGCGTTGGGCGCAAAACTTAACACG
>DQ672640        591 bp          dna
TGTACTCACTACTTGTTCATAGTAGTGGTTGCAGTCAACTCGACCCTGCTTACAATTAACGCAGGCGACTACATCTTCTACACTGACTGGGCCTGGACTTCGTTTGTCGTATTCTCAATATCGCAAACGTTGATGTTGGTAGTCGGCGCAGCCTACTATCTCACATTCACTGGAGTTCCAGGAACGGCAACGTATTACGCGTTGATCATGACCGTCTATACGTGGGTTGCCAAAGGTGCATGGTTT---TCACTCGGTTACCCATATGACTTCATTGTCACGCCGGTCTGGCTACCATCAGCTATGTTGATGGATTTGGCATACTGGGCAACAAAGAAGAACAAGCACTCACTGATCCTATTCGGTGGTGTCATGGCAGGACTGTCATTACCATTGTTCAACATGGTAAACCTGATCACGGTTGCCGACCCATTAGAGACTGCATTCAAATATCCAAGACCAACTTTGCCACCATACATGACTCCAATAGAGCCTGCCGTAGGCAAGTTCTATAACAGTCCAGTTGCACTCGGTGCAGGAGCAGGTGCTGTATTGTCAGTTACCATGTGCGCACTGGGATGTAAGCTGAACACG
>DQ672661        591 bp          dna
ACAACGCACTATTTGTTCATAGTAGTGGTTGCTGTCAACAGCACACTGCTAACCATCAACGCAGGAGACTATATCTTCTACACAGACTGGATGTGGACCTCCTTCGTAGTATTCTCGGTCTCGCAGTCGACGATGCTTGCGGTGGGCGCGATATACTACATGCTCTTCACAGGGGTACCTGGAACGGCCACATACTACGCCACAATCATGACAATCTACACATGGGTCGCAAAGGGTGCATGGTTC---GCACTGGGCTATCCGTACGACTTCATTGTAGTGCCGATCTGGATACCTTCAGCAATGCTGTTGGATCTGTCCTACTGGGCTACAAGACGGAACAAGCACGCTGCTATCATCATCGGTGGAACACTGGTTGGCCTATCGTTCCCGCTGTTCAACATGGTCAACCTGCTGCTCGTCAAGGACCCGTTGGAGACGGCATTCAAGTATCCTAGACCGACACTGCCAGCGTACATGACTCCGATTGAACCTCAGGTAGGCAAGTTCTACAACAGCCCTGTCGCCTTGGGTTCAGGTGCAGGAGCGGTGCTGACGGTTCCGATGGCAGCACTGGGTGCAAAGCTTAACACG
>DQ672687        591 bp          dna
ACAACGCACTATTTGTTCATAGTAGTGGTTGCTGTCAACAGCACGCTGCTAACCATCAACGCAGGAGACTATATCTTCTACACAGACTGGATGTGGACCTCCTTCGTGGTATTCTCGGTCTCGCAGTCGACGATGCTTACTGTGGGCGCGATATACTACATGCTCTTCACAGGAGTACCCGGAACGGCCACATACTACGCCACAATCATGACAATCTACACATGGGTCGCAAAGGGCGCATGGTTC---GCACTGGGCTATCCGTACGACTTCATTGTGGTGCCGGTGTGGATACCTTCAGCAATGCTGTTGGATCTCTCCTACTGGGCTACAAGGCGGAACAAGCACGCTGCAATACTGATAGGTGGATCGCTGGTTGGCCTATCGTTCCCGCTGTTCAACATGGTCAACCTGCTGCTCGTCAGGGACCCGCTCGAAGTGGCGTTCAAGTATCCTAGACCGACACTGCCTGCGTACATGACTCCGATCGAGCCCCAGGTAGGCAAGTTCTACAACAGTCCTGTCGCCTTGGGTTCGGGTGCAGGAGCGGTGCTGACGGTTCCGATGGCTGCGTTGGGCGCGAAACTTAACACG
>EF207211        591 bp          dna
ACAACGCACTATTTGTTCATAGTAGTCGTTGCTGTCAACAGCACGCTGCTAACCATCAACGCAGGAGACTATATCTTCTACACAGACTGGATGTGGACCTCCTTCGTAGTGTTCTCCGTATCGCAATCAACAATGCTTGCGGTAGGCGCGATATACTACATGCTCTTCACAGGAGTACCAGGGACGGCCACATACTACGCCACAATCATGACAATCTACACATGGGTCGCAAAAGGTGCATGGTTT---GCACTCGGCTATCCGTACGACTTCATTGTGGTCCCCGTTTGGATACCTTCGGCAATGCTGTTGGATCTTACATACTGGGCTACAAGGCGGAACAAGCACGCTGCGATCATCATCGGTGGAACACTGGTTGGCCTATCGTTCCCACTGTTCAACATGGTCAATCTGTTGCTCATCAGAGATCCGCTCGAAGTGGCATTCAAGTATCCAAGACCGACACTGCCTGCGTACATGACGCCAATTGAGCCCCAGGTAGATAAGTTCTACAATAGTCCTGTAGCCCTGGGCTCAGGAGCAGGAGCGGTGCTGACAGTGCCGATCGCTGCATTGGGTGCAAAGTTAAACACG
>EF207217        591 bp          dna
ACAACGCACTACCTATTCATAGTAGTCGTTGCTGTCAACAGCACGCTGCTCACCATCAACGCAGGAGACTACATCTTCTACACAGACTGGATGTGGACATCCTTCGTGGTATTTTCGATCTCACAGTCGACTATGCTCGCTGTGGGTGCGATATACTACATGTTGTTCACGGGCGTGCCCGGCACTGCAACATACTATGCCACAATCATGACTATCTACACATGGGTCGCAAAGGGCGCATGGTTT---GCTCTTGGCTATCCGTACGACTTCATTGTGGTGCCAATATGGATTCCGTCGGCTATGCTTATGGACCTCTCGTACTGGGCGACAAGACGCAACAAGCACGCTGCCATACTCATTGGCGGTACGCTGGTTGGCCTATCCTTCCCGCTGTTCAACATGGTCAACCTGTTGCTCATCAGGGACCCGCTCGAGGTGGCCTTCAAGTATCCGAGACCGACACTGCCAGCGTACATGACGCCTATAGAGCCTCAGGTAGGGAAGTTCTACAACTCGCCTGTCGCCCTGGCTTCAGGTGCTGGTGCAGTGCTAACGGTGCCCATAGCTGGTTTGGGTGCGAAGCTTAACACG
>EU025140        591 bp          dna
TGTACTCACTACTTGTTTATTGTAGTGGTTGCAGTTAATTCGACCCTCTTGACAATCAATACGGGAGATTACATCTTCTATACTGACTGGGCTTGGACGTCATTTGTAGTATTTTCAATTGGAAATGTCCTTATGGTTTCTGTAGGTGCTACATATTACCTAACATTTACAGGTGTTCCAGGAACAGCATCGTATTATGGGTTGATTATGACAGTGTATACATGGGTAGCAAAAGGTGCATGGTTT---GCACTTGGATATCCATATGACTTCATTGTAACGCCAGTTTGGGCTCCATCATGTTTCTTGTTGGATCTCGTATATTGGGCTACAAAGAAGAACAAACACTCATTGATTCTAATGGGTGGTGTTCTAGTTGGAATGTCATTCCCACTGTTTAATATGATCAACTTGTTATTGGTCGCAGACCCACTAGAAACGGCATTCAAATATCCAAGACCAACAATGCCACCATACATGGTACCAATTGAACCGCAGGTAGGAAAGTTCTATAATAGTCCTGTTGCGCTGGGTGCTGGTGCTGGTGCAGTCTTGGGAGTAACATTTACGGCGTTGGGTTGTAAACTTAACACG
>EU025141        591 bp          dna
TGTACTCACTACTTGTTCATAGTAGTAGTCGCAGTCAATTCAACTCTGCTTACAATTAACGCAGGAGACTACATCTTCTATACTGATTGGGCCTGGACATCGTTTGTAGTATTCTCAATATCTCAAACATTGATGCTCGCTGTAGGTGCAGCATATTATCTGACCTTCACTGGAGTTCCAGGAACCGCAACGTATTATGCCCTTATCATGACAGTCTACACTTGGATTGCCAAAGGAGCATGGTTC---GCATTAGGTTACCCATACGACTTTATTGTTACACCAGTTTGGCTACCGTCAGCAATGCTGTTGGACTTAGCATACTGGGCAACAAAGAAGAATAAGCACTCTCTGATACTATTTGGCGGAGTCTTAGTTGGAATGTCATTGCCACTATTCAACATGGTCAATTTGATCACTGTGGCAGACCCACTAGAGACTGCATTCAAGTATCCAAGACCAACGTTACCACCATACATGACTCCGATAGAGCCGCAGGTAGGTAAGTTCTATAACAGCCCAGTTGCACTTGGTGCAGGAGCTGGTGCAGTACTTGCATGTACTTTCACGGCTCTAGGTTGTAAACTAACAACC
>EU025142        591 bp          dna
TGTACTCACTACTTATTCATAGTAGTAGTCGCAGTAAACTCAACTTTGTTAACAATTAACACTGGTGACTATATCTTCTATACAGACTGGGCCTGGACATCATATACAGTGTTCTCCATTGGAAATATTCTAATGATTTCTGTTGGTGCGACCTATTACCTGTTATTTACAGGAGTTCCAGGAACAGCTTCGTATTATGGCCTAATTATGCAAGTATATACATGGGTGGCAAAAGGTGCATGGTTT---GCACTTGGATATCCATACGACTTCATTGTAACACCAATGTGGATTCCGTCGTGCATGTTGTTAGACTTGGCGTATTGGGCATCAAAGAAGAACAAGCATTCGCTGATACTGTTTGGCGGTGTACTTGTAGGAATGTCATTCCCATTGTTTAACATGGTAAACTTGTTGACAGTCGCAGACCCACTAGAAACAGCGTTCAAATATCCAAGACCAACACTACCACCATACATGGTACCAATTGAACCGCAGGTCGGAAAGTTCTATAACAGTCCGGTTGCGCTTGGTGCAGGTACTGGTGCTGTCTTGGCAGTTACATTTACGGCACTGGGTGCTAAACTCAATACG
>EU025146        591 bp          dna
TGTACTCACTACTTATTCATAGTAGTAGTCGCAGTAAACTCAACTTTGTTGACAATTAACACTGGTGACTATATCTTCTATACAGACTGGGCCTGGACATCATATACAGTGTTCTCCATTGGAAATATTCTTATGATTTCTGTTGGTGCAACATATTATCTGTTATTCACAGGGGTTCCAGGAACAGCTTCGTATTATGGCCTAATTATGCAGGTATATACTTGGGTGGCAAAAGGTGCATGGTTT---GCACTTGGATATCCATACGACTTTATTGTAACACCAATGTGGATTCCGTCATGCATGTTATTAGACTTGGCGTATTGGGCATCAAAGAAGAACAAGCACTCGCTGATACTGTTTGGCGGTGTACTTGTAGGAATGTCATTCCCGTTGTTCAACATGGTAAACTTGTTGACAGTCGCAGACCCACTAGAAACAGCGTTCAAATATCCAAGACCAACTCTACCACCATACATGGTACCAATTGAACCACAGGTAGGAAAGTTCTATAACAGTCCGGTTGCACTTGGTGCGGGTACTGGTGCTGTCTTGGCAGTTACGTTTACGGCACTGGGTGCTAAACTCAATACG
>EU025180        591 bp          dna
TGTACTCATTACTTATTCATAGTAGTGGTAGCAGTCAACTCGACTCTGCTTACAATTAACGCAGGTGACTATATCTTCTACACAGATTGGGCTTGGACTTCCTTTGTAGTATTTTCAATATCACAAACTTTGATGCTTGTGGTAGGTGCAACATACTATCTTACATTTACAGGAGTTCCAGGTACCGCAACGTACTACGGGTTAATCATGACAGTGTACACGTGGGTAGCAAAAGGTGCATGGTTT---GCACTCGGATATCCATATGACTTCATTGTAACACCGGTATGGATTCCATCAGCAATTCTGTTGGACTTGGCATATTGGGCAACAAAGAAGAACAAGCACTCTCTGATACTGTTTGGCGGAGTACTGTGTGGAATGTCATTGCCATTGTTTAACATGGTAAACCTGATTACAGTAGCGGATCCATTGGAGACTGCATTCAAGTATCCAAGACCAACGTTACCACCATATATGACACCGATAGAACCGCAGGTAGGAAAGTTCTATAATAGCCCAGTTGCGCTTGGCGCAGGAGCTGGAGCTGTGTTGGCTGTAACGTTTGCGGCGTTAGGATGTAAACTGACTACG
>EU025186        591 bp          dna
TGTACTCACTACTTATTCATAGTAGTAGTTGCAGTAAACTCAACACTACTTACCATTAACGCAGGAGACTACATTTTCTACACCGATTGGGCCTGGACATCTTATACAGTATTCTCAATCTCACAAACTTTGATGTTAACAGTGGGAGCAGTATACTATCTTACATTTACTGGTGTTCCAGGAACCGCAACGTATTACGCGCTGATCATGACAGTGTATACGTGGGTCGCCAAAGGGGCATGGTTT---GCTCTAGGTTATCCATATGACTTTATTGTCACACCAGTTTGGATTCCATCAGCAATGCTGTTGGATTTGGCATATTGGGCGACAAAGAAGAACAAGCACTCTCTGATACTGTTCGGCGGTGTATTGGTAGGAATGTCGTTACCGTTGTTCAATATGGTAAACCTAATGACAGTCGCAGACCCACTGGAAACTGCTTTCAAGTATCCAAGACCAACATTACCACCATACATGACACCGATAGAACCGCAGGTCGGAAAGTTCTATAACAGTCCGGTCGCGCTAGGTGCAGGTGCAGGTGCTGTCTTGTCGGTTACGTTTGCCGCGCTAGGCTGTAAGCTTAACACG
>EU049826        591 bp          dna
TGTACACATTACTTGTTCATCGTAGTTGTGGCTGTTAATTCCACACTATTGACAATTAATGCTGGTGACTATATCTTCTATACTGATTGGGCATGGACTTCATTTGTGGTATTCTCAATATCGCAAACTTTGATGTTGGCTGTTGGAGCTTCGTATTATCTTACGTTTACTGGAGTTCCTGGAACTGCTACATATTATGCGTTGATTATGACTGTTTACACTTGGATAGCTAAGGGTGCATGGTTT---GCATTAGGTTATCCTTACGACTTCATTGTCACGCCTGTATGGATTCCATCTGCTATGTTGTTAGATTTAGCTTATTGGGCAACAAAGAAGAATAAACACTCGTTGATATTATTTGGCGGTGTGCTTGTAGGAATGTCGTTGCCACTATTCAATATGGTAAATTTAATTACTGTGGAAGACCCACTAGAAACCGCGTTCAAGTACCCACGACCGACATTACCTCCATATATGACTCCAATAGAACCTCAAGTAGGAAAGTTCTATAATAGTCCTGTTGCTTTAGGTGCAGGTGCTGGTGCAGTACTGGCTGTTACATTTACTGCATTGGGATGTAAATTAACAACG
>EU049828        591 bp          dna
TGTACCCACTACTTGTTCATAGTGGTAGTCGCAGTCAACTCCACACTGCTGACGATCAACGCAGGAGACTACATCTTCTACACCGATTGGGCATGGACATCATACGTGATATTCTCCATATCGCAAACACTGATGCTCGTAGTAGGTGCAACGTACTACTTGACATTTACAGGGGTACCAGGAACAGCTACGTATTACTGTCTGATAATGACCGTGTATACGTGGGTAGCCAAAGGCGCATGGTTT---GCGCTTGGATATCCCTACGACTTCATAGTGACGCCAGTCTGGTTGCCGTCAGGAATGTTACTTGACTTGGTATACTGGGCCACCAAAAAGAACAAGCACAGTCTGATACTGTTCGGAGGTGTGCTGGTGGGAATGTCCCTGCCGTTGTTCAATATGGTGAACTTGATCACAGTGGCGGACCCGCTTGAAACAGCATTCAAGTATCCAAGACCGACGTTGCCACCATACATGACCCCAATAGAACCACAGGTAGGCAAGTTCTACAACAGCCCGGTCGCGCTCGGTGCAGGAGCTGGTGCAGTATTGTCTGTAACCATGGCTGCGCTGGGCTGTAAGCTGAATACG
>EU049833        591 bp          dna
TGTACCCACTACTTGTTCATAGTGGTCGTTGCGGTAAACTCTACACTGCTGACTATCAACGCCGGAGACTACATCTTCTACACCGATTGGGCATGGACATCCTACGTGATATTCTCAATATCGCAGACGCTGATGCTAGTAGTAGGTGCAACGTACTATTTGACATTTACCGGAGTGCCGGGGACCGCGACGTATTACTGCCTGATAATGACAGTGTATACGTGGGTTGCCAAGGGTGCCTGGTTC---GCTTTGGGGTACCCCTACGACTTCATAGTAACGCCGGTCTGGTTGCCGTCAGGAATGTTACTTGACTTGGTATACTGGGCAACCAAGAAGAACAAGCACAGTCTGATATTATTCGGAGGTGTGCTGGTGGGAATGTCACTTCCCCTGTTCAACATGGTCAACTTGATTACCGTAGCGGATCCGCTTGAAACAGCGTTCAAGTATCCAAGACCCACATTACCTTCATACATGACGCCAATAGAACCCCAAGTAGGCAAGTTCTATAACAGCCCGGTCGCGCTTGGTGCAGGTGCAGGAGCAGTGTTATCTGTGACAAAGGCTGCACTGGGCTGTAAACTGAATACA
>EU049835        591 bp          dna
TGTACACATTATTTGTTCATCGTAGTTGTGGCGGTTAATTCCACACTATTGACAATTAATGCTGGTGGCTATATCTTCTATACTGATTGGGCATGGACATCATTTGTGGTATTCTCAATATCGCAAACGTTGATGCTAGCTGTTGGAGCTTCGTATTATCTTACATTTACTGGGGTTCCTGGAACTGCTACGTATTATGCGTTGATTATGACTGTTTACACTTGGATTGCTAAAGGTGCATGGTTT---GCATTAGGTTATCCGTATGATTTCATTGTCACCCCTGTATGGATTCCATCGGCTATGTTATTAGATTTAGCTTATTGGGCAACAAAGAAGAACAAACACTCGTTGATATTATTCGGCGGTGTGCTTGTAGGAATGTCATTACCTTTGTTCAATATGGTAAATTTAATTACTGTGGAAGATCCACTAGAAACCGCATTCAGATACCCCAGACCAACATTACCTCCATATATGACTCCGATAGAACCTCAAGTGGGCAAATTCTATAATAGTCCGGTTGCTTTAGGTGCAGGCGCTGGTGCAGTACTCGCTGTTACATTTACTGCATTAGGTTGTAAATTAACAACG
>EU049836        591 bp          dna
TGTACTCACTACTTGTTCATAGTAGTAGTTGCAGTAAACTCAACTCTGTTGACCATTAATGCTGGAGACTATATCTTCTACACCGATTGGGCATGGACATCATACACCGTATTCTCCATATCGCAAACGTTGATGCTTGTTGTTGGCGCAACATACTATCTTACGTTTACGGGAGTTCCTGGCACTGCAACATATTATGCCCTAATCATGACTGTGTACACTTGGGTCGCTAAAGGCGCATGGTTC---GCACTTGGCTATCCATACGACTTCATTGTGACACCAGTCTGGTTACCGTCGGCAATGCTTCTTGATCTAGCATATTGGGCGACGAAGAGAAACAAACACTCGCTGATTCTGTTTGGCGGTGTGCTTGTTGGAATGTCATTACCTCTCTTCAATATGGTCAATCTACTCACAGTCGCTGATCCACTGGAAACTGCGTTCAAGTATCCAAGACCCACACTACCTCCGTACATGACTCCAATAGAACCCCAAGTGGGTAAATTCTATAACAGTCCGGTAGCGTTAGGTGCGGGAGCTGGCGCCGTATTGTCGGTCACTATGGCCGCGTTGGGCGTCAAACTCAATACG
>EU049837        591 bp          dna
TGTACGCACTACTTGTTCATAGTAGTGGTTGCAGTTAACTCTACACTGTTAACGATTAATGCAGGAGACTACATCTTCTACACCGACTGGGCTTGGACTTCGTACACGATATTCTCTATATCGCAGACGTTGATGCTTGTCGTAGGTGCTACATACTACCTTACGTTCACAGGCGTTCCAGGTACAGCGACGTACTACGCCCTGATTATGACGGTATACACGTGGATTGCCAAAGGCGCATGGTTC---GCACTGGGCTATCCGTATGACTTCATTGTGACCCCTGTCTGGTTGCCATCAGCAATGCTGTTGGACCTGGTCTACTGGGCTACAAAGAAGAACAAACACTCGTTGATACTGTTCGGTGGCGTACTGGTAGGAATGTCGTTACCATTGTTCAACTTGGTAAACCTGATAACAGTAGCAGACCCACTAGAGACGGCCTTCAAATATCCGAGGCCAACACTACCACCATACATGACGCCGATAGAACCGCAGGTAGGAAAGTTCTATAACAGTCCGGTCGCGTTAGGTGCGGGAGCTGGAGCTGTATTGTCGGTGACGTTCACGGCGTTGGGCTGTAAGCTCAATACT
>EU049838        591 bp          dna
TGTACCCACTACTTGTTCATAGTGGTAGTTGCAGTCAACTCCACTCTTCTGACTATCAACGCAGGAGACTACATCTTCTACACCGATTGGGCTTGGACGTCATACGTGATATTCTCAATATCGCAGACGCTTATGCTCGTAGTAGGTGCAACGTATTACTTGACATTTACAGGGGTACCAGGAACAGCCACGTACTACTGTCTGATAATGACGGTGTATACGTGGGTGGCCAAGGGCGCATGGTTT---GCGCTTGGATATCCATACGACTTCATAGTGACACCAGTCTGGTTGCCGTCAGGAATGTTACTTGACTTGGTATACTGGGCCACCAAGAAGAACAAACACAGTCTGATACTGTTCGGAGGTGTGTTGGTAGGCATGTCCTTGCCGTTGTTCAACATGGTGAACTTGATCACAGTGGCAGACCCGCTTGAAACGGCGTTCAAGTATCCAAGACCGACATTGCCGCCATACATGACGCCAATAGAACCGCAGGTTGGCAAGTTCTACAACAGCCCGGTAGCGCTCGGCGCAGGAGCAGGTGCAGTACTATCTGTAACCATGGTCGCGTTGGGCTGCAAACTGAATACG
>EU049840        591 bp          dna
TGTACTCACTACCTGTTCATAGTGGTAGTTGCAGTCAACTCGACCCTGTTAACGATCAATGCAGGAGACTATATCTTCTACACCGACTGGGCCTGGACATCATACACGGTATTTTCAATATCGCAGACTTTGATGCTTGTTGTAGGTGCGACGTATTATCTGACGTTCACCGGTGTCCCAGGAACGGCTACGTACTACGCCCTAATCATGACGGTGTATACGTGGGTGGCGAAGGGCGCATGGTTT---GCGCTAGGCTATCCGTACGACTTCATCGTGACCCCTGTATGGCTGCCATCGGCAATGCTGCTGGATTTGGCATACTGGGCTACGAAGAGAAACAAGCACTCGCTGATACTGTTTGGCGGTGTGTTGGTAGGAATGTCGCTGCCGTTGTTCAACATGGTCAACCTGATAACGGTTGCAGACCCGTTGGAGACGGCATTCAAGTATCCAAGACCGACACTTCCACCATACATGACGCCGATAGAACCGCAGGTAGGCAAGTTCTACAATAGCCCAGTTGCGCTGGGTGCGGGAGCTGGTGCTGTGTTGTCAGTCACTATGGCAGCACTGGGTGTTAAGCTGAACACC
>EU099945        591 bp          dna
TGTACTCACTACTTATTCATAGTAGTAGTAGCAGTCAATTCAACTCTGCTTACAATTAATGCAGGTGACTATATCTTCTACACAGATTGGGCTTGGACTTCCTTTGTAGTATTTTCTATCTCACAAACTTTGATGCTTTGTGTAGGTGCAACATATTACCTAACATTTACAGGAGTTCCAGGTACAGCAACATACTACGCGTTGATCATGACGGTGTATACGTGGGTAGCAAAAGGTGCATGGTTT---GCACTCGGATATCCATATGACTTCATTGTAACACCAGTATGGATTCCATCAGCAATGCTTTTGGACTTGGCATATTGGGCGACAAAGAAGAACAAACACTCTCTGATACTATTCGGCGGAGTATTGTGTGGAATGTCGTTACCATTGTTTAACATGGTAAACCTGATTACAGTAGCGGATCCATTGGAAACTGCATTCAAGTATCCAAGACCTACGTTGCCACCATACATGACACCAATAGAACCTCAGGTAGGAAAGTTCTATAACAGCCCAGTTGCGCTTGGCGCAGGAGCTGGAGCAGTGTTATCTGTAACGTTTACGGCGTTGGGATGTAAACTGACTACG
>EU099948        591 bp          dna
TGTACACACTACTTATTCATAGTGGTAGTCGCAGTCAACTCAACTTTACTAACAATTAATGCAGGAGATTATATCTTCTACACCGATTGGGCTTGGACATCATTTGTAGTACTCTCTATATCGCAAACATTGATGCTTACGGTAGGAGCAGTATACTATCTTACATTTACTGGTGTTCCAGGAACCGCTACGTACTATGCATTAATTATGACAGTGTATACTTGGGTAGCCAAAGGTGCATGGTTT---GCACTAGGTTATCCATATGACTTCATTGTCACTCCAGTATGGATTCCATCAGCAATGTTGTTGGACTTGGCATATTGGGCTACAAAGAAGAACAAACACTCGCTCATTCTGTTTGGTGGAGTTATGGTCGGAATGTCGTTACCGTTATTCAACATAGTAAATTTGATCACGGTAGCAGATCCGCTTGAGACTGCATTCAAATATCCAAGACCCACGTTACCACCATATATGACACCGATAGAACCACAGGTAGGAAAGTTCTACAATAGTCCAGTTGCACTTGGTGCAGGAGCTGGTGCTGTGTTGTCGGTTACGTTTGCTGCGTTAGGTTGTAAGCTTAACACA
>EU099957        591 bp          dna
ACAACGCACTATTTATTCATAGTAGTGGTTGCTGTCAACAGCACGCTGCTAACCATCAACGCAGGAGACTATATTTTCTACACAGATTGGATGTGGACCTCCTTCGTAGTATTCTCTGTCTCGCAGTCAACGATGCTTGCTGTGGGTGCGATATACTATATGCTCTTCACAGGAGTACCAGGGACGGCCACATACTACGCCACAATCATGACAATCTATACTTGGGTCGCAAAGGGTGCATGGTTC---GCACTGGGCTATCCGTACGACTTCATTGTGGTGCCGGTTTGGATACCGTCAGCAATGCTGATGGATCTTACCTACTGGGCTACAAGACGGAACAAGCACGCTGCAATCATCATCGGTGGAACACTAGTTGGCCTATCGTTCCCGCTGTTCAACATGGTCAACCTGCTGCTCATCAGGGATCCGCTTGAAGTGGCATTTAAGTATCCAAGACCGACACTGCCTGCGTACATGACGCCGATCGAGCCTCAGGTGGGCAAGTTCTACAATAGTCCTGTAGCCCTGGGCTCAGGAGCAGGAGCGGTGCTGACAGTGCCGATCGCTGCGTTGGGTGCGAAGCTTAACACG
>EU099963        591 bp          dna
TGTACTCACTACTTGTTTATTGTAGTGGTTGCAGTCAACTCTACCTTGTTGACAATTAACGCTGGAGACTACATATTCTATACAGACTGGGCATGGACATCCTTTGTGATATTCTCAATATCACAGACGCTCATGTTAGGAGTCGGCGCAGCATACTACCTGACGTTTACTGGAGTTCCAGGAACAGCAACATACTATGCGCTGATAATGACAGTGTATACGTGGGTTGCAAAAGGAGCATGGTTT---GCATTAGGATATCCATATGACTTCATTGTGACACCAGTATGGATTCCATCAGCGGTGTTGATGGATTTGGTGTACTGGGCAACAAAGAAGAACAAGCACTCACTGATCCTAATGGGCGGCGTGCTCGTTGGATTGTCTCTACCACTGTTTAACATGGTAAATCTCTTGCTGGTCGCAGACCCGTTAGAGACTGCGTTCAAATATCCAAGACCAACATTGCCTCCGTACATGACTCCAATAGAACCACAAGTAGGAAAGTTCTATAACAGTCCAGTAGCGCTAGGTGCGGGTGCTGGTGCTGTATTGTCAGTTACGATGACAGCGTTAGGCTGCAAGCTGACTACA
>EU125510        591 bp          dna
TGCACGCACTACTTATTCATAGTAGTTGTTGCAGTAAACTCGACCCTGTTAACAATTAACGCAGGAGATTATATCTTCTATACTGATTGGGCCTGGACTTCGTTTACGGTATTCTCTATATCGCAAACTTTGATGCTTGTTGTAGGTGCAACATATTACCTTACATTTACAGGCGTTCCGGGAACAGCAACGTATTACGCGCTGATTATGACAGTGTATACGTGGGTAGCAAAAGGCGCATGGTTC---GCATTAGGTTATCCATATGACTTCATTGTAACGCCAGTATGGTTACCATCAGCAATGCTGTTGGACTTAGCGTATTGGGCGACAAAGAGAAACAAGCACTCGCTGATACTGTTTGGCGGTGTGTTAGTTGGAATGTCATTGCCACTGTTTAACATGGTCAACTTGATCACGGTCGCAGACCCACTAGAAACGGCATTCAAATATCCGAGACCAACATTACCACCATACATGACTCCGATAGAACCGCAGGTAGGTAAGTTCTATAACAGCCCGGTAGCACTGGGTGCGGGAGCTGGTGCAGTATTGTCTGTCACTATGGCAGCGTTGGGAGTTAAACTCAACACT
>EU125512        591 bp          dna
TGCACGCACTACTTGTTCATAGTAGTAGTTGCAGTAAACTCGACCCTGTTAACAATTAACGCAGGAGACTACATCTTCTATACTGATTGGGCCTGGACATCATACACGGTATTCTCTATATCGCAAACTTTGATGCTCACTGTAGGTGCAACATATTATCTTACATTTACAGGCGTTCCAGGAACCGCAACGTATTATGGGTTAATTATGACAGTGTATACGTGGGTAGCAAAAGGCGCATGGTTC---GCATTAGGTTATCCATATGACTTCATTGTAACACCAGTATGGTTACCATCAGCAATGCTGTTGGATTTGGCGTATTGGGCAACAAAGAGAAACAAGCACTCGCTGATTCTGTTTGGCGGTGTGTTAGTTGGAATGTCATTACCGCTGTTCAACATGGTCAACTTGATCACGGTCGCAGACCCACTAGAAACGGCCTTCAAATATCCAAGACCAACATTACCACCATACATGACTCCAGTAGAGCCGCAAGTCGGTAAATTCTATAACAGCCCGGTAGCGCTGGGTGCGGGAGCTGGTGCAGTACTGTCGGTTACGTTTGCAGCGTTGGGTCGTAGACTCAATACG
>EU125516        591 bp          dna
TGTACCCACTACTTGTTCATAGTAGTAGTTGCAGTAAACTCGACCCTGTTAACAATTAACGCAGGAGATTGCATCTTCTATACTGATTGGGCCTGGACATCATACACGGTATTCTCTATATCACAAACTTTGATGCTCACTGTAGGTGCAACATACTATCTTACATTTACAGGCGTTCCAGGAACAGCAACGTATTACGCGTTGATTATGACAGTGTATACATGGGTAGCAAAAGGCGCATGGTTC---GCACTCGGTTACCCATATGACTTCATCGTAACACCAGTATGGTTGCCATCAGCAATGCTGTTGGACTTAGCGTATTGGGCTACGAAGAGAAACAAGCACTCGCTGATACTGTTCGGTGGTGCGTTAGCTGGAATGTCATTACCGCTGTTCAACATGGTCAACTTAATCACGGTCGCAGACCCACTCGAAACGGCTTTCAAGTATCCGAGACCAACATTACCACCATACATGACTCCGATAGAACCGCAAGTCGGTAAATTCTATAACAGCCCGGTAGCGCTGGGTGCAGGAGCTGGTGCAGTATTGTCGGTAACGTTTGCAGCGTTGGGTGTTAAACTCAATACG
>EU125519        591 bp          dna
TGTACTCACTACTTATTCATAGTAGTGGTTGCAGTAAACTCAACTCTGCTTACAATTAATGCTGGAGACTATATCTTCTACACTGATTGGGCATGGACATCATATACTGTATTCTCAATATCTCAAACTCTCATGTTAACGGTAGGTGCCGTATACTACCTAACGTTTACAGGCGTTGTGGGAACAGCTACGTACTATGCGTTAATTATGACAGTCTATACGTGGGTTGCAAAAGGTGCATGGTTT---GCACTTGGTTATCCATACGACTTCATTGTTACACCAGTATGGATCCCATCGGCGATATTGTTAGATTTGGCGTATTGGGCTACAAAGAAGAACAAGCACTCGCTGATACTGTTTGGTGGAGTTTTGGTAGGAATGTCATTACCGCTGTTTAACATGGTAAATCTCATTACAGTGGCAGATCCACTAGAGACTGCATTCAAGTATCCAAGACCAACGTTGCCACCATACATGACACCGATAGAACCGCAGGTCGGAAAGTTCTATAACAGTCCAGTAGCGCTTGGCGCAGGAGCTGGTGCTGTATTGTCAGTTACGTTTGCCGCGTTAGGATGTAAATTGACTACG
>EU137861        591 bp          dna
TGTACTCACTACTTATTCATAGTAGTGGTTGCAGTCAACTCTACATTGTTGACAATTAACGCTGGAGACTACATATTCTACTCCGACTGGGCTTGGACATCATTTGTGGTATTCCCTGTATCACAAACACTCATGCTCGCAGTCGGTGCAGCATACTACCTTACGTTTACTGGAGTTCCAGGAACCGCAACTTACTATGCACTGATAATGACGGTGTATACGTGGATTGCAAAGGGAGCATGGTTT---GCATTAGGATATCCATATGACTTCATTGTTACACCAGTTTGGATTCCATCAGCAATGCTGTTGGACTTGGTATACTGGGCAACAAAGAAAAACAAACACTCTCTCATATTGATGGGCGGTGTGCTCTGTGGAATGTCTCTGCCATTGTTCAACATGATCAATCTCATACTGGTCGCAGACCCGTTAGAGACTGCATTCAAATATCCAAGACCGACATTGCCTCCATACATGACACCTATAGAACCGCAAGTAGGCAAGTTCTATAACAGTCCCGTCGCACTTGGTGCTGGGGCTGGTGCTGTGTTAGCATGTACTATGACTGCGTTAGGTTGTAAACTGACGACA
>EU137864        591 bp          dna
ACAACGCACTATTTGTTCATAGTAGTAGTTGCTGTAAACAGCACACTGCTAACCATCAACGCAGGAGACTATATCTTCTACACAGACTGGATGTGGACCTCCTTCGTAGTATTCTCGGTCTCGCAATCGACTATGCTTGCGGTAGGCGCGATATACTACATGCTCTTTACGGGAGTACCTGGAACAGCCACATATTACGCCACAATCATGACAATCTATACATGGGTCGCAAAGGGTGCATGGTTC---GCACTGGGCTATCCGTACGACTTCATTGTGGTCCCGATTTGGATACCTTCAGCGATGCTGTTGGATCTCACATACTGGGCTACAAGACGGAATAAGCACGCTGCAATCATCATCGGTGGAACGCTGATTGGCCTGTCGTTCCCGTTGTTCAACATGGTCAATCTGCTGCTCGTCAGGGATCCACTGGAGGTGGCCTTCAAGTATCCTAGACCGACATTGCCTGCGTACATGACTCCGATCGAGCCCCAGGTAGGTAAGTTCTACAACAGTCCTGTAGCCTTGGGCTCAGGAGCAGGAGCGGTGCTGACAGTGCCGATCGCTGCGTTAGGTGCGAAGCTTAACACG
>EU197137        591 bp          dna
TGTACACACTACTTGTTCATAGTAGTAGTTGCAGTCAACTCAACACTGTTAACAATTAACGCAGGTGACTACATCTTCTACACTGACTGGGCCTGGACTTCGTTCACGGTATTTTCAATATCGCAAACCTTGATGCTTGTAGTAGGTGCAACCTATTACCTGACATTTACAGGTGTTCCAGGAACAGCTACGTACTATGCCTTGATTATGACAGTATACACGTGGGTAGCAAAAGGTGCATGGTTT---GCACTTGGATATCCATATGACTTCATTGTAACTCCAGTTTGGTTACCATCAGCTATGTTGCTTGATCTGGCTTATTGGGCTACAAAGAAGAACAAACATGGTTTGATACTGTTTGGCGGTGTACTGGTAGGAATGTCATTACCATTATTCAATATGGTAAACCTGATAACAGTCGCAGACCCACTAGAAACGGCATTCAAATATCCAAGACCAACATTGCCACCATACATGACACCAATAGAACCCCAAGTAGGCAAGTTCTATAACAGCCCTGTAGCATTAGGTGCTGGAGCTGGTGCAGTATTGTCGGTAACGTTTGCAGCATTGGGTTGTAAACTCAATACT
>EU197139        591 bp          dna
TGTACCCACTACTTGTTCATAGTAGTGGTAGCAGTGAACTCGACCCTGTTATCAATCAATGCAGGTGACTACATCTTCTACTCAGACTGGGCCTGGACATCATTTGTAGTATTCTCCATATCACAGACGTTGATGTTGGTAGTAGGAGCAACATACTACTTGACATTTACAGGTGTTCCAGGTACAGCTACGTACTACGGCCTAATAATGACAGTATACACGTGGGTGGCCAAAGGTGCATGGTTT---GCACTGGGTTATCCATACGACTTCATCGTAGTGCCAGTATGGTTGCCATCAGCAATGCTGTTGGACTTGGCATATTGGGCTACAAAGAAGAACAAGCACTCGCTGATACTGCTTGGCGGAGTACTGGTAGGAATGTCACTGCCATTGTTCAACATGGTGAATCTGATGACAATCGCAGACCCGCTAGAGACTGCGTTCAAGTATCCAAGACCTACGCTACCTCCATACATGACACCGATTGAACCACAGGTAGGTAAGTTCTACAATAGCCCAGTAGCATTGGGTGCCGGAGCTGGTGCTGTCTTATCAGTAACCTTTGCGGCGCTTGGATGTAAGCTGACTACG
>EU197140        591 bp          dna
TGTACTCACTACTTGTTTATGGTAGTGGTTGCAGTCAACTCGACTCTACTCGTAATTAACACGGGCGACTACATCTTCTACACTGACTGGGCCTGGACGTCGTTCGTCATATTCTCAGTAACGAACACGTTAATGTTGGTAGTCGGCGCATGCTACTATCTAACATTCACAGGAGTTCCAGGAACGGCAACGTATTACGCGTTGATCATGACGGTCTACACGTGGATTGCCAAAGGTGCATGGTTC---GCACTCGGTTATCCGTATGACTTCATTGTCACACCAGTTTGGCTACCATCAGCAATGTTGCTGGACTTGGCATACTGGGCAACAAAGAAGAACAAACACTCGCTGATCCTATTCGGTGGTGTCATGGCAGGACTATCATTACCATTGTTCAATATGGTAAACTTGATGACGGTTGCAGACCCATTAGAGACTGCATTCAAATATCCAAGACCAACTTTGCCCCCATACATGACTCCAATAGAGCCTGCAGTAGGCAAGTTCTATAACAGTCCAGTTGCGCTCGGTGCGGGAGCAGGTGCTGTATTATCAGTCACCATGTGTGCCCTGGGATGTAAGCTGAACACG
>EU239043        591 bp          dna
TGTACTCACTACTTATTCATAGTAGTAGTCGCAGTCAACTCAACTTTGCTAACAATTAACGCAGGGGACTACATCTTCTATACTGATTGGGCCTGGACGTCGTTTGTAGTATTCTCAATATCTCAAACACTTATGCTCACTGTAGGTGCGTGTTACTATCTCACCTTCACTGGAGTTCCAGGAACCGCAACGTATTATGCACTTATCATGACAGTCTACACTTGGATTGCAAAAGGTGCATGGTTC---GCATTAGGTTACCCATATGACTTCATCGTTACACCAGTTTGGCTACCATCAGCAATGCTGTTGGATTTGGCGTACTGGGCAACAAAGAAGAATAAGCACTCTCTGATACTGTTCGGCGGAGTCTTAGTTGGAATGTCATTACCGTTATTCAACATGGTCAATTTGATCACAGTGGCTGACCCTCTAGAGACTGCATTCAAGTATCCAAGACCGACGTTACCACCATATATGACCCCAATAGAACCCCAGGTAGGTAAGTTCTATAACAGCCCAGTCGCGTTAGGTGCAGGTGCAGGTGCAGTTTTGGGATGTACATTTGCAGCACTAGGTTGTAAATTGAACACT
>EU239983        594 bp          dna
ACTATACACTACCTATTCATAGTAGTAGTTGCAGTCAACTCCACACTGCTATTAATTAATGCAGGAGACTACATATTCTACTCTGACTGGATGTGGACATCCTTTGTAATATTCAACCTTAGTCAAGCAACAATGCTTGTAGTAGGTGCAATCTATTACCTGCTCTTTACAGGTGTTCCAGGTACAGCAACATACTACGCTACAATAATGACAATATATACATGGGTTGCAAAGTGGGCATGGATAggaGGCTTAGGATACCCATATGACTTCATGATAGTCCCAGTATGGATACCAAGTGCAATGCTGTTAGATCTAGCATACTGGGCTACAAAGAAGAACAAGCATGCAGCAATACTCATAGGCGGTTCTCTGGTAGGCATGTCAATGCCATTGTTCAACATGATAAATCTATTGACTGTACATGATCCATTGGAGATGGCATTCAAGTATCCAAGACCTACTCTACCTGCATACCTAACACCAATAGAGCCACAGGTAGGTAAGTTCTACAATAGCCCTGTTGCATTAGCAGCAGGTATAAGTGCTGTAATTAGTGTACCAATGGCTGCCTTAGGAGCAAAGTTGAATACA
>EU309873        591 bp          dna
TGTACTCACTACTTATTCATAGTAGTGGTAGCAGTCAACTCGACCTTGTTGACGATCAACGCAGGAGACTACATCTTCTATACTGACTGGATGTGGACATCTTATGTGATATTTACTCTATCACAATCATTGATGCTCGCAGTCGGTGCAGCATATTACCTTACGTTCACTGGTGTTCCAGGAACAGCAACCTACTATGCACTGATAATGACAGTGTATACCTGGATTGCAAAAGGTGCATGGTTC---TCCTTAGGATATCCATACAGCTTCATCGTTGTACCAATGTGGATTCCATCTGCAATATTGATGGATTTAGCATATTGGGCTACAAAGAGAAACAAACACTCTTTGATCTTGATAGGCGGTGTACTTTGTGGTATGTCAATGTCGTTGTTCAACATGATCAATCTAATCACAATAGATGATCCTCTTGAGACTGCTTTCAAATATCCAAGAACCACATTGCCTCCATACATGACACCAATAGAACCCCAAGTAGGCAAGTTCTACGACAGTCCGGTCGCTCTAGGTGCGGGTGCTAGTGCAGTATTAACTGTAACAATGACGGCATTAGGAACTAAACTCACAACC
>EU309881        591 bp          dna
TGTACTCACTACTTATTCATAGTAGTAGTTGCAGTTAACTCAACACTGTTAACAATTAATGCAGGTGACTACATTTTCTATACTGACTGGGCTTGGACTTCGTTCACGGTATTTTCAATATCGCAAACGTTGATGCTTTGTGTAGGTGCAACATATTACCTAACATTTACAGGCGTTCCAGGAACAGCAACGTACTACGGCCTAATTATGACAGTATACACATGGGTAGCAAAAGGCGCATGGTTT---GCACTAGGTTATCCATATGACTTCATTGTAACACCCATTTGGTTACCCTCAGCGATGCTGTTGGATTTAGCCTATTGGGCAACAAAGAAGAACAAACACTCGTTGATACTGTTTGGCGGAGTACTGGTAGGAATGTCTTTACCATTATTCAATATGGTAAACCTGATAACAGTAGCGGACCCACTAGAAACGGCATTCAAATACCCAAGACCAACATTGCCACCATACATGACACCAATAGAACCTCAAGTAGGTAAATTCTATAACAGTCCAGTAGCACTGGGTGCAGGTGCAGGTGCAGTTTTGTCGGTTACATTTACAGCATTAGGTTGTAAACTAAACACT
>EU309893        591 bp          dna
TGTACTCACTACTTGTTCATAGTAGTGGTTGCAGTAAACTCTACCCTGCTAACAATTAACGCAGGAGACTACATCTTCTACACCGATTGGGCCTGGACTTCGTTTGTAATATTCTCAATATCACAATCGTTGATGCTCGTAGTAGGCGCATGTTACTACCTGACATTCACTGGAGTCCCAGGAACAGCAACGTATTACGCGTTGATAATGACCGTCTACACATGGGTAGCAAAAGGTGCATGGTTT---GCACTCGGATATCCATATGACTTCATTGTAACACCAGTTTGGCTTCCGTCAGCAATGTTGCTTGACTTGGCGTACTGGGCGACAAAGAAGAACAAGCACTCACTGATACTATTTGGTGGTGTAATGTGTGGAATGTCATTGCCGTTGTTTAACATGGTCAACCTCATCACTGTGGCTGATCCATTAGAGACTGCATTCAAATATCCAAGACCAACGCTCGCTCCGTATATGACACCTATAGAACCCGCCGTAGGCAAGTTCTATAACAGTCCAGTCGCATTGGGTGCCGGTGCAGGTGCTGTATTATCAGTAACCATGGCCGCGCTAGGATGTAAACTGAACACG
>EU315719        591 bp          dna
ACAACGCACTACCTGTTCATAGTAGTGGTTGCTGTCAACAGCACGCTGCTAACCATCAATGCAGGAGATTATATCTTCTACACAGACTGGGCGTGGACATCCTTTGTAGTGTTCTCTATATCACAGTCGACAATGCTCGCTGTGGGTGCAGTATACTACATGTTGTTCACAGGCGTTCCTGGAACAGCCACATACTATGCAACAATCATGACCATCTACACATGGGTTGCAAAGGGTGCATGGTTC---GCACTTGGTTATCCATATGACTTCATCGTGGTGCCAGTATGGATCCCGTCGGCAATGCTATTGGACCTCACTTACTGGGCGACAAGACGTAACAAGCATGCTGTGATGATCATTGGCGGCACTCTGGTTGGCCTGTCAATGCCACTGTTCAACATGATGAACTTGTTGCTTGTAAGAGACCCGCTGGAGGTAGCCTTCAAGTATCCGAGACCGACGCTACCAGCTTACATGACTCCAATAGAACCACAGGTGGGTAAGTTCTACAACTCGCCTGTCGCTCTAGGATCTGGAGCTGGTGCAGTGCTAACAGTGCCCATGGCTGCGTTGGGTGCAAAACTAAACACG
>EU315722        591 bp          dna
ACAACACACTATCTGTTCATAGTTGTAGTTGCCGTAAATAGTACTCTGCTGACTATTAACGCAGGAGACTACATCTTCTATACTGACTGGGCTTGGACTTCATTTGTCGTATTTTCGATCTCACAATCGACTATGCTTGCGGTAGGAGCTATATATTATATGCTCTTTACAGGAGTTCCAGGAACCGCTACATACTATGCAACCATTATGACAATCTACACATGGGTTGCAAAGGGTGCATGGTTT---GCATTAGGGTACCCATACGATTTCGTTACGACACCAGTATGGATACCATCAGCAATGTTGTTAGACCTTACGTATTGGGCCACTAGACGCAACAAGCATGCTGCCATAATTATTGGTGGAACGTTGATCGGTCTATCGCTCCCAATGTTCAACATGATCAATCTATTGCTGGTAAGGGATCCTCTAGAGGTCGCATTCAAGTATCCAAGGCCTACGCTTCCTCCCTACATGACCCCTATCGAGCCTCAAGTCGGTAAATTCTACAACAGTCCTGTAGCATTAGGTTCAGGTGCAGGCGCAGTGCTAACTGTTCCTATAGCAGCGCTAGGCGCAAAGCTGAACACG
>EU340498        591 bp          dna
TGTACACACTACTTATTCATAGTAGTAGTTGCAGTTAACTCCACTTTGTTAACAATTAACTCTGGTGACTATATCTTCTATACTGATTGGGCCTGGACATCATTTGTAGTATTCTCCATCGCCAACACTCTCATGGTTACTGTTGGCGCTGTGTATTATCTTACATTTACTGGTGTACCTGGTACCGCATCGTATTACGGTCTGATTATGCAAGTCTATACATGGGTTGCAAAAGTTGCATGGTTT---GCACTTGGTTACCCAGTGGATTTCATTGTTCATCCAATGTGGATTCCATCTTGTATGTTATTGGACTTGGCATATTGGGCGACAAAGAAGAATAAGCACTCGCTGATATTCTTTGGCGGAGTTTTAGTCGGAATGTCAATGCCACTGTTCAACATGGTTCAACTTATGTTGGTGGCGGATCCGCTAGAAACTGCATTCAAATATCCGAGACCGACGTTGCCTCCATACATGACGCCGATAGAACCGCAGGAAGGTAAGTTCTACAACAGCCCAGTAGCTCTGGGAGCGGGAGCGGGATCGGTACTAGCATGTACGTTTGCGGCATTAGGCTGTAAGCTTAATACG
>EU414207        591 bp          dna
TGTACTCACTACCTGTTCATAGTAGTGGTTGCAGTCAACTCTACCCTGCTAACAATTAATGCAGGAGACTACATCTTCTACACTGACTGGGCCTGGACTTCGTTTGTCGTATTCTCAATATCGCAAACACTGATGTTAGTAGTCGGCGCATGCTACTATCTGACATTCACAGGAGTTCCAGGAACGGCAACGTATTACGCGTTGATCATGACTGTCTATACATGGGTTGCCAAAGGTGCATGGTTT---GCACTCGGTTATCCATACGACTTCATTGTCACACCAGTTTGGCTACCATCAGCAATGCTGCTGGATCTGGCATACTGGGCAACAAAGAAGAACAAGCACTCGCTGATACTATTCGGCGGTGTAATGGCAGGACTATCATTGCCACTGTTCAACATGGTCAACTTGATCACGGTTGCTGACCCATTAGAGACTGCATTCAAATATCCAAGACCAACACTGCCTCCATACATGACTCCGATCGAGCCCGCTGTAGGCAAATTCTATAACAGTCCAGTTGCACTCGGTGCAGGCGCAGGTGCCGTACTATCGGTAACTATGGCCGCGTTGGGATGCAAGCTAAATACG
>EU427937        591 bp          dna
TGTACACACTACTTATTCATAATAGTAGTTGCAGTTAACTCAACTCTGTTATCAATTAACGCAGGGGACTACATTTTCTATACCGACTGGGCTTGGACTTCGTTCACGATATTCTCAATATCGCAAACGTTGATGCTTGTAGTAGGTGCATGTTATTACCTAACATTTACAGGTGTTCCAGGTACAGCGACGTACTACGCTCTGATTATGACAGTATACACATGGATAGCCAAAGGTGCATGGTTT---TCACTAGGATATCCATATGACTTCATTGTAACTCCAGTTTGGCTACCATCAGCGATGCTGTTGGACTTGGTTTACTGGGCAACAAAGAAGAACAAGCACTCCTTGATACTGTTTGGTGGCGTACTAGTAGGAATGTCATTACCGTTGTTCAACATGGTAAACCTGATAACAGTAGCAGACCCGCTTGAAACGGCATTCAAATATCCGAGACCAACATTACCACCATATATGACACCGATAGAACCGCAGGTAGGAAAGTTCTATAACAGTCCAGTAGCGCTGGGTGCAGGTGCTGGTGCAGTGTTGTCAGTCACTATGGCTGCGTTGGGTGTTAAACTTAACACT
>EU490367        591 bp          dna
TGTACTCATTATTTATTCATAGTTGTAGTTGCAGTAAACTCGACTTTGTTAACAATTAACTCTGGTGACTATATCTTCTATACTGATTGGGCCTGGACATCATTTGTAGTATTTTCTATAGCTAATACTTTGATGACAGTTGTTGGTGCTGTATACTATCTTACATTTACTGGTGTACCCGGTACTGCATCGTATTACGGTTTGATTATGCAGGTCTATACTTGGGTTGCAAAAGTTGCATGGTTT---GCGCTTGGTTATCCAGTCGACTTTATTGTTCATCCAATGTGGATTCCATCGTGTATGTTATTGGACTTAGCATATTGGGCAACAAAGAAGAATAAACACTCGCTGATATTCTTTGGTGGAGTTTTAGTTGGAATGTCAATGCCACTGTTCAACATGGTACAGTTGATGTTGATAGCAGATCCACTAGAAACTGCATTCAAGTATCCAAGACCAACATTGCCTCCATACATGACGCCGATAGAACCGCAGGTAGGTAAATTCTATAACAGCCCAGTAGCTCTTGGAGCGGGAGCTGGATCGGTACTAGCATGTACATTTGCAGCATTAGGTTGTAAACTTAATACG
>EU553410        591 bp          dna
TGTACTCACTACTTGTTCATAGTAGTGGTTGCAGTCAACTCTACCCTGCTAACAATCAATGCAGGAGACTACATCTTCTACACTGACTGGGCCTGGACTTCGTTTGTAGTATTTTCAATATCGCAAACACTGATGTTGGTGGTCGGCGCATGCTACTACCTGACATTCACAGGAGTCCCAGGAACGGCAACGTATTACGCGTTGATCATGACTGTCTATACTTGGGTTGCCAAAGGTGCATGGTTT---GCACTCGGTTATCCGTATGACTTCATTGTCACACCAGTTTGGCTACCATCAGCAATGCTGCTGGATCTGGCGTACTGGGCAACAAAGAAGAACAAGCACTCGCTGATTCTATTTGGCGGTGTGATGGCAGGACTATCATTGCCACTGTTCAACATGGTCAACTTGATCACAGTTGCTGACCCATTAGAGACTGCATTCAAATATCCAAGACCAACACTGCCTCCATACATGACTCCAATCGAGCCCGCTGTAGGCAAATTCTATAACAGTCCAGTTGCACTCGGTGCAGGCGCAGGTGCTGTGCTATCAGTAACCATGGCCGCTTTGGGATGCAAGCTAAATACG
>EU553412        591 bp          dna
TGTACTCACTACTTATTCATAGTAGTGGTTGCAGTCAACTCTACCCTGCTAACAATCAATGCAGGCGACTACATCTTCTACACTGACTGGGCCTGGACTTCGTTTGTCGTATTTTCAATATCACAAACACTGATGTTGGTAGTCGGCGCATGCTACTATCTGACATTCACAGGAGTTCCAGGAACGGCAACGTATTACGCGTTGATCATGACTGTCTATACATGGGTTGCCAAAGGTGCATGGTTT---GCACTCGGTTATCCATATGACTTCATTGTAACACCAGTGTGGCTCCCATCAGCAATGCTGTTGAATCTGGCGTACTGGGCTACAAAGAGGAACAAGCACTCGCTGATTCTATTCGGTGGTGTAATGTGCGGATTATCTCTGCCATTGTTCAACATGGTCAACTTGATCACAGTTGCTGACCCATTAGAGACTGCATTCAAATATCCAAGGCCAACTCTGCCTCCATACATGACTCCAATCGAGCCTGCTGTAGGTAAATTCTACAACAGTCCGGTTGCACTAGGTGCAGGCGCAGGTGCGGTATTAGCACCGACGATGGCTGCACTGGGTTGCAAGTTAAACACG
>EU553413        591 bp          dna
ACAACCCACTATCTGTTCATTGTTGTAGTTGCTGTCAACAGCACTCTGCTGACAATTAATTCAGGAGACTACATATTCTACACTGACTGGGCATGGACATCCTTTGTAGTATTCTCCATAGCACAATCGACCATGCTATGTGTAGGAGCTGTGTATTACTTGCTCTTCACAGGAGTACCAGGAACAGCTACATATTATGCAACGATCATGACCATCTATACATGGGTTGCAAAAGGTGCGTGGTTT---GCTTTGGGATACCCCTATGACTTCATTGTAGTACCAGTGTGGATACCTTCGGCTATGTTGTTAGATCTCACGTATTGGGCTACGAGACGCAATAAGCACATGCTTATACTAGTCGGAGGTACGTTATGTGGTCTATCACTTCCGTTGTTCAACATGATCAACCTGTTGTTGGTACGAGACCCGCTAGAAGTTGCATTCAAGTATCCTAGACCCACATTGCCACCTTACATGACGCCAATAGAACCTCAGGTCGGAAAATTCTACAACAGTCCAGTAGCGTTGGGTTCAGGAGCCTGTGCAGTGCTAACGGTTCCTACAGCAGCACTAGGTGCTAAACTAAACACG
>EU553420        591 bp          dna
TGTACTCACTACTTGTTTATAGTAGTGGTTGCAGTCAATTCAACCCTGCTTACAATCAATGCAGGCGACTACATCTTCTACACTGACTGGGCCTGGACTTCGTTTGTCGTATTCTCAATATCGCAAACGCTGATGTTGGTAGTCGGTGCAGCCTACTACCTTACACTCACTGGAGTTCCAGGAACGGCAACGTATTACGCGTTGATTATGACCGTTTACACCTGGGTTGCAAAAGGTGCATGGTTT---GCATTGGGCTACCCATATGACTTCATTGTCACACCAGTCTGGCTACCATCAGCAATGTTGATGGATCTAGCGTACTGGGCAACAAAGAAGAACAAGCACTCACTGATTCTCTTCGGTGGTGTCTTGGCAGGCATGTCATTACCATTGTTTAATATGGTGAACTTGATGACAGTTGCTGACCCATTAGAGACTGCATTCAAATATCCAAGACCAACTTTGCCCCCATACATGACTCCAATAGAGCCTGCCGTAGGCAAGTTCTATAACAGTCCAGTTGCACTCGGTGCAGGAGCAGGTGCTGTATTGTCAGTCACCTTTACTGCGTTGGGTTGTAAGCTGAATACG
>EU553430        591 bp          dna
ACAACGCACTATTTGTTCATAGTAGTGGTTGCTGTCAACAGCACGCTGCTAACCATCAACGCAGGAGACTATATCTTCTACACAGACTGGATGTGGGCCTCCTTCGTAGTATTCTCGATCTCGCAGTCGACGATGCTTGCGGTGGGCGCGATATACTACATGCTCTTCACGGGGGTACCTGGAACGGCCACATACTACGCCACAATCATGACAATCTACACATGGGTCGCAAAGGGTGTATGGTTT---GCACTGGGCTATCCGTACGACTTCATTGTTGTTCCGATTTGGATACCTTCTGCAATGCTGTTGGATCTGTCCTACTGGGCTACAAGACGGAACAAGCACGCTGCAATCATCATCGGCGGATCGCTGGTTGGCCTCTCCTTACCGCTGTTCAACATGGTCAACCTGCTGCTCGTCAAGGACCCGTTGGAGACGGCATTCAAGTATCCTAGACCGACACTGCCAGCGTACATGACTCCGATCGGACCCCAGGTAGGCAAGTTCTACAACAGTCCTGTAGCCTTGGGTTCAGGTGCATCAGCGGTGCTGACGGTTCCGATGGCTGCGTTGGGTGCAAAGCTTAACACG
>EU553476        591 bp          dna
TGTACTCACTACTTGTTCATAGTAGTGGTTGCAGTAAACTCTACCCTGCTTACAATCAATGCAGGAGACTACATCTTCTACACTGACTGGGCCTGGACATCGTTTGTCATATTCTCAATATCGCAAACACTGATGTTGGTAGTCGGCGCATGCTACTACCTGACATTTACGGGAGTTCCAGGAACGGCAACGTATTACGCGTTGATAATGACCGTCTATACGTGGGTTGCCAAAGGTGCGTGGTTC---GCACTCGGATACCCATACGACTTCATCGTCACACCGGTTTGGCTGCCATCAGCAATGCTGTTAGATCTGGCCTACTGGGCAACAAAGAAGAACAAGCACTCACTCATCCTGTTCGGAGGGGTCATGTGCGGACTGTCATTGCCATTGTTCAACATGGTAAACCTAATCACGGTTGCCGACCCATTAGAGACTGCATTCAAATATCCAAGACCAACTCTGCCCCCATACATGACTCCAATAGAGCCTGCCGTAGGCAAGTTCTATAACAGTCCAGTTGCACTGGGTGCCGGCGCTGGTGCCGTATTGGCTCCAACCATGGCCGCACTGGGATGCAAACTGAACACA
>EU590133        591 bp          dna
ACTACACACTATCTATTCATAGTTGTAGTTGCTGTAAATAGCACATTATTGACAATCAACGCAGGAGACTACATCTTCTATACTGATTGGGCGTGGACTTCATTCGTGGTATTCTCAATATCCCAATCAACTATGCTTGTAGTTGGTGCAATCTATTACATGCTATTCACCGGCGTACCAGGGACTGCAACATATTATGCAACAATCATGACTATCTATACATGGGTAGCCAAAGGAGCTTGGTTT---GGACTAGGATATCCATACGACTTCGTCACCGTACCTGTCTGGATACCTTCAGCAATGCTGTTAGATTTGACATATTGGGCAACAAGAAGGAATAAACATGCTGCCATTATAATTGGCGGAACATTGGTTGGACTTTCATTGCCAGTATTCAATATGATCAATCTACTGTTGATCAGAGATCCTCTAGAGACGGCATTCAAGTATCCTCGGCCGACGTTGCCTCCATACATGACACCAATTGAGCCTCAGGTCGGTAAATTCTACAATAGTCCCGTAGCGCTAGGATCGGGAGCAGGAGCTGTACTAAGTGTTCCAATAGCCGCGCTAGGTGCGAAACTTAATACA
>EU590135        591 bp          dna
ACTACACACTATCTATTCATAGTTGTAGTTGCTGTAAATAGTACATTATTGACAATCAACGCAGGAGACTACATATTCTACACTGATTGGGCTTGGACTTCATTCGTGGTATTCTCAATATCCCAATCAACTATGCTTGTAGTTGGTGCAATCTATTACATGCTATTCACCGGTGTACCAGGGACTGCAACATATTACGCAACAATCATGACTATCTATACATGGGTAGCCAAAGGAGCTTGGTTT---GGGCTAGGATATCCAATGGACTTCGTCCTCGTACCTGTTTGGATACCTTCAGCAATGCTGTTAGATTTATCATATTGGGCAACAAGAAGGAATAAACATGCTGCCATTATAATTGGCGGAACATTGGTTGGACTTTCACTGCCAATATTTAATATGATCAATCTACTGCTGGTCAGAGATCCCCTAGAGATGGCATTCAAATATCCTCGACCGACATTGCCTCCATACATGACACCAATCGAGCCTCAGGTCGGAAAGTTCTACAATAGTCCCGTAGCGCTAGGATCGGGAGCTGGAGCTGTACTAAGTGTTCCAATAGCCGCACTAGGCGCGAAACTGAATACC
>EU590163        591 bp          dna
ACAACGCACTATTTGTTCATAGTAGTGGTTGCTGTCAACAGCACGCTGCTAACCATCAACGCAGGAGACTATATCTTCTACACAGACTGGATGTGGACCTCCTTCGTAGTATTCTCGGTATCGCAATCCACGATGCTTGCGGTAGGCGCGATATACTACATGCTCTTCACAGGAGTACCAGGGACGGCCACATACTACGCCACAATCATGACAATCTACACATGGGTCGCAAAGGGTGCATGGTTT---GCACTGGGCTATCCGTACGACTTCATTGTAGTACCTGTCTGGATACCTTCAGCAATGCTGTTGGACCTGACATACTGGGCTACAAGGCGGAACAAGCACGCTGCAATCATCATCGGTGGAACACTCGTTGGCCTGTCGTTCCCACTGTTCAACATGGTCAACCTGTTGCTCGTGAGAGATCCATTGGAGGTGGCGTTCAAGTATCCAAGACCGACACTGCCTGCATACATGACTCCTATAGAACCTCAGGTAGGGAAGTTCTATAACAGTCCAGTAGCCTTGGGCTCTGGAGCAGGAGCGGTGCTGACAGTGCCGATCGCTGCGTTAGGTGCGAAGCTAAACACG
>EU590212        591 bp          dna
ACAACGCACTACTTATTCATAGTAGTCGTTGCGGTCAACAGCACGCTGCTCACCATCAACGCAGGAGACTACATCTTCTACACTGACTGGATGTGGACATCCTTCGTGGTATTCTCGGTCTCGCAGTCGACTATGCTCGCTGTGGGTGCGATATACTACATGTTGTTCACAGGCGTGCCCGGCACTGCAACATACTATGCAACAATCATGACCATCTACACATGGGTCGCAAAAGGTGCATGGTTC---GCACTTGGTTACCCCTACGACTTCGTCGTGGTGCCAGTGTGGATCCCGTCGGCAATGCTTCTAGACCTCACGTACTGGGCGACAAGACGAAACAAGCACGCTGCCATCATCATTGGCGGTACGCTGGTTGGCCTCTCTTTCCCGCTGTTCAACATGGTCAACCTGTTGCTCGTCAGGGACCCACTCGAGGTGGCCTTCAAGTATCCCAGGCCGACGCTGCCAGCATACATGACGCCTATAGAGCCTCAGGTAGGTAAGTTCTACAACTCGCCTGTCGCCCTGGGTTCAGGTGCTGGTGCAGTGCTAACGGTGCCCATCGCTGCGTTGGGTGCAAAACTTAACACG
>EU590224        591 bp          dna
ACAACGCACTACTTGTTCATAGTGGTGGTTGCTGTCAACAGCACACTGCTAACCATCAACGCAGGAGACTATATCTTCTATACAGACTGGATGTGGACCTCCTTCGTAGTATTTTCGGTGTCCCAATCTACAATGCTTGTAGTTGGCGCGATATACTACATGCTCTTCACAGGAGTACCAGGGACGGCTACATACTACGCCACAATCATGACAATCTACACTTGGGTCGCAAAAGGCGCATGGTTC---GCACTGGGCTATCCGTACGACTTCATCGTAGTGCCTGTGTGGATTCCATCAGCAATGCTGTTGGACCTCACATACTGGGCTACAAGAAGAAACAAGCACGCTGCGATAATCATCGGAGGAACACTGGTTGGCCTATCGTTCCCGCTGTTCAACATGGTCAATCTGCTGCTCGTCAGAGACCCACTGGAGGTGGCGTTCAAGTATCCTAGACCGACTCTGCCTGCATACATGACTCCAATCGAGCCCCAGGTAGGTAAGTTCTACAACTCACCTGTAGCCCTGGGTTCTGGAGCTGGAGCCGTGCTATCAGTGCCGATCGCTGCGTTAGGTGCGAAGCTTAACACG
>EU590225        591 bp          dna
ACAACGCACTACCTGTTCATAGTAGTCGTTGCTGTCAACAGCACGCTGCTAACCATCAACGCAGGAGACTACATCTTCTACACAGACTGGGCGTGGATATCCTTCGTGGTGTTCTCCATTTCACAGTCGACTACGCTCGCTGTGGGTGCAGTATACTACATGTTGTTCACAGGCGTTCCGGGTACGGCCACATACTATGCCACAATCATGACGATATACACATGGGTCGCAAAAGGCGCATGGTTT---GCGCTGGGCTACCCGTACGACTTCGTCACTGTGCCAGTGTGGATCCCGTCGGCAATGTTGTTGGACCTCACGTACTGGGCGACTAGACGCAACAAGCACGCTGTCATCATCATTGGCGGCACGCTGGTTGGCCTATCCTTCCCGCTGTTCAACATGGTCAACCTGTTGCTCATAAGAGACCCGTTGGAGATAGCCTTCAAGTATCCGAGACCGACTCTGCCAGCATACATGACGCCTATAGAACCTCAGGTGGGCAAGTTCTACAACTCGCCTGTCGCTCTAGGATCTGGAGCTGGTGCAGTGCTAACGGTGCCCATGACTGCGTTGGGTGCGAAACTAAACACG
>EU590277        591 bp          dna
ACAACACACTACTTGTTCATAGTAGTAGTTGCTGTCAACAGCACCTTACTTACTATCAATGCAGGAGACTACATCTTCTATACTGATTGGGCGTGGTCTTCATTCGTGGTATTCTCAATATCCCAATCAACTATGCTTGTAGTTGGTGCAATCTATTACATGCTATTCACCGGCGTACCAGGGACTGCAACATATTATGCAACAATCATGACTATCTATACATGGGTAGCCAAAGGAGCTTGGTTT---GGACTAGAATATCCATACGACTTCGTCACCGTACCTGTCTGGATACCTTCAGCAATGCTGTTAGATTTGACATATTGGGCAACAAGAAGGAATAAACATGCTGCCATTATAATTGGCGGAACATTGGTTGGACTTTCATTGCCAGTATTTAATATGATCAATCTACTGCTGATCGCAGATCCTCTGGAGACGGCATTCAAGTATCCTCGGCCGACGTTACCTCCATACATGACTCCCATTGAGCCTCAGGTCGGTAAGTTCTACAATAGTCCCGTAGCGCTAGGATCGGGAGCAGGAGCTGTACTAAGTGTTCCAATAGCCGCGCTAGGTGCGAAACTCAATACA
>EU590279        591 bp          dna
ACTACACACTATCTATTCATAGTTGTAGTTGCTGTAAATAGTACATTATTGACAATCAACGCAGGAGACTACATATTCTACACTGATTGGGCTTGGACTTCATTCGTGGTATTCTCAATATCCCAATCAACTATGCTTGTAGTTGGTGCAATCTATTACATGCTATTCACCGGTGTACCAGGGACTGCAACATATTACGCAACAATCATGACTATCTATACATGGGTAGCCAAAGGAGCTTGGTTT---GGGCTAGGATATCCAATGGACTTCGTCCTCGTACCTGTTAGGATACCTTCAGCAATGCTGTTAGATTTATCATATTGGGCAGCAAGGAGGAATAAACATGCTGCCATTATAATTGGCGGAACATTGGTTGGACTTTCGTTGCCAGTTTTCAATATGGTCAATCTACTGCTGATCAGAGATCCTCTGGAGACGGCATTCAAGTATCCTCGACCGACGTTGCCTCCATACATGACACCAATTGAGCCTCAGGTCGGTAAGTTCTACAATAGTCCCGTAGCGTTAGGATCGGGAGCTGGAGCTGTACTAAGTGTTCCAATAGCTGCGCTAGGTGCGAAACTTAATACA
>EU590455        591 bp          dna
ACAACGCACTATCTGTTCATTGTTGTAGTTGCTGTAAACAGCACGCTTCTGACTATTAACGCAGGAGACTATATTTTCTACACGGATTGGGCTTGGACTTCATTTGTAGTATTTTCAATTTCACAATCTACCATGTTGGTTGTAGGAGCAATATACTACATGCTTTTTACAGGAGTCCCTGGAACCGCTACATATTATGCTACCATCATGACAATATATACCTGGGTTGCGAAGGGTGCCTGGTTC---GCATTAGGATACCCATATGACTTCGTCGCAGTGCCGGTTTGGATACCTTCAGCAATGTTATTGGACTTGACGTATTGGGCAACACGCCGCAATAAGCACGCCGCAATAATTATTGGTGGAACGCTCGTTGGCTTGTCACTTCCAATGTTCAACATGATAAATCTTTTGTTAGTAAGGGATCCTCTGGAAATGGCGTTCAAGTATCCTAGACCCACACTACCTCCATATATGACTCCGATCGAACCTCAGGTAGGAAAGTTCTACAATAGTCCTGTAGCCTTGGGAGCTGGCGCAGGAGCAGCGCTAAGCGTGCCTATAGCAGCTTTAGGTGCTAAATTAAACACG
>EU590521        591 bp          dna
ACTACACACTATCTATTCATAGTTGTAGTTGCTGTAAATAGTACATTATTGACAACCAACGCAGGAGACTACATATTCTACACTGATTGGGCTTGGACTTCATTCGTGGTATTCTCAATATCCCAATCAACTATGCTTGTAGTTGGTGCAATCTATTACATGCTATTCACCGGTGTACCAGGGACTGCAACATATTATGCAACAATCATGACTATCTATACATGGGTAGCCAAAGGAGCTTGGTTT---GCACTAGGATATCCATACGACTTCATAGTAACTCCAGTTTGGATACCTTCAGCAATGCTGTTAGATTTGACATATTGGGCAACTAGAAGGAATAAACATGCTGCCATAATTATTGGCGGAACATTGGTTGGACTTTCATTACCAATATTCAACATGATAAATCTACTGCTGGTCAGAGACCCTCTAGAGATGGCATTCAAGTATCCTCGTCCCACATTGCCTCCATACATGACACCAATTGAGCCTCAGGTCGGTAAGTTCTACAATAGTCCCGTGGCGCTAGGATCCGGGGCGGGAGCTGTACTGAGCGTTCCAATCGCTGCATTGGGCGCAAAACTAAATACC
>EU590637        591 bp          dna
ACTACACACTATCTATTCATGGTTGTAGTTGCTGTAAATAGTACATTATTGACAATCAACGCAGGAGACTACATATTCTATACAGATTGGGCATGGACATCATTTGTTGTATTCTCAGTATCCCAATCAACAATGCCTGTAGTGGGAGCAATCTATTACATGCTATTCACCGGTGTACCAGGGACTGCAACATATTATGCAACAATCATGACTATCTATACATGGGTAGCCAAAGGAGCTTGGTTT---GCACTAGGATATCCATACGACTTCATAGTAACTCCAGTTTGGATACCTTCAGCAATGCTGTTAGATTTGACATATTGGGCAACTAGAAGGAATAAACATGCTGCCATAATTATTGGCGGAACATTGGTTGGACTTTCACTACCAATATTCAACATGATAAATCTACTGCTGGTAAGAGACCCTCTAGAGATGGCATTCAAGTATCCTCGTCCAACATTGCCTCCATACATGACACCAATTGAGCCTCAGGTCGGTAAGTTTTACAATAGTCCCGTAGCGCTAGGATCGGGAGCAGGAACTGTACTAAGTGTTCCAATAGCCGCACTAGGCGCGAAACTGAATACC
>EU590645        591 bp          dna
ACGACACACTACTTGTTCATAGTAGTAGTTGCTGTAAATAGCACCTTACTTACCATCAATGCGGGAGACTATATTTTCTATACTGACTGGGCTTGGACTTCGTTTACGGTATTTTCAATATCGCAAACGTTGATGCTTGCAGTAGGTGCAACATATTACCTGACATTTACAGGTGTTCCAGGAACAGCAACGTACTACGGCCTAATTATGACAGTATACACATGGGTAGCAAAAGGCGCATGGTTT---GCACTAGGTTATCCATATGACTTCATTGTAACACCAATTTGGTTACCATCAGCAATGTTGCTTGATCTAGCTTATTGGGCTACAAAGAGGAACAAGCACTCCTTGATACTGTTTGGCGGAGTACTGGTAGGAATGTCTTTACCATTATTCAACATGGTAAACCTGATAACAGTAGCAGACCCACTAGAAACGGCATTCAAATATCCAAGACCAACATTGCCACCATACATGACACCAATAGAGCCTCAAGTAGGTAAATTCTATAACAGTCCAGTAGCACTGGGTGCAGGTGCGGGTGCAGTCTTGTCTGTTACATTTACAGCCCTAGGTTGTAAACTGAACACT
>EU650806        591 bp          dna
TGTACACACTACTTATTCATAGTAGTAGTTGCAGTTAACTCAACACTGTTAACAATTAATGCAGGAGACTACATCTTCTACACTGACTGGGCTTGGACTTCGTACACGGTATTTTCAATATCGCAAACGTTGATGCTTATTGTAGGTGCTACATATTACCTAACATTTACAGGCGTTCCAGGCACAGCAACGTACTACGCTCTAATTATGACAGTATACACATGGGTAGCAAAAGCCGCATGGTTT---TCGCTAGGATACCCATATGACTTCATTGTAACTCCAGTTTGGCTACCATCAGCAATGCTGTTGGACTTAGTTTACTGGGCAACAAAGAAGAACAAGCACTCCTTGATACTGTTTGGCGGCGTACTAGTAGGAATGTCATTACCATTGTTCAACATGGTAAACCTGATAACAGTAGCAGACCCACTAGAAACGGCATTCAAATATCCAAGACCAACATTGCCACCATATATGACACCAATCGAACCGCAAGTAGGCAAATTCTATAACAGCCCAGTTGCACTCGGTGCAGGTGCAGGTGCAGTATTGGCATGTACATTTGCAGCTTTAGGTTGTAAATTGAACACT
>EU650913        591 bp          dna
TGTACTCACTACTTATTCATAGTAGTAGTTGCAGTTAACTCAACACTGTTAACAATTAACGCAGGAGATTACATTTTCTATACTGACTGGGCTTGGACATCGTTTACGGTATTCTCTATATCTCAAACGTTGATGCTTGTAGTAGGTGCAACATATTACCTAACTTTTACAGGTGTTCCAGGTACAGCAACGTACTACGGCCTTATAATGACAGTATACACATGGGTAGCAAAAGGTGCATGGTTT---GCACTCGGATATCCATATGACTTCATTGTCACACCAATATGGTTACCATCAGCAATGCTGTTGGACTTAGCATATTGGGCCACAAAGAAGAACAAACACTCGTTGATACTGTTTGGCGGAGTACTGGTAGGAATGTCATTACCCATGTTCAACATGATAAACCTGATAACAGTGGCAGACCCACTAGAAACGGCCTTCAAATATCCAAGACCAACATTACCACCATACATGACACCGATAGAACCGCAGGTAGGAAAGTTCTATAACAGTCCTGTTGCACTCGGTGCTGGTGCTGGTTCGGTATTAGGAGTTACGTTTACAGCACTTGGTTGTAAACTAAACACC
>EU650938        591 bp          dna
TGTACTCACTACTTATTCATAGTAGTAGTTGCAGTTAACTCAACACTGTTAACAATTAATGCAGGAGACTACATTTTCTATACTGACTGGGCTTGGACATCGTTTACGGTATTCTCTATATCTCAAACGTTGATGCTTGTAGTAGGTGCAGTTTATTACCTAACTTTTACAGGTGTTCCAGGTACAGCAACGTACTACGGCCTCATAATGACAGTATACACATGGGTAGCAAAAGGTGCATGGTTT---GCACTAGGATATCCATATGACTTCATTGTCACACCAATATGGTTACCATCAGCTATGTTACTTGACTTAGCATATTGGGCAACAAAGAAGAACAAACACTCGTTGATACTGTTTGGCGGAGTACTGGTAGGAATGTCGTTACCAATGTTTAACATGATAAACCTGATAACAGTGGCAGACCCACTAGAAACGGCCTTCAAATATCCAAGACCAACATTACCACCATACATGACTCCAATAGAACCGCAGGTAGGAAAGTTCTATAACAGTCCTGTTGCTTTAGGTGCTGGTGCTGGTTCGGTATTGGGAGTAACGTTTACAGCCCTTGGTTGTAAACTAAACACC
>EU650948        591 bp          dna
TGTACACACTACTTATTCATAGTAGTTGTTGCAGTTAACTCAACACTGTTAACAATTAATGCAGGAGACTACATCTTCTACACTGACTGGGCTTGGACTTCGTACACGGTATTTTCAATATCGCAAACGTTGATGCTAATTGTAGGTGCAACATATTACCTAACATTTACAGGCGTTCCAGGCACAGCAACGTACTACGCTCTAATTATGACAGTATACACATGGATAGCAAAAGCCGCATGGTTT---TCACTAGGATATCCATATGACTTCATTGTAACTCCAATTTGGCTACCATCAGCAATGCTGTTGGACTTGGTCTATTGGGCAACAAAGAAGAACAAGCACTCCTTGATACTGTTTGGCGGCGTACTGGTAGGAATGTCATTACCATTGTTCAACATGGTAAACCTGATAACAGTAGCAGACCCACTAGAAACGGCATTCAAATACCCAAGACCAACATTGCCACCATACATGACACCAATAGAACCCCAAGTAGGTAAATACTATAACAGTCCAGTAGCACTGGGCGCAGGTGCAGGTGCAGTTTTGTCGGTTACCTTTACAGCATTAGGTTGTAAACTAAACACT
>EU650954        591 bp          dna
ACAACGCACTATCTATTCATAGTGGTCGTTGCTGTTAACAGTACATTATTGACTATCAATGCTGGTGACTATATCTTCTATACTGATTGGGCTTGGACTTCATTTGTGGTATTTTCTATTTCACAATCTACTATGCTTGTGGTAGGAGCAATTTATTATATGCTCTTCACAGGAGTTCCAGGTACGGCTACATATTACGCAACAATTATGACAATATATACTTGGGTTGCAAAAGGTGCATGGTTT---GCTTTAGGATATCCCTATGACTTTGTAGTAGTACCAGTTTGGATACCTTCTGCAATGTTATTAGACCTATCATATTGGGCTACACGACGAAATAAGCATGCAGCCATTCTAATAGGTGGAACACTTGTTGGAATGTCATTGCCTGTATTCAATATGATAAACCTGTTGCTAGTTAAGGATCCGCTAGAAATGGCATTCAAATATCCTAGACCTACATTGCCCCCGTATATGACGCCTATAGAACCTCAGGTCGGTAAGTTCTACAATAGTCCTGTAGCTTTAGGTGCTGGTGCTGGTTCGGTATTGGGAGTAACGTTTACAGCCCTTGGTTGTAAACTAAACACC
>EU650968        591 bp          dna
tatACTCACTACTTGTTCATAGTAGTAGTTGCAGCTAACTCTACACTGTTAACAATTAATGCAGGAGACTACATTTTCTATACTGACTGGGCTTGGACTTCGTTCACGGTATTTTCAATATCGCAAACGTTGATGCTTGCAGTAGGTGCAACATATTACCTAACGTTTACAGGCGTTCCAGGGACAGCGACGTATTACGCCCTAATTATGACAGTATACACATGGATAGCAAAAGGTGCATGGTTT---GCTCTAGGTTATCCATATGACTTCATTGTAACACCAGTTTGGTTGCCATCAGCAATGTTGCTTGATTTGGCTTATTGGGCTACAAAGAAGAACAAACATTCATTGATACTGTTTGGCGGTGTACTTGTAGGAATGTCTTTACCATTATTCAATATGGTAAACCTGATTACAGTGGCAGACCCACTAGAAACGGCATTCAAATACCCAAGACCGACATTACCACCATACATGACACCAATAGAACCTCAAGTAGGTAAGTTCTATAACAGTCCAGTAGCACTGGGTGCAGGTGCAGGTGCAGTTTTGTCTGTAACATTTACGGCATTGGGTTGTAAACTGAATACT
>EU650974        591 bp          dna
TGTACTCACTACTTATTCATAGTAGTAGTTGCAGTTAACTCAACACTGTTAACAATTAATGCAGGAGACTACATTTTCTATACTGACTGGGCTTGGACTTCGTTCACGGTATTTTCAATATCGCAAACTTTGATGCTTTGCGTAGGTGCAACATATTACCTAACGTTTACAGGCGTTCCAGGAACAGCGACGTATTACGCCCTAATTATGACAGTATACACATGGGTAGCAAAAGGCGCATGGTTT---GCACTAGGTTATCCATATGACTTCATTGTAACACCAATTTGGTTACCATCAGCAATGCTGCTTGATTTAGCCTATTGGGCAACAAAGAGGAACAAGCACTCCTTGATACTGTTCGGCGGAGTATTGGTAGGAATGTCTTTACCATTATTCAACATGGTAAACCTGATAACAGTAGCAGACCCACTAGAAACGGCATTCAAATATCCAAGACCAACATTGCCACCATACATGACACCAATAGAACCTCAAGTAGGTAAGTTCTATAACAGTCCAGTAGCACTGGGTGCAGGTGCGGGTGCAGTTTTGTCAGTTACATTTACAGCCTTAGGTTGTAAACTAAACACT
>EU651043        591 bp          dna
TGTACTCACTACTTGTTCATAGTAGTGGTTGCAGTTAACTCTACATTGTTAACAATTAACGCAGGAGACTACATCTTCTACACTGACTGGGCTTGGACTTCGTACACGGTATTTTCAATATCGCAAACGTTGATGCTTATTGTAGGTGCAACATACTACCTTACATTTACGGGCGTTCCAGGCACAGCAACGTACTACGGTCTAATTATGACAGTATACACATGGGTAGCAAAAGCCGCATGGTTT---TCGTTAGGATACCCATATGACTTCATTGTAACTCCAGTTTGGCTTCCATCAGCAATGCTGTTGGACTTGGTTTACTGGGCGACAAAGAAGAACAAGCACTCCTTGATACTGTTTGGCGGTGTACTGGTAGGAATGTCATTACCATTATTCAATATGGTAAACCTGATTACAGTAGCAGACCCACTAGAAACGGCATTCAAATATCCAAGACCAACATTGCCACCATATATGACACCAATCGAACCGCAAGTAGGCAAGTTCTATAACAGCCCAGTTGCTCTCGGTGCAGGTGCAGGTGCAGTATTGGCATGTACGTTTGCAGCATTAGGTTGTAAACTTAACACT
>EU651053        591 bp          dna
TGTACACACTACTTATTCATAGTAGTTGTTGCAGTTAACTCAACACTGTTAACAATTAATGCAGGAGACTACATCTTCTACACTGACTGGGCTTGGACTTCGTACACGGTATTTTCAATATCGCAAACGTTGATGCTAATTGTAGGTGCAACATATTACCTAACATTTACAGGCGTTCCAGGCACAGCAACGTACTACGCTCTAATTATGACAGTATACACATGGGTAGCAAAAGCCGCATGGTTT---TCGCTAGGATACCCATATGACTTCATTGTAACTCCAATTTGGCTACCATCAGCAATGCTGTTGGACTTGGTCTATTGGGCAACAAAGAAGAACAAGCACTCCTTGATACTGTTTGGCGGCGTACTGGTAGGAATGTCATTACCATTGTTCAACATGGTATACCTGATAACAGTAGCAGACCCACTAGAAACGGCATTCAAATATCCAAGACCAACATTGCCACCATATATGACACCAATCGAACCGCAAGTCGGCAAATTCTATAACAGTCCTGTTGCTTTAGGTGCTGGTGCTGGTTCGGTATTGGGAGTAACGTTTACAGCCCTTGGTTGTAAACTAAACACC
>EU651083        591 bp          dna
ACAACGCACTATCTATTCATAGTCGTAGTTGCTGTAAACAGTACATTGCTGACAATTAATGCGGGAGACTACATATTCTACACGGACTGGGCTTGGACATCATTTGTAGTATTTTCCATCTCACAATCTACTATGCTTACAGTAGGGGCGATTTACTACATGCTCTTCACAGGAGTTCCAGGAACTGCTACCTATTATGCAACCATAATGACAATCTACACATGGGTGGCCAAAGGTGCATGGTTT---TCATTAGGATGCCCATATGACTTCATAGCTGTTCCCGTATGGATACCGTCTGCGATGCTGTTAGATCTCTCATACTGGGCTACTAGGCGCAACAAGCATGCTGCAATTCTTATAGGTGGAACTTTGGTAGGTTTATCGTTGCCTATGTTCAATATGATAAACTTGATCCTAGTGCGAGATCCGCTTGAGATGGCATTCAAGTATCCAAGACCAACATTATCTCCATACATGACCCCAATAGAACCTCGGGTCGGAAAGTTCTACAATAGTCCTGTTGCCTTAGGAGCAGGAGCAGGAGCGGTGCTAACCGTGCCAATTGCAGCATTGGGTGCCAAGCTTAATACA
>EU651089        591 bp          dna
ACAACGCACTATCTGTTCATTGTTGTAGTTGCCGTAAACAGCACGCTTCTGACTATTAACGCAGGAGACTATATTTTCTACACTGATTGGGCTTGGACTTCGTTTGTAGTATTTTCAATTTCACAATCCACTATGTTGGTTGTAGGAGCAATATACTACATGCTTTTTACGGGAGTCCCTGGAACCGCAACATATTACGCTACTATCATGACAATATATACCTGGGTTGCAAAGGGTGCATGGTTC---GCGCTAGGATATCCCTATGACTTCGTCACAGTGCCGGTTTGGATACCTTCAGCAATGTTGTTGGACTTGACATATTGGGCAACACGCCGCAATAAGCACGCCGCAATAATTATTGGCGGAACGCTAGTTGGTCTGTCGATTCCAATGTTCAATATGATAAACCTTTTGTTAATCAGGGATCCTCTGGAAGTGGCGTTCAAGTATCCAAGACCCACGCTGCCTCCCTATATGACCCCGATCGAACCGCAGGTAGGGAAGTTCTACAATAGTCCGGTAGCCTTGGGCTCTGGTGCAGGAGCAGTGCTGAGCGTGCCTATAGCAGCCTTAGGTGCTAAGTTAAACACG
>EU651096        591 bp          dna
TGTACTCACTACTTATTCATAGTAGTAGTTGCAGTTAACTCAACACTGTTAACAATTAACGCAGGTGACTACATTTTCTATACTGACTGGGCTTGGACATCGTTTACGGTATTCTCTATATCTCAAACGTTGATGCTTGTTGTAGGTGCAACATACTACCTAACATTTACAGGCGTTCCAGGAACAGCAACATACTACGGCCTCATCATGACAGTTTACACATGGGTAGCAAAAGGTGCATGGTTT---GCACTCGGATATCCATATGACTTCATTGTCACACCAATATGGTTACCATCAGCAATGTTGATTGACCTTGTATATTGGGCTACAAAGAAGAACAAACACTCACTGATTCTGATGGGCGGAGTATTGGTAGGAATGTCATTACCATTGTTCAACATGATAAACCTGATAACAGTGGCAGACCCACTAGAAACGGCCTTCAAATATCCAAGACCAACATTACCACCATACATGACACCTATAGAACCGCAAGTAGGTAAGTTCTATAACAGTCCAGTTGCCCTAGGTGCTGGTGCAGGTTCTGTATTGGGAGTAACGTTTGCAGCGCTTGGTTGTAAGCTAAATACC
>EU651126        591 bp          dna
TGTACTCACTACTTATTCATAGTAGTAGTTGCAGTTAACTCAACACTGTTAACAATTAACGCAGGTGACCACATTTTCTATACTGACTGGGCTTGGACATCGTTCACGGTATTTTCAATATCTCAAACGTTGATGCTTGTAGTAGGTGCGACATATCACCTAACATTTACAGGCGTTCCAGGAACAGCAACGTACTACGGCCTCATTATGACAGTATATACTTGGGTAGCAAAAGGTGCATGGTTT---GCACTGGGATACCCATATGACTTCATTGTCACACCAATATGGTTACCATCAGCGATGCTGATTGACCTTGTATATTGGGCTACAAAGAAGAACAAGCACTCACTGATTCTAATGGGCGGAGTACTAGTAGGAATGTCATTACCATTGTTCAACATGATAAACCTGATAACAGTGGCAGACCCACTAGAAACGGCCTTCAAATATCCAAGACCAACATTACTACCATACATGACACCGATAGAACCACAAGTAGGTAAGTTCTATAACAGTCCAGTTGCCTTAGGTGCTGGTGCGGGTGCAGTATTGGGAGTAACGTTTGCGGCACTGGGTTGTAAGCTAAACACC
>EU651165        591 bp          dna
TGTACCCACTACTTATTCATAGTAGTAGTTGCGGTTAACTCGACTTTGTTAACAATTAATGCAGGAGACTATATCTTCTACACTGACTGGGCCTGGACATCGTTTGTAATATTCTCAATATCTCAAACGTTAATGCTTGTAGTAGGTGCATCATATTACCTAACGTTTACAGGCGTTCCAGGAACAGCGACGTATTACGCCCTAATTATGACAGTATACACATGGATAGCAAAAGGTGCATGGTTT---GCACTAGGATATCCATATGACTTCATTGTAACACCAGTTTGGTTACCATCAGCAATGTTGCTTGATTTAGCCTATTGGGCCACAAAGAAGAACAAGCACTCCTTGATACTGTTTGGCGGCGTACTAGTAGGAATGTCTTTACCATTATTCAACATGGTAAACCTGATAACAGTAGCAGACCCACTAGAAACGGCATTCAAATACCCAAGACCGACATTACCACCATACATGACACCAATAGAACCTCAAGTAGGTAAATTCTATAACAGTCCAGTAGCACTGGGTGCAGGTGCAGGTGCAGTATTGGCGGTTACATTTACAGCATTAGGTTGTAAATTAAACACT
>EU651197        591 bp          dna
TGTACACACTACTTATTCATAGTAGTAGTTGCAGTTAACTCAACACTGTTAACAATTAATGCAGGTGACTACATCTTCTACACTGACTGGGCTTGGACTTCGTACACGGTATTCTCAATATCGCAAACGTTGATGCTTGTGGTAGGTGCAACATATTACCTTACATTTACAGGCGTTCCAGGTACAGCAACGTACTACGGCCTTATTATGACAGTATACACATGGGTAGCAAAAGGTGCATGGTTC---GCACTTGGATATCCATATGACTTCATTGTAACACCAATTTGGTTACCGTCAGCAATGCTGCTTGATCTAGCCTATTGGGCGACAAAGAAGAACAAGCACTCCTTGATACTGTTTGGCGGAGTACTAGTAGGAATGTCATTACCATTATTCAATATGGTAAACCTGATAACAGTAGCAGACCCACTAGAAACGGCCTTCAAATATCCAAGACCAACATTACCACCATATATGACACCAATAGAACCGCAAGTAGGCAAGTTCTATAACAGTCCAGTCGCACTGGGTGCAGGTGCAGGTGCAGTATTAGCGGTAACGTTTGCAGCATTAGGTTGTAAACTTAACACT
>EU651215        591 bp          dna
TGTACCCACTACTTATTCATAGTAGTAGTTGCAGTTAACTCAACACTGTTAACAATTAACGCAGGTGACTACATCTTCTACACTGACTGGGCTTGGACTTCGTACACGGTATTTTCAATATCTCAAACGTTGATGCTCATCGTAGGTGCTACATACTATCTTACGTTTACAGGCGTTCCAGGCACAGCAACATATTACGGCCTCATTATGACAGTATATACTTGGGTAGCAAAAGCCGCATGGTTT---TCACTCGGCTATCCGTATGACTTCATTGTAACTCCAGTTTGGCTACCATCAGCAATGCTGTTGGACTTAGTATACTGGGCAACAAAGAAGAACAAACACTCTTTGATACTGTTTGGAGGTGTACTAGTAGGAATGTCATTACCATTATTCAACATGGTAAACCTGATAACAGTAGCAGACCCACTTGAAACGGCATTCAAGTATCCAAGACCAACATTGCCACCATACATGACACCGATAGAACCGCAAGTAGGAAAGTTCTATAACAGTCCAGTTGCACTCGGTGCCGGTGCAGGAGCAGTCTTGGGATGTACGTTCGCAGCATTAGGTTGTAAACTTAATACT
>EU651229        591 bp          dna
ACAACGCACTATCTATTCATAGTCGTAGCTGCTGTAAACAGTACATTGCTGACAATTAATGCGGGAGACTACATATTTTACACGGACTGGGCTTGGACATCATTTGTAGTATTTTCCATCTCACAATCTACTATGCTTGTAGTAGGGGCGATTTACTACATGCTCTTCACAGGAGTTCCAGGAACTGCAACCTATTATGCAACCATAATGACAATTTACACCTGGGTGGCCAAGGGTGCATGGTTT---GCATTAGGATACCCATATGACTTCATAGCTGTCCCCGTATGGATACCGTCTGCTATGTTGCTAGATCTCACATACTGGGCTACTAGACGCAACAAGCACGCCGCAATTATTATTGGTGGAACTTTGGTAGGCTTATCGTTGCCTATGTTCAACATGATAAACCTGCTCCTAGTGCGAGATCCACTTGAGATGGCATTCAAGTATCCAAGACCGACGTTACCTCCATACATGACTCCGATAGAACCTCAGGTCGGAAAGTTCTACAATAGTCCTGTCGCCTTAGGGTCAGGAGCAGGAGCAGTGCTAAGTGTACCGATTGCAGCATTGGGTGCCAAGCTTAATACA
>EU651245        591 bp          dna
ACAACTCACTATTTATTCATTGTTGTTGTAGCTGTAAACAGTACCTTACTTACAATCAATGCAGGAGATTACATCTTCTATACTGACTGGGCATGGACATCATTTGTAGTATTTTCTATTTCACAATCAACAATGCTTGTAGTAGGAGCTATATACTATATGTTATTTACGGGTGTACCTGGAACGGCTACGTATTATGCAACTATTATGACGATTTATACGTGGGTCGCAAAAGGTGCTTGGTTC---GCACTGGGCTATCCATATGACTTTATTACAGTGCCGGTTTGGATACCATCTGCTATGCTATTAGATTTGACATACTGGGCAACAAGAAGAAACAAACATGCGGCAATAATTATTGGCGGTGTATTGGTTGGAATGTCATTGCCATTATTTAATATGATAAACTTGTTGTTAGTAGCAGATCCATTAGAAACTGCATTCAAGTATCCAAGACCTACTCTACCGCCATATATGACTCCAATCGAACCACAGGTAGGTAAATTCTATAATAGTCCAGTAGCATTAGGAGCGGGTGCTGGTGCAGTATTATGTGTTCCTATTGCAGCATTAGGTGCAAAACTTAATACG
>EU651249        591 bp          dna
ACAACGCACTATCTATTCATAGTCGTAGTTGCTGTAAATAGTACATTGCTGACGATTAATGCGGGAGACTACATATTCTACACGGACTGGGCTTGGACATCATTTGTAGTATTTTCAATCTCACAATCTACTATGCTTACAGTAGGGGCGATTTACTACATGCTCCTTACAGGAGTTCCAGGAACTGCAACCTATTATGCAACCATAATGACAATCTACACCTGGGTGGCCAAAGGTGCATGGTTT---GCATTAGGATACCCATATAACTTCATAGCTGTTCCCGTATGGATACCGTCTGCGATGCTGCTAGATCTCACATACTGGGCTACTAGACGCAACAAGCATGCTGCAATTCTTATCGGTGGAACTTTGGTAGGTTTATCGTTGCCTATGTTCAACATGATAAACTTGCTCCTAGTGCGAGATCCGCTTGAGACAGCATTCAAGTATCCAAGACCAACATTACCTCCATACATGACTCCGATAGAACCTCAGGTCGGAAAGTTCTACAATAGTCCTGTTGCTTTAGGAGCAGGAGCAGGAGCAGTGCTAACCGTGCCGATTGCAGCATTGGGTGCCAAGCTTAATACA
>EU667812        591 bp          dna
TGTACTCACTACTTATTCATAGTAGTGGTAGCAGTCAACTCGACCTTGTTGACAATCAACGCAGGAGACTACATCTTCTATACTGACTGGATGTGGACATCTTATGTGATATTTACACTATCACAATCATTGATGCTCGCAGTCGGTGCAGCATACTATCTAACGTTTACTGGAGTTCCAGGAACGGCAACATACTATGCACTGATAATGACAGTGTATACGTGGATAGCAAAAGGTGCATGGTTC---TCCTTAGGATACCCGTACAGCTTCATCGTTGTTCCGATATGGATTCCGTCCGCAATACTGATGGATCTGGCATATTGGGCAACCAAGAGAAACAAACACTCTTTGATCCTAATCGGTGGTGTGCTCTGTGGAATGTCTATGTCGTTGTTCAACATGATCAATCTAATCACAATAGATGATCCTCTAGAGACTGCTTTCAAATATCCAAGAACCACATTGCCTCCATACATGACCCCAATAGAACCTCAAGTAGGAAAATTCTATGATAGTCCGGTCGCTCTGGGTGCAGGCGCTGGTGCAGTATTAACGGTAACAATGACTGCGCTAGGATGCAAACTCACAACA
>EU667863        591 bp          dna
ACAACCCACTATCTGTTCATTGTTGTAGTTGCTGTCAATAGCACGCTGCTTACAATTAATTCAGGAGACTACATATTCTACACCGACTGGGCTTGGACATCCTTTGTAATATTTTCGATTGCACAATCGACTATGCTTGCAGTAGGAGCTGTCTATTACTTGCTCTTCACAGGAGTTCCAGGAACAGCCACGTATTACGCAACCATTATGACTATCTATACATGGGTTGCAAAGGGTGCGTGGTTT---GCCTTAGGATACCCATATGACTTTGTTGCTGTACCTGTATGGATACCATCGGCAATGTTGTTGGACCTCACGTACTGGGCGACTCGCCGGAATAAGCATATGCTAATACTCGTCGGCGGCACCTTAGTTGGGCTATCGCTTCCTTTGTTCAACATGATTAATCTACTGCTAGTTCGAGATCCATTGGAAGTAGCATTCAAGTATCCTAGACCCACATTGCCGCCCTATATGACGCCAATTGAGCCTCAGGTCGGAAAGTTCTATAACAGTCCCGTAGCCTTGGGAGCTGGTGCTTCAGCTGTGTTAACTGTGCCTATAGCAGCATTAGGTGCTAAGCTGAATACG
>EU667925        591 bp          dna
TGTACGCACTACTTATTCATAGTAGTGGTTGCAGTAAACTCTACCCTGCTAACAATCAATGCAGGCGACTACATTTTCTATACTGACTGGGCTTGGACTTCGTTCACCGTGTTCTCTATATCACAAACATTGATGTTGGTGGTAGGGGCATGTTACTACCTCACATTCACAGGAGTTCCAGGAACAGCTACGTATTATGGGCTGATAATGACCGTCTACACTTGGGTAGCAAAAGGTGCATGGTTT---GCGCTCGGATACCCATATGACTTCATTGTTACACCGATTTGGTTGCCGTCAGCGATGTTGCTTGATTTGGCATATTGGGCAACAAAGAAGAACAAGCACTCACTGATTCTATTCGGTGGTGTACTGTGTGGAATGTCGTTACCACTATTCAACATGGTCAACCTGATCACTGTTGCTGACCCGCTAGAGACTGCATTCAAATATCCAAGACCAACGCTCCCGCCGTATATGACGCCAATAGAACCCGCCGTAGGCAAGTTCTATAACAGTCCAGTCGCATTAGGTGCAGGTGCAGGCGCTGTATTATCAGTAACCTTTGCCGCATTGGGATGTAAGCTGAACACG
>EU671116        591 bp          dna
ACGACACACTACTTGTTTATAGTAGTAGTTGCTGTTAATAGCACCTTACTTACTATCAATGCAGGAGACTATATTTTCTACTCTGACTGGGCGTGGACATCCTTTGTAGTATTCTCGATATCACAATCTACTATGCTTGTGGTGGGAGCAATCTACTATATGTTGTTCACAGGTGTTCCAGGAACTGCTACATATTATGCGACTATAATGACAATCTACACTTGGGTGGCGAAGGGTGCATGGTTT---GCTTTGGGATATCCGTACGACTTCGTCGTTACACCAGTTTGGATACCTTCAGCCATGCTCTTGGATCTTACTTACTGGGCCACTAGGAGAAACAAACACGCGGCAATAATTATAGGAGGAACATTAGTTGGACTTTCGTTACCTATCTTCAACATGATTAATCTGCTGTTAGTCAGAGATCCATTGGAGATGGCATTCAAATATCCAAGACCAACACTACCTCCGTATATGACCCCGATCGAGCCCCAGGTAGGTAAGTTCTACAATAGTCCCGTAGCATTAGGTTCAGGTGCAGGAGCAGTACTAAGCGTTCCTATAGCTGCATTAGGCGCGAAGCTTAACACT
>EU671146        591 bp          dna
ACAACGCACTATCTGTTCATTGTTGTAGTTGCTGTAAACAGCACGCTTCTGACTATTAACGCAGGAGACTATATTTTCTACACTGATTGGGCTTGGACTTCGTTTGTAGTATTTTCGATTTCACAATCTACTATGTTGGTTGTAGGAGCAATATACTACATGCTTTTTACAGGAGTACCTGGAACCGCTACATATTATGCGACCATCATGACAATATATACCTGGGTTGCCAAGGGTGCCTGGTTC---GCATTGGGATATCCCTATGACTTCGTCGCAGTGCCGGTTTGGATACCTTCAGCAATGTTATTGGACTTGACGTATTGGGCGACACGCCGCAATAAGCACGCCGCAATCCTTATTGGCGGTACGCTAGTTGGCCTATCGCTTCCAATGTTCAATATGATAAACCTTTTGTTAGTAAGGGATCCTCTGGAAATGGCGTTCAAGTATCCAAGACCCACACTGCCTCCCTATATGACTCCGATCGAGCCGCAGGTAGGAAAGTTCTACAATAGTCCTGTAGCCTTAGGAGCAGGTGCAGGAGCAGTGCTAAGCGTGCCTATAGCAGCTTTAGGTGCTAAATTAAACACG
>EU671160        591 bp          dna
ACAACGCACTATCTGTTCATTGTTGTAGTTGCTGTAAACAGCACGCTTCTGACTATTAACGCAGGAGACTATATTTTCTACACTGATTGGGCATGGACTTCATTTGTAGTATTTTCAATTTCACAATCCACTATGTTGGTTGTAGGAGCAATATACTACATGCTTTTTACAGGAGTCCCTGGAACCGCCACATATTATGCTACCATCATGACAATATATACCTGGGTTGCGAAGGGTGCATGGTTC---GCGTTAGGATATCCGTATGACTTTGTCGCAGTTCCGGTTTGGATACCTTCAGCAATGTTATTGGACTTGACATATTGGGCAACACGCCGCAATAAGCACGCTGCAATAATTATTGGCGGAACGCTAGTTGGTCTGTCGCTTCCAATGTTCAATATGATAAACCTTTTGTTAGTCAGGGATCCTCTGGAAATGGCGTTCAAGTATCCAAGACCTACGCTGCCTCCCTATATGACTCCAATCGAACCGCAGGTAGGAAAGTTCTACAATAGTCCTGTAGCATTGGGTTCCGGTGCTGGAGCAGTGCTGAGCGTGCCTATAGCAGCTTTAGGTGCCAAGTTAAACACA
>EU671170        591 bp          dna
ACTACACACTATCTATTCATAGTTGTAGTTGCTGTAAATAGTACATTATTGACAATCAACGCAGGTGACTACATATTCTATACCGATTGGGCGTGGACTTCATTCGTGGTATTCTCAATATCCCAATCAACTATGCTTGTAGTAGGAGCAATCTATTATATGCTATTCACTGGTGTACCAGGGACTGCAACATATTATGCAACCATAATGACTATCTACACATGGGTAGCCAAAGGAGCTTGGTTT---GCATTGGGATATCCATATGACTTTATCGCTGTACCTGTTTGGATACCTTCAGCAATGTTGTTAGATTTGACATATTGGGCAACAAGAAGGAATAAACATGCTGCCATTATAATTGGCGGAACATTGGTTGGACTTTCATTGCCAATATTCAACATGATCAATCTACTGCTGGTCAGAGATCCTCTGGAGATGGCATTCAAGTATCCTCGACCGACGTTGCCTCCATACATGACTCCCATTGAGCCTCAGGTCGGTAAGTTCTACAATAGTCCCGTAGCGCTAGGATCGGGAGCTGGAGCTGTACTAAGTGTTCCAATAGCTGCGCTAGGTGCGAAACTCAATACA
>EU671173        591 bp          dna
ACAACGCACTATCTGTTCATAGTTGTAGTTGCCGTAAATAGTACATTGCTGACGATCAACGCGGGAGATTACATCTTCTACACGGACTGGGCCTGGACATCATTTGTAGTATTTTCCATCTCACAATCTACTATGCTTGTCGTAGGGGCAATCTACTACATGCTCTTTACAGGAGTTCCAGGAACCGCAACCTATTATGCAACCATAATGACAATATACACCTGGGTGGCCAAAGGTGCATGGTTT---GCGTTAGGATATCCTTATGACTTTATTGCAGTCCCCGTATGGATACCTTCGGCGATGTTGTTAGATCTCACGTACTGGGCCACTAGACGCAACAAACACGCTGCAATTATCATTGGTGGAACTTTAGTAGGTTTGTCGCTGCCTCTGTTTAACATGATAAACCTCCTTCTAGTCAGAGATCCTCTTGAGACGGCATTCAAGTATCCAAGACCAACATTGCCTCCATACATGACTCCCATCGAACCTCAGGTCGGAAAGTTCTATAATAGTCCTGTAGCCTTAGGGTCGGGAGCGGGAGCTGTACTAAGCGTGCCGATTGCGGCGTTGGGTGCCAAGCTGAACACG
>EU671247        591 bp          dna
ACAACGCACTACTTGTTCATAGTGGTGGTTGCTGTCAACAGCACGCTGCTAACTATCAACGCAGGCGACTATATCTTCTACACAGACTGGATGTGGACATCATTTGTCGTATTTTCAATCTCTCAATCTACAATGCTCGCAGTAGGAGCGATATACTACATGCTGTTCACCGGAGTTCCAGGAACTGCCACATATTATGCCACAATTATGACTATCTACACTTGGGTCGCCAAGGGTGCATGGTTC---GCATTGGGCTATCCATACGACTTCATCACGGTACCTATTTGGATACCATCTGCGATGCTGTTGGACCTAACATACTGGGCTACAAGAAGGAACAAACACGCTGCTATAATCATAGGAGGAACACTAATTGGCCTCTCATTACCGCTGTTCAACATGGTCAACCTGCTACTCATAAGGGATCCACTTGAAGTAGCATTCAAGTATCCAAGGCCTACGCTGCCAGCATATATGACTCCTATCGAACCGCAGGTCGGTAAGTTCTATAATAGTCCTGTTGCCTTGGGAGCAGGCGCGGGAGCAGTGCTGACCGTTCCGATAGCTGCGTTAGGTGCAAAGCTAAACACC
>EU671286        591 bp          dna
ACTACACACTATCTATTCATAGTTGTAGTTGCTGTAAATAGTACATTATTGACAATCAACGCAGGAGACTACATATTCTATACAGATTGGGCATGGACATCATTTGTTGTATTCTCAGTATCCCAATCAACAATGCTTGTAGTGGGAGCAATCTATTACATGCTATTCACCGGTGTACCAGGGACTGCAACATATTATGCAACAATCATGACTATCTATACATGGGTAGCCAAAGGAGCATGGTTT---GCACTAGGATATCCATACGACTTCATCGTAACTCCAGTTTGGATACCTTCAGCAATGCTGTTAGATTTGACATATTGGGCAACAAGAAGGAATAAACATGCTGCCATTATAATTGGCGGAACATTGGTTGGACTTTCATTGCCAATATTCAACATGATAAATCTACTGCTGGTCAGAGACCCTCTAGAGATGGCATTCAAGTATCCTCGTCCAACATTGCCTCCATACATGACACCAATTGAGCCTCAGGTCGGTAAATTCTACAATAGTCCCGTGGCGCTAGGATCCGGGGCGGGAGCTGTACTGAGCGTTCCAATCGCTGCATTGGGCGCAAAACTAAATACT
>EU671395        591 bp          dna
ACAACGCATTATCTGTTCATAGTTGTCGTAGCTGTTAACAGCACGCTGCTGACTATTAATGCTGGAGACTACATATTCTACACTGATTGGGCGTGGACTTCATTCGTCGTGTTCTCTATATCGCAGTCAACGATGCTTGTTGTGGGTGCCATCTATTACATGTTGTTTACGGGAGTGCCGGGGACAGCAACCTACTATGCCACTATAATGACGATTTATACGTGGGTTGCAAAAGGAGCTTGGTTT---GCTCTTGGATATCCATACGACTTCGTTGCTGTACCGGTGTGGATTCCATCTGCAATGTTGCTGGACCTGACATATTGGGCAACAAGAAGGAACAAACACGCTGCGATACTAATAGGAGGAACATTGGTTGGACTTTCACTGCCAATGTTTAACATGATCAACCTATTGACCATACGCGACCCGTTAGAAATGGCATTCAAGTATCCTAGACCTACGCTACCTCCATACATGACCCCAATCGAACCCCAAGTCGGTAAATTCTATAATAGTCCAGTAGCCTTAGGAGCTGGCGCGGGAGCCGTGCTATCTGTGCCAATCGCAGCCTTAGGTGCAAAACTCAATACG
>EU671633        591 bp          dna
ACAACGCACTATCTGTTCATTGTTGTAGTTGCTGTAAACAGTACACTTCTGACTATTAATGCAGGCGACTATATTTTCTACACTGATTGGGCCTGGACTTCATTTGTAGTATTTTCCATTTCGCAATCTACGATGTTAGTTGTGGGAGCAATATACTACATGCTCTTTACTGGAGTCCCTGGAACGGCGACATATTATGCTACCATCATGACAATATATACTTGGGTTGCGAAAGGTGCATGGTTT---GCATTAGGATATCCCTATGACTTCGTCACAGTGCCAGTTTGGATACCTTCAGCAATGTTATTGGACTTGACATATTGGGCAACACGGCGCAACAAACATGCCGCAATAATTATTGGAGGAACGCTCGTTGGACTGTCGCTGCCGTTGTTCAATATGATAAACCTTTTGTTGATAAGGGATCCTCTAGAAATGGCATTCAAATATCCAAGACCTACCCTTCCTCCCTATATGACTCCCATTGAACCTCAGGTAGGAAAGTTCTACAATAGTCCTGTTGCGTTAGGTTCCGGTGCAGGAGCGGTGCTGAGCGTGCCTATAGCAGCTTTAGGTGCTAAATTGAATACA
>EU671637        591 bp          dna
ACAACTCACTATCTGTTCATAGTCGTAGTCGCTGTAAATAGTACATTGCTGACGATTAACGCAGGAGATTACATATTCTACACGGACTGGGCCTGGACATCATTTGTAGTATTTTCCATCTCACAATCTACCATGCTTGTTGTTGGAGCGATTTACTACATGCTCTTTACAGGAGTTCCAGGAACTGCAACCTATTATGCAACCATAATGACAATCTACACCTGGGTTGCCAAAGGTGCATGGTTC---GCATTAGGATACCCATATGACTTCATAGCGGTGCCTGTATGGATACCCTCAGCGATGTTGTTAGATCTCACCTACTGGGCTACTAGACGCAACAAACACGCTGCAATTATTATTGGCGGAACACTGGTAGGTTTGTCACTTCCTTTGTTCAACATGATAAACTTGCTGCTGGTGCGAGATCCTCTCGAGATGGCGTTCAAGTATCCTAGACCGACCTTGCCTCCGTATATGACACCAATTGAACCTCAGGTCGGAAAGTTCTACAACAGTCCGGTTGCCTTGGGGTCGGGAGCTGGAGCAGTGCTAAGTGTGCCTATTGCAGCATTGGGTGCTAAACTCAACACG
>EU671813        591 bp          dna
ACAACGCACTACCTTTTCATAGTGGTGGTTGCTGTCAACAGCACGCTGCTAACTATCAACGCAGGGGACTATATCTTCTACACAGACTGGGCGTGGACATCATTTGTCGTATTTTCGATCTCTCAATCTACAATGCTCGCAGTGGGAGCGATATACTACATGCTGTTCACAGGAGTTCCAGGAACTGCCACATATTACGCCACAATTATGACCATCTACACGTGGGTCGCCAAGGGTGCATGGTTC---GCATTAGGTTATCCCTATGACTTCATCACGGTACCTATATGGATACCATCGGCGATGCTTTTGGACCTAACATATTGGGCTACGAGAAGGAACAAACACGCTGCTATAATCATAGGAGGAACACTGGTTGGCCTGTCAATTCCATTGTTCAACATGGTTAACCTGCTGCTCATTAGGGATCCACTTGAAGTAGCATTCAAGTATCCAAGGCCTACGCTGCCGGCATATATGACCCCTATCGAACCTCAGGTAGGTAAGTTCTACAACAGTCCTGTCGCTTTGGGTTCAGGCGCAGGAGCAGTGCTGACGGTTCCGATAGCTGCGTTAGGTGCAAAGCTCAACACG
>EU672033        591 bp          dna
ACTACACACTATCTATTCATAGTTGTAGTTGCTGTAAATAGTACATTATTGACGATCAACGCAGGGGACTACATATTCTATACTGATTGGGCGTGGACCTCATTCGTAGTATTCTCAATAGCCCAATCAACTATGCTTGTAGTTGGTGCAATCTATTACATGCTATTCACCGGTGTACCAGGGACTGCAACATATTACGCAACAATCATGACTATCTATACATGGGTAGCCAAAGGAGCTTGGTTT---GCGCTAGGATATCCAATGGACTTCATCACCGTACCTGTTTGGATACCTTCAGCTATGCTGTTAGATTTGACATATTGGGCAACAAGAAGGAATAAACATGCTGCCATTATAATTGGCGGAACATTGGTTGGACTTTCACTGCCAATATTTAATATGATCAATCTACTGCTGGTCAGAGATCCTCTAGAGATGGCTTTCAAATATCCTCGTCCGACATTGCCTCCATACATGACACCAATCGAGCCTCAGGTCGGTAAGTTCTACAATAGTCCCGTAGCGCTAGGATCGGGAGCAGGAGCTGTACTAAGTGTTCCAATAGCCGCACTAGGCGCGAAACTGAATACC
>EU672062        591 bp          dna
ACAACTCACTATCTATTCATAGTCGTAGTTGCAGTAAATAGTACATTGCTGACAATTAACGCGGGAGATTACATATTCTACACGGATTGGGCCTGGACATCATTTGTAGTATTTTCCATCTCACAATCTACTATGCTTGTTGTAGGGGCAATTTACTACATGCTCTTCACAGGAGTTCCAGGAACTGCAACCTATTATGCAACCATAATGACAATCTATACTTGGGTGGCCAAGGGCGCATGGTTT---GCATTAGGTTACCCATATGATTTCATAGCTGTGCCTGTGTGGATACCTTCAGCGATGTTGTTAGATCTCACGTACTGGGCTACTAGACGAAACGAGCACGCTGCAATTATCATAGGCGGAACTTTGGTAGGGTTGTCATTACCTCTGTTCAACATGATAAACTTGCTACTGGTGCGAGATCCGCTCGAGATGGCATTCAAGTATCCTAGACCAACCTTGCCTCCGTATATGACGCCAATTAAACCTCAGGTCGGAAAGTTCTATAATAGTCCTGTTGCCTTGGGGTCGGGAGCTGGAGCAGTGCTAAGTGTGCCTATCGCGGCATTGGGTGCTAAACTTAACACG
>EU672087        591 bp          dna
ACAACGCACTATCTATTCATAGTCGTAGTTGCCGTAAACAGTACATTGCTGACGATTAATGCGGGAGATTATATATTCTACACGGACTGGGCCTGGACATCATTTGTAGTATTTTCCATCTCACAATCTACCATGCTTGTTGTAGGGGCGATTTACTACATGCTCTTTACAGGAGTTCCAGGAACCGCAACCTATTATGCAACCATAATGACAATATACACCTGGGTGGCCAAAGGCGCATGGTTT---GCATTAGGATACCCATATGACTTCATAGCAGTCCCCGTATGGATACCATCGGCGATGTTGTTAGATCTCACATACTGGGCGACCAGACGCAACAAGCACGCTGCAATTATCATCGGAGGAACATTGGTGGGTTTGTCGCTGCCGATGTTCAACATGATAAACTTGCTTCTCGTGCGAGATCCCCTTGAGATGGCATTCAAGTATCCAAGACCAACATTACCTCCATACATGACTCCGATCGAACCTCAGGTCGGAAAGTTCTACAATAGTCCTGTTGCCTTGGGGTCGGGAGCGGGAGCAGTGCTGAGCGTGCCGATTGCGGCGTTGGGTGCCAAACTTAACACG
>EU672114        591 bp          dna
ACAACGCACTACTTGTTCATAGTGGTGGTTGCTGTCAACAGCACGCTGCTAACTATCAACGCAGGGGACTATATCTTCTACACAGACTGGATGTGGACATCATTTGTCGTATTTTCGATCTCTCAATCTACTATGCTCGCAGTGGGAGCGATATACTATATGCTGTTCACAGGAGTTCCAGGAACTGCCACATATTATGCCACAATCATGACTATCTACACTTGGGTCGCCAAAGGTGCATGGTTT---GCATTGGGCTATCCCTATGACTTCATTGTAGTACCCATATGGATACCCTCGGCAATGCTGTTGGACCTAACATACTGGGCTACGAGAAGGAACAAACACGCTGCTATAATCATAGGAGGAACGCTGATTGGCCTGTCATTACCGCTGTTTAACATGGTCAACCTGCTGCTCATAAGGGATCCACTTGAAGTGGCGTTCAAGTATCCAAGGCCTACGCTGCCAGCATATATGACTCCTATTGAACCTCAGGTCGGCAAATTCTACAACAGTCCTGTCGCTTTGGGTGCAGGCGCAGGAGCAGTGCTGACGGTTCCAATAGCTGCGTTAGGAGCAAAGCTAAACACG
>EU672146        591 bp          dna
ACAACGCACTACTTGTTCATAGTGGTGGTTGCTGTCAACAGCACGCTGCTAACTATCAACGCAGGGGACTATATTTTCTACACGGACTGGGCGTGGACATCATTTGTCGTATTTTCAATCTCTCAATCCACAATGCTCGCAGTGGGAGCGATATACTACATGTTGTTCACAGGAGTTCCAGGAACTGCCACATATTATGCAACAATTATGACCATCTACACGTGGGTCGCCAAGGGTGCATGGTTC---GCATTGGGCTATCCATATGACTTCATTACGGTACCTGTTTGGATACCATCGGCGATGCTATTGGACCTAACATACTGGGCTACAAGAAGGAACAAACACGCTGCTATAATCATAGGAGGAACATTGGTTGGCCTCTCATTACCGCTGTTCAACATGGTCAACCTGCTACTCATAAGGGATCCACTTGAAGTAGCATTCAAGTATCCAAGGCCTACGCTGCCCTCATATATGACTCCTATCGAACCTCAGGTCGGTAAGTTCTACAATAGTCCTGTTGCCTTGGGAGCAGGCGCGGGAGCAGTGCTGACCGTTCCAATAGCTGCGTTAGGTGCAAAGCTAAACACC
>EU672149        591 bp          dna
ACGACACACTACTTGTTCATAGTAGTAGTTGCTGTAAATAGCACCTTACTTACTATCAATGCGGGAGACTATATTTTCTACACTGACTGGGCGTGGACGTCCTTTGTAGTATTCTCAATATCACAATCTACTATGCTTGTGGTGGGGGCAATCTACTATATGTTGTTCACAGGTGTTCCAGGAACTGCTACATATTATGCGACTATCATGACAATCTACACTTGGGTGGCTAAGGGTGCATGGTTT---GCCTTGGGATATCCGTACGACTTCGTCGTTACACCAGTTTGGATACCTTCAGCTATGCTCTTGGATCTTACTTACTGGGCCACTAGGAGAAACAAACACGCGGCAATAATAATAGGCGGAACCTTAGTTGGACTTTCGTTGCCTATCTTCAACATGATTAATCTGCTGTTAGTCAGAGATCCATTGGAGATGGCTTTCAAGTATCCAAGACCAACACTGCCTCCGTACATGACCCCGATCGAGCCCCAGGTAGGCAAGTTCTATAATAGTCCCGTAGCATTAGGTTCAGGTGCAGGAGCAGTACTGAGTGTTCCTATAGCTGCATTAGGCGCGAAGCTAAACACT
>EU672273        591 bp          dna
ACAACTCACTATCTGTTCATAGTCGTAGTCGCTGTAAATAGTACATTGCTGACGATTAACGCGGGAGATTACATATTCTACACGGACTGGGCCTGGACATCATTTGTAGCATTTTCCATCTCACAATCTACCATGCTTGTTGTTGGGGCGATTTACTACATGCTCTTCACAGGAGTTCCAGGAACTGCAACCTACTATGCAACCATCATGACAATCTATACGTGGGTTGCCAAAGGCGCATGGTTT---GCATTAGGATACCCATATGATTTCATCGCGGTGCCTGTATGGATACCCTCTGCAATGTTATTAGACCTAACATACTGGGCTACTAGACGCAACAAACACGCTGCAATTATCATCGGCGGAACACTGGTAGGTTTGTCGCTTCCTCTGTTCAACATGATAAACCTGCTTCTGATCCGAGATCCGCTTGAGATGGCGTTCAAGTATCCTAGACCGACCTTGCCTCCGTATATGACGCCAATTGAACCTCAGGTCGGTAAGTTCTACAATAGTCCCGTAGCATTAGGTTCAGGTGCAGGAGCAGTACTAAGCGTTCCTATAGCTGCATTAGGCGCGAAGCTTAACACT
>EU770872        591 bp          dna
ACAACCCACTATCTGTTCATTGTTGTAGTCGCTGTTAATAGCACGCTGCTGACCATTAATTCAGGGGACTATGAGTTCTACACCGACTGGGCTTGGACATCCTTTGTAGTATTTTCGATTGCACAATCGACTATGCTATGTGTAGGAGCTGTCTATTACTTGCTCTTCACAGGAGTTCCAGGAACGGCCACGTATTACGCAACCATAATGACTATCTATACATGGGTTGCAAAGGGTGCGTGGTTT---GCATTGGGATACCCATATGACTTCGTTGCGGTACCAGTATGGATACCTTCGGCCATGCTGTTGGACCTTACTTACTGGGCCACACGGCGGAATAAGCACATGTTAATACTCGTTGGCGGCACCTTGGTTGGCTTGTCACTTCCGTTATTCAACATGATCAACCTACTGCTGGTACGAGATCCATTGCAAATAGCATTCCAGTATCCTAGGCCGACATTGCCTCCTTACATGACACCAATTGAACCTCAGGTCGGAAAGTTCTATAACAGTCCCGTCGCGTTGGGTTCGGGAGCTTCCGCAGTGTTAACTGTGCCGATAGCAGCATTAGGTGCTAAACTAAATACG
>EU810214        591 bp          dna
TGTACTCACTACTTATTCATAGTTGTAGTTGCAGTCAACTCCACTTTGTTAACAATTAACTCTGGAGATTATATCTTCTATACTGATTGGGCCTGGACATCATTTGTAGTATTCTCAATTGCCAACACTCTGATGACTGTTGTTGGTGCTGTTTATTATCTCACATTTACTGGCGTACCTGGTACGGCAACGTATTACGGTCTGATTATGCAGGTCTATACATGGGTTGCAAAAGTTGCATGGTTT---GCACTTGGCTATCCAGTGGATTTCATCGTTCATCCAATGTGGATTCCATCTTGTATGCTGTTGGACTTGGCGTATTGGGCGACGAAGAAGAATAAACACTCGCTGATATTCTTTGGTGGAGTTTTAGTCGGAATGTCAATGCCACTATTCAATATGGTACAGTTGATGTTAATTGCGGATCCATTAGAAACTGCATTCAAGTATCCAAGACCAACATTGCCTCCCTACATGACGCCTATAGAACCGCAGGTCGGTAAGTTCTACAATAGCCCAGTAGCTCTGGGAGCGGGAGCTGGATCGGTACTAGCGTGTACATTTGCAGCATTAGGTTGTAAGCTTAATACA
>EU810220        591 bp          dna
TGTACTCACTATTTATTCATAGTCGTAGTTGCAGTCAACTCTACTTTGTTAACAATTAACGCTGGTGACTATATCTTCTATACTGACTGGGCTTGGACATCATTTGTGGTATTCTCAATTGCCAACACTCTGATGACTATTGTTGGTGCTGTGTATTATCTTACATTTACTGGCGTACCTGGTACTGCAACGTACTATGGTCTGATTATGCAAGTCTATACTTGGGTTGCAAAAGTTGCATGGTTT---GCACTTGGCTATCCAGTAGATTTCATCGTTCATCCAATGTGGATTCCATCTTGTATGCTGTTGGACTTGGCATATTGGGCGACAAAGAAAAATAAACACTCGCTGATATTCTTTGGTGGAGTTTTAGTTGGAATGTCAATGCCACTGTTCAATATGGTACAATTAATGTTGATTGCAGATCCACTAGAGACTGCATTCAAGTATCCAAGACCAACATTGCCTCCATACATGACGCCGATAGAACCGCAGGTAGGTAAGTTCTACAATAGCCCAGTAGCTCTGGGAGCGGGAGCTGGAGCGGTACTAGCATGTACATTTGCAGCATTAGGTTGTAAGATGAATACG
>EU810221        591 bp          dna
TGTACTCATTATTTATTTATAGTTGTAGTTGCAGTCAACTCCACTTTATTAGTAATTAACTCGGGCGACTATATCTTCTATACTGATTGGGCCTGGACATCATTTGTGGTATTTTCCATTGCTAACACTCTGATGGTTGTTGTTGGTGCTGTTTATTATCTCACATTTACTGGTGTACCTGGTACTGCATCATATTATGGTCTGATTATGCAAGTCTATACATGGGTTTCAAAAGTTGCATGGTTT---GCACTTGGCTATCCAGTGGATTTCATCGTTCATCCAATGTGGATTCCATCTTGTATGCTGTTGGACTTGGCGTATTGGGCAACGAAGAAGAATAAACACTCGCTGATATTCTTTGGTGGAGTTTTAGTTGGAATGTCAATGCCACTGTTCAATATGGTACAGTTGATGTTAATTGCGGATCCACTAGAAACTGCATTCAAGTATCCAAGACCAACATTGCCTCCCTACATGACGCCTATAGAACCGCAGGTCGGTAAGTTCTACAATAGCCCAGTAGCTCTGGGAGCGGGAGCTGGAGCTGTACTAGCGTGTACATTTGCAGCATTAGGCTGTAAGCTTAATACG
>EU852678        591 bp          dna
TGTACTCACTACTTGTTTATAGTAGTGGTAGCAGTCAACTCTACCTTGTTGACCATCAATGCCGGAGACTACATATTCTATACTGACTGGGCGTGGACTTCATTTGTGATATTTTCAATATCACAGACACTCATGCTTGCTGTCGGTGCCGCGTACTACCTTACATTCACTGGAGTTCCAGGAACTGCAACTTACTATGCACTGATAATGACGGTGTATACGTGGGTTGCAAAAGGAGCGTGGTTC---TCACTAGGATATCCATATAGCTTCATAGTTGTACCAGTTTGGATTCCATCTGCTATGCTGATGGACTTGGTATATTGGGCAACAAAGAAGAACAAACACTCTCTCATACTAATGGGTGGTGTGCTTTGTGGAATGTCTCTGCCAATGTTCAACATGATAAATCTCCTAACGATAGACGATCCGCTAGAGACTGCATTCAAATACCCAAGGACTACATTGCCTCCATACATGACTCCGATAGAACCCCAAGTTGGAAAGTTCTATGATAGTCCGGTCGCACTAGGTTCGGGTGCCGGTGCTGTTCTGGCAGTTACAATGACCGCATTAGGTTGTAAATTGACAACG
>EU852682        591 bp          dna
TGTACTCACTACTTGTTTATAGTAGTGGTTGCAGTCAACTCTACACTGTTGACAATTAATGCTGGAGACTACATATTCTATACTGACTGGGCTTGGACATCCTTTGTGATATTTTCTATATCGCAGACACTCATGCTCTGCGTGGGTGCAACATACTATCTCACCTTCACGGGAGTTCCAGGAACGGCAACATACTATGCACTGATAATGACAGTGTATACGTGGGTTGCAAAAGGTGCGTGGTTT---GCATTAGGATATCCATATAGTTTCATAGTCACACCAGTATGGATCCCATCAGCAATGTTGCTGGATTTGGTATACTGGGCTACAAAGAAGAACAAGCACTCGCTGATATTGATGGGCGGCGTACTTGTCGGAATGTCTCTGCCATTGTTCAACATGATCAACCTGTTGACGGTAGACGACCCGCTAGAGACTGCATTCAAATATCCAAGACCAACTTTACCTCCGTACATGACTCCTATAGAACCCCAAGTAGGCAAGTTCTATAACAGTCCGGTTGCGCTAGGTGCTGGAGCCGGTGCTGTACTGTCAGTTACAATGACAGCCTTGGGCTGTAAACTGACAACG
>EU860262        591 bp          dna
TGTACACACTACTTATTCATAGTAGTAGTTGCAGTTAACTCTACACTGTTAACAATTAACGCAGGTGACTACATCTTCTACACTGACTGGGCTTGGACTTCGTACACGGTATTCTCAATATCGCAAACGTTGATGCTTGTAGTAGGTGCAACATATTACCTTACATTTACAGGTGTTCCAGGTACAGCAACGTACTACGGCCTTATTATGACAGTATATACATGGGTGGCAAAGGGCGCATGGTTT---GCACTCGGTTATCCATACGACTTCATTGTAACCCCAGTTTGGTTGCCATCAGCAATGTTGCTTGATCTAGCTTATTGGGCTACAAAGAAGAACAAGCACTCATTGATACTGTTTGGCGGAGTACTAGTAGGAATGTCATTACCATTATTCAACATGGTAAACCTGATAACAGTTGCAGATCCACTAGAAACAGCCTTCAAATATCCAAGACCAACATTACCACCATATATGACGCCTATAGAACCCCAAGTAGGAAAGTTCTATAACAGTCCAGTTGCACTTGGTGCAGGTGCTGGTGCAGTGTTGTCAGTAACGTTTGCAGCGCTAGGTTGTAAGCTGAATACT
>EU860279        591 bp          dna
ACAACTCATTATTTGTTCATAGTTGTTGTTGCCGTAAACAGTACGTTGCTTACAATCAACGCAGGAGATTATATCTTCTACACTGACTGGGCATGGACATCATTTGTCGTATTTTCTATATCTCAGTCTACTATGCTTGTAGTAGGAGCTATATACTATATGCTGTTCACGGGAGTACCTGGTACTGCCACGTATTATGCAACTATAATGACGATATATACTTGGGTTGCAAAAGGAGCATGGTTC---GCTTTGGGTTATCCGTATGACTTTATAGTAGTACCTGTATGGATACCTTCTGCTATGTTATTGGATTTGTCGTACTGGGCAACGAGGAGAAACAAACATGCGGCAATTCTTATTGGTGGTGTTCTAGTCGGAATGTCATTGCCTCTATTTAATATGATTAACTTATTGTTAGTCTCTGATCCATTGGAAATGGCATTCAAATATCCACGTCCAACATTGCCTCCATATATGACTCCGATTGAACCTCAGGTAGGTAAATTCTACAACAGTCCTGTTGCCTTAGGTGCAGGTGCTGGGGCGGTTCTGTGTGTGCCAATTGCAGCTTTAGGTGCAAAGTTAAATACT
>EU860282        591 bp          dna
TGTACACACTACTTATTCATTGTAGTTGTGGCAGTAAACTCAACCCTGTTGACAATTAATGCAGGTGACTACATCTTCTACACAGACTGGGCCTGGACATCTTATGTGGTATTCTCTATATCACAAACGTTGATGCTCACAGTAGGTGCGACATATTATCTGACATTTACAGGAGTTCCAGGAACAGCAACGTACTACGGACTGATCATGACGGTGTATACATGGGTAGCAAAAGGTGCATGGTTT---GCACTAGGATATCCATATGACTTCATTGTAACTCCAGTTTGGCTACCATCAGCAATGCTGTTGGACTTGGTCTACTGGGCAACAAAGAAGAACAAGCACTCATTGATCTTATTCGGTGGAGTACTAGTAGGAATGTCATTACCACTGTTCAACATGGTAAACTTGATTACAGTAGCAGATCCATTAGAAACTGCATTCAAGTATCCAAGACCAACATTACCTCCATACATGGTGCCAATCGAACCACAAGTAGGTAAATTCTACAACAGTCCAGTTGCATTAGGTGCTGGTGCTGGTGCTGTATTGGCAACTACGTTTGCGGCGTTAGGCTGTAAGCTTAATACG
>EU864300        591 bp          dna
TGTACCCACTACTTATTCATGGTAGTAGTTGCAGTTAACTCAACACTGTTAACAATTAATGCAGGAGACTACATCTTCTACACTGACTGGGCTTGGACTTCGTTCACGGTATTTTCAATATCACAAACGTTGATGCTTATCGTAGGTGCAACATATTACCTAACGTTCACAGGCGTTCCAGGCACAGCAACATATTATGGCCTTATTATGACAGTATACACATGGGTAGCCAAAGCCGCATGGTTT---TCACTTGGATATCCGTATGACTTCATTGTAACTCCAGTCTGGCTGCCATCAGCAATGCTTTTGGACTTGGTTTACTGGGCGACAAAGAAGAACAAACACTCGTTGATACTGTTTGGAGGCGTACTTGCAGGAATGTCTTTACCATTATTCAATATGGTAAACCTGATAACAGTAGCAGACCCACTTGAAACGGCATTCAAATATCCAAGACCAACATTGCCACCATATATGACACCGATAGAACCGCAAGTAGGAAAGTTCTATAACAGTCCAGTTGCACTCGGTGCCGGTGCAAGTGCAGTATTGGGATGTACATTTGCAGCATTAGGTTGTAAATTGAACACT
>EU885554        591 bp          dna
ACAACGCATTATCTGTTCATAGTTGTCGTGGCTGTTAACAGCACGCTGCTGACTATTAATGCAGGAGACTACATATTCTACACTGATTGGGCTTGGACATCATTCGTCGTGTTCTCTATCTCTCAGTCTACGATGCTTGTTGTGGGTGCCATCTACTACATGTTGTTTACGGGAGTGCCAGGGACAGTGACCTACTATGCCACTATAATGACGATTTATACATGGGTTGCGAAAGGGGCTTGGTTT---GCTCTTGGATATCCATACGACTTCATTGCGGTACCGGTTTGGATTCCATCTGCAATGTTGCTGGACCTGTCTTACTGGGCAACAAGAAGGAACAAACATGCTGCGATATTAATAGGAGGAACATTGGTTGGACTTTCGCTGCCATTGTTTAACATGATTAACCTATTGACCATCCGCGATCCTCTTGAAATGGCATTTAAGTATCCTAGGCCAACACTGCCTCCATACATGACCCCAATAGAACCACAAGTCGGTAAGTTCTATAATAGTCCAGTAGCCTTGGGAGCAGGCGCGGGAGCCGTGCTTTCTGTGCCTATAGCAGCATTGGGTGCAAAACTCAATACA
>EU885557        591 bp          dna
ACTACACACTATCTATTCATAGTTGTAGTTGCTGTAAATAGTACATTATTGACAATCAACGCAGGAGACTACATATTCTATACCGATTGGGCGTGGACCTCATTCGTAGTATTCTCAGTATCCCAATCGACTATGCTTGTAGTTGGTGCAATCTATTACATGCTGTTCACCGGTGTACCAGGAACTGCAACATATTACGCAACAATCATGACTATCTATACATGGGTAGCCAAAGGAGCTTGGTTT---GCACTGGGATATCCATACGACTTCATCGTGACACCAGTTTGGATACCTTCAGCAATGCTGCTAGATTTGACATATTGGGCAACAAGAAGGAATAAGCACGCTGCCATTATAATTGGCGGAACATTGGTTGGACTTTCACTGCCAATATTTAATATGATCAATCTACTGCTGGTCAGAGATCCTCTAGAGATGGCATTCAAGTATCCTCGTCCGACATTGCCTCCATACATGACACCAATCGAGCCTCAGGTCGGAAAGTTCTACAATAGTCCCGTGGCGTTAGGATCGGGAGCGGGAGCTGTACTAAGTGTTCCAATAGCCGCACTAGGTGCGAAACTGAATACC
>EU885561        591 bp          dna
ACTACACACTATCTATTCATAGTTGTAGTTGCTGTAAATAGTACATTATTGACAATCAACGCAGGAGACTACATATTCTATACCGATTGGGCGTGGACCTCATTCGTAGTGTTCTCGATATCCCAATCAACTATGCTTGTAGTTGGTGCAACCTATTACATGCTATTCACTGGAGTACCAGGAACTGCAACATATTATGCAACAATCATGACTATCTATACATGGGTAGCCAAAGGAGCTTGGTTT---GGACTAGGATATCCAATAGACTTTGTCCTGGTACCTGTTTGGATACCTTCAGCAATGCTGCTAGATTTGTCATATTGGGCTACAAGGAGGAATATACATGCTGCCATTCTAATTGGCGGATCTTTGGTTGGACTTTCATTGCCAATATTTAATATGATCAATCTACTGCTGGTCAGAGATCCTCTGGAGATGGCATTCAAGTATCCTCGTCCGACATTGCCTCCATACATGACACCAATCGAGCCTCAGGTCGGAAAGTTCTACAATAGTCCCGTGGCGCTAGGATCGGGAGCAGGAGCTGTACTAAGTGTTCCAATAGCCGCACTAGGTGCGAAACTGAATACA
>EU885563        591 bp          dna
ACTACACACTATCTATTCATAGTTGTAGTTGCTGTAAATAGTACATTACTGACAATCAACGCGGGAGACTACATATTCTATACCGATTGGGCGTGGACTTCATTTGTAGTATTCTCAATATCCCAGTCGACTATGCTTGTAGTTGGTGCAATCTATTATATGCTATTCACCGGTGTACCAGGGACTGCAACGTATTATGCAACAATCATGACTATCTATACATGGGTAGCCAAAGGAGCTTGGTTT---GGATTAGGATATCCAGTCGACTTTATCACGGTACCTGTTTGGATACCTTCGGCGATGCTGCTAGATTTGACGTATTGGGCAACAAGGAGGAATAAACATGCTGCCATTATAATTGGAGGAACATTAGTTGGACTTTCATTGCCAATATTTAATATGATCAATCTACTGCTGATCAGAGATCCTCTGGAGATGGCATTTAAGTATCCTCGTCCGACATTGCCTCCATACATGACACCGATTGAACCTCAGGTCGGAAAGTTCTACAATAGTCCCGTAGCGCTAGGATCGGGAGCTGGAGCTGTACTAAGTGTTCCAATAGCCGCACTAGGTGCTAAACTGAATACC
>EU885566        591 bp          dna
ACAACGCACTATTTGTTCATAGTAGTGGTTGCTGTCAACAGCACGCTGCTAACCATCAACGCAGGAGACTATATCTTCTACACAGACTGGATGTGGACCTCCTTCGTAGTATTCTCGGTCTCGCAATCGACTATGCTTGCCGTAGGCGCGATATACTACATGCTCTTTACGGGAGTACCTGGAACGGCCACATATTACGCCACAATCATGACGATCTATACATGGGTCGCAAAAGGTGCATGGTTC---GCACTGGGCTATCCGTACGACTTCATTGTAGTTCCGGTTTGGATACCTTCAGCAATGCTGTTGGATCTGACGTATTGGGCTACAAGGCGGAACAAGCACGCTGCAATCATCATCGGTGGAACACCGATTGGCCTGTCGTTCCCACTCTTCAACATGGTCAATCTGCTGCTCGTCAGGGATCCACTTGAAGTGGCATTCAAGTATCCTAGACCAACACTGCCTGCGTACATGACTCTGATTGAGCCTCAGGTAGGTAAGTTCTACAACAGTCCTGTAGCCTTAGGCTCAGGAGCAGGAGCGGTGCTGACAGTGCCGATCGCTGCGTTAGGTGCGAAGCTTAACACG
>EU885570        591 bp          dna
ACAACCCACTATCTGTTCATTGTTGTAGTTGCTGTTAATAGCACGCTGCTGACCATAAATGCAGGAGACTACATATTCTACACGGACTGGGCGTGGACATCCTTTGTAGTATTTTCGATTTCGCAATCGACTATGCTTGCAGTAGGAGCTGTCTATTACTTGCTCTTTACGGGAGTTCCGGGAACGGCGACGTATTATGCAACCATAATGACTATCTACACATGGGTTGCAAAAGGTGCGTGGTTT---GCCTTAGGATACCCATATGACTTCGTTACCGTGCCAGTGTGCATACCTTCAGCAATGCTGTTGGACCTTACTTACTGGGCTACGCGCAGGAATAAACACATACTAATACTAGTCGGCGGCACTTTGGTTGGCCTATCGCTTCCGTTATTCAACATGATCAACCTATTGCTGGTACGAGATCCATTGCAGGTAGCATTCCAGTATCCTAGACCAACATTGCCACCCTATATGACACCGATTGAACCTCAGGTCGGAAAGTTCTATAACAGTCCCGTTGCATTGGGATCGGGAGCTTCAGCAGTATTGACTGTGCCTATAGCAGCATTAGGTGCTAAACTAAATACA
>EU885573        591 bp          dna
ACAACACACTATCTGTTCATAGTTGTGGTTGCCGTAAATAGTACTTTGCTGACGATTAACGCAGGAGACTACATCTTCTATACTGACTGGGCTTGGACTTCATTTGTCGTATTTTCGATTTCACAATCGACTATGCTTGCGGTAGGAGCTATATATTATATGCTCTTTACAGGAGTTCCAGGAACCGCTACATACTATGCAACCATTATGACAATCTACACATGGGTTGCAAAGGGTGCATGGTTT---GGATTAGGGTACCCATATGATTTCGTTGTGACACCGGCATGGATACCATCAGCAATGTCGTTAGACCTTACATATTGGGCTACCAGACGTAACAAGCATGCTGCCATACTTATTGGTGGAAGCCTGATTGGTCTATCGCTCCCAATGTTCAATATGATAAATCTAATCCTGGTGAGGGATCCACTGGAGGTCGCGTTCAAGTATCCAAGACCAACGCTTCCTCCCTACATGACCCCTATCGAGCCTCAGGTCGGCAAATTCTATAACAGTCCGGTAGCATTGGGTTCAGGCGCAGGAGCAGTGTTAACCGTTCCCATAGCAGCGTTAGGTGCAAAATTGAACACT
>EU885575        591 bp          dna
ACAACGCATTATCTGTTCATAGTTGTCGTGGCTGTTAACAGCACGCTGCTGACTATTAATGCAGGAGACTACATATTCTACACCGATTGGGCTTGGACTTCATTCGTCGTATTCTCTATATCGCAGTCTACGATGCTTGTTGTGGGTGCCATCTATTACATGTTGTTTACAGGAGTGCCAGGGACAGCGACCTACTATGCCACTATAATGACGATTTATACATGGGTTGCGAAAGGGGCTTGGTTT---GCTCTTGGATATCCATACGACTTCATTACGGTGCCGGTGTGGATTCCATCTGCAATGTTGCTGGACCTGTCTTACTGGGCAACAAGAAGGAACAAACACGCTGCGATACTAATAGGAGGAACATTGGTTGGACTTTCACTGCCATTGTTTAACATGATCAACTTATTGACCATACGAGATCCACTAGAAATGGCATTCAAGTATCCTAGGCCAACGCTCCCTCCATACATGACACCAATCGAACCACAAGTTGGAAAATTCTATAATAGTCCAGTAGCCTTAGGAGCTGGCGCAGGAGCCGTGCTATCTGTACCTATAGCAGCTTTGGGTGCAAAACTCAATACT
>EU885577        591 bp          dna
ACTACACACTATCTATTCATAGTTGTAGTTGCTGTAAATAGCACATTACTGACAATCAACGCAGGAGACTACATATTCTATACCGATTGGGCGTGGACTTCATTCGTAGTATTCTCGGTATCCCAATCGACTATGCTTGTAGTTGGTGCAATCTATTACATGCTGTTCACCGGTGTACCAGGGACTGCAACATATTACGCAACAATCATGACTATCTATACATGGGTAGCCAAAGGAGCTTGGTTT---GGACTAGGATATCCATACGACTTCATCACCGTACCTGTTTGGATACCTTCAGCAATGCTGTTAGATTTGTCATATTGGGCAACAAGAAGGAATAAACATGCTGCCATTTTAATTGGCGGAACATTGGTTGGACTTTCATTGCCTATATTTAATATGATCAATTTACTGCTGATCAGAGACCCTCTAGAGATGGCGTTCAAGTATCCTCGGCCGACATTGCCTCCATACATGACACCGATTGAGCCTCAGGTCGGAAAGTTCTACAATAGTCCCGTGGCGCTAGGATCGGGAGCGGGAGCTGTACTAAGTGTTCCAATAGCCGCACTAGGTGCGAAACTGAATACA
>EU885582        591 bp          dna
TGTACACACTACTTGTTCATAGTAGTGGTTGCAGTTAATTCGACACTATTAACAATTAACGCAGGAGACTACATTTTCTATACTGACTGGGCCTGGACATCCTTTGTAATATTTTCAATTTCGCAGACATTGATGCTTGCAGTAGGTGCAACATATTATCTGATATTTACAGGAGTTCCTGGAACAGCTACGTACTATGCGTTGATCATGACAGTCTACACATGGGTTGCCAAAGGTGCATGGTTT---TCACTTGGTTATCCATATGATTTCATTGTTACACCAGTATGGATTCCTTCAGCTATATTGTTGGATTTGGCGTATTGGGCAACAAAGAAAAACAAACATTCGCTGATATTCTTCGGCGGAGTATTAGTTGGAATGTCATTGCCACTCTTCAACATGATCAATCTGTTGCTGATTGCCGATCCGCTAGAAACTGCGTTCAAATATCCAAGACCAACATTACCACCATATATGACACCTATAGAACCGCAGGTTGGAAAGTTCTATAATAGTCCTGTCGCTTTGGGCGCGGGAGCTGGTGCTGTCCTGTCGGTTACATTTACGGCGTTAGGCTGTAAGTTAACTACG
>EU885593        591 bp          dna
TGTACTCACTACTTGTTCATAGTAGTAGTTGCAGTAAACTCAACTCTGCTTACAATTAATGCTGGAGACTATATTTTCTACACTGATTGGGCATGGACATCATTTGTTGTATTCTCAATTTCTCAAACTCTAATGTTAACGGTAGGTGCCGTATACTATCTAACGTTTACAGGAGTTGTGGGAACAGCGACGTACTATGGGTTAATTATGACAGTCTATACGTGGATTGCCAAAGGCGCATGGTTT---TCACTTGGTTATCCATATGACTTTATTGTTACACCAGTATGGATACCATCGGCGATATTATTAGATTTGGCGTATTGGGCGACAAAGAAGAACAAGCACTCGCTGATACTGTTTGGCGGAGTTCTGGTAGGAATGTCATTACCGCTGTTTAACATGGTAAATCTCTTGACTATAGCAGATCCACTAGAGACTGCATTCAAGTATCCAAGACCAACGTTGCCACCATACATGACACCGATAGAACCGCAGGTCGGAAAGTTCTATAACAGTCCGGTCGCGCTTGGCGCAGGAGCGGGAGCTGTCTTGGCAGTTACGTTTGCCGCGCTAGGATGTAAATTGACTACG
>EU885596        591 bp          dna
TGTACTCACTACTTATTCATTGTAGTAGTTGCAGTTAACTCGACCCTGTTGACAATTAATGCAGGAGACTATATTTTCTACACAGACTGGGCCTGGACATCGTTTGTAGTATTTTCAATATCACAAACACTTATGCTTACCGTAGGTGCTGTGTATTATCTTACGTTTACAGGAGTACCAGGAACCGCAACATACTATGCTTTGATAATGACGGTGTATACCTGGGTGTCAAAAGGTGCATGGTTT---TCACTAGGATATCCATATGACTTTATTGTTACACCAGTTTGGTTACCATCAGCAATGTTATTGGACTTAGCCTATTGGGCTACAAAGAAAAATAAGCATTCATTGATACTGATGGGAGGTGTGCTAGTAGGAATGTCTTTGCCATTATTCAATATGGTAAACTTGATGTTAGCGGCAGACCCGCTAGAAACGGCTTTCAAATATCCAAGACCTACACTTCCGCCATATATGACACCTATAGAACCGCAGGTAGGAAAGTTCTATAACAGTCCGGTGGCGCTGGGTGCTGGAGCGGGAGCTGTACTGTCAGTCACGTTTGCAGCGTTAGGATGTAAGCTGACTACG
>EU885603        591 bp          dna
TGTACGCACTACTTGTTCATTATAGTGGTTGCGGTAAACGGAACTCTGCTTACAATTAATGCAGGTGACTACATTTTCTACACTGATTGGGCCTGGACTTCATTTGTAATATTCTCTATATCTCAAACGTTGATGCTTACTGTAGGAGCTTGTTATTATCTAACATTTACAGGCGTTCCGGGAACTGCTACTTACTATGCATTAATTATTACAGTGTATACATGGGTAGCAAAAGGTGCATGGTTT---TCACTCGGATATCCATATGACTTTATTGTTACTCCAGTATGGATACCGTCCGCAATGTTGTTGGATTTGGCGTATTGGGCGACAAAGAAGAACAAGCACTCGCTGATACTGTTTGGCGGGGTATTGGTCGGAATGTCATTACCACTGTTCAACATGGTAAATCTCATCACAATTGCAGATCCACTGGAAACTGCATTCAAGTATCCAAGACCAACGTTACCTCCATACATGACGCCGATAGAACCGCAGGTAGGAAAGTTCTATAACAGTCCGGTCGCGCTTGGTGCAGGTGCTGGTGCAGTATTGTCCGTTCCGATGGCAGCGTTAGGATGTAAACTAACTACG
>EU885612        591 bp          dna
TGTACTCACTATTTATTCATAATAGTGGTCGCGGTAAACGGAACTCTGCTTACAATTAATGCCGGTGACTATATCTTCTACACAGATTGGGCTTGGACATCCTTTGTCGTATTCTCAATTTCACAAACATTGATGTTAACTGTAGGAGCAGTTTATTATCTAACATTTACAGGCGTTCCAGGGACAGCTACTTACTACGCGTTAATCATTACTGTGTATACTTGGGTAGCAAAGGGCGCATGGTTT---GCACTCGGATATCCATATGACTTTATTGTAACTCCAGTATGGTTGCCATCGGCAATGCTGTTGGACTTGGCATATTGGGCTACAAAGAGAAACAAGCACTCTTTGATACTGTTTGGCGGTGTGTTAGTTGGAATGTCATTGCCACTGTTTAACATGGTAAACCTGATTACAGTAGCAGATCCACTAGAGACTGCATTCAAGTATCCAAGACCCACATTACCACCATACATGACACCAATAGAACCGCAGGTAGGAAAGTTCTATAACAGTCCTGTCGCGCTTGGTGCAGGTGCAGGTGCCGTCTTATCAGTTACGTTTGCCGCGCTAGGCTGTAAGCTTACTACG
>EU885617        591 bp          dna
TGTACTCACTACTTATTCATTGTAGTAGTAGCAGTAAACTCTACCCTGTTGACAATTAATGCAGGAGACTATATTTTCTACACAGACTGGGCCTGGACATCATTTGTAGTATTTTCAATATCACAAACACTTATGCTTACTGTAGGTGCTGTATACTATCTTACGTTTACAGGAGTACCAGGAACCGCAACATACTATGCTTTGATAATGACGGTGTATACCTGGGTGTCTAAAGGTGCATGGTTT---TCGCTAGGATATCCATATGACTTTATTGTCACACCAGTTTGGTTACCATCCGCAATGTTATTGGACTTGGCCTATTGGGCTACAAAGAAAAACAAGCATTCATTGATACTGATGGGAGGTGTGCTAGTAGGAATGTCTCTACCATTATTCAATATGGTAAACTTGATGTTAGTAGCAGACCCACTAGAAACGGCTTTCAAATATCCGAGACCTACACTTCCACCATATATGACGCCGATAGAACCGCAGGTAGGAAAGTTCTATAACAGTCCGGTGGCGTTGGGTGCTGGAGCGGGAGCTGTACTGTCCGTTACGTTTGCAGCGTTAGGATGTAAGCTGACAACG
>EU885618        591 bp          dna
TGTACCCACTACTTGTTCATAATAGTAGTTGCGGTAAACGGAACCCTGCTTACAATTAATGCAGGTGACTACATTTTCTACACTGACTGGGCTTGGACATCTTTTGTCGTATTCTCAATCTCGCAAACATTGATGCTTTCAGTAGGTGCAGTATACTACCTGACGTTTACAGGAGTTCCGGGAACAGCTACGTACTATGCGCTGATAATGACAGTGTATACATGGGTTGCAAAAGGTGCGTGGTTT---TCACTTGGATATCCATATGACTTCATTGTTACGCCGGTATGGATACCATCAGCAATGTTGTTGGATTTGGCATATTGGGCAACAAAGAAGAACAAGCATTCGTTGATACTCTTTGGTGGAGTATTGGTTGGAATGTCATTACCACTGTTCAATATGGTAAACCTGTTATTGATTGCCGATCCGTTAGAGACTGCATTCAAATATCCGAGACCAACGTTGCCTCCATACATGACACCTATAGAACCGCAGGTAGGGAAGTTCTATAACAGTCCAGTTGCGCTAGGCGCTGGAGCTGGTGCTGTCCTGGCAGTAACATTTACGGCATTAGGCTGTAAGTTAACAACG
>EU885624        591 bp          dna
TGTACTCACTATTTATTCATAATAGTGGTCGCGGTAAACGGAACTCTGCTTACAATTAATGCCGGTGACTATATCTTCTACACAGATTGGGCCTGGACATCCTTTGTCGTATTCTCAATATCACAAACATTGATGTTAACTGTAGGAGCAGTTTATTATCTAACATTTACAGGCGTTCCAGGGACAGCTACTTACTACGCGTTAATTATTACTGTGTATACTTGGGTAGCAAAGGGCGCATGGTTT---GCACTCGGATATCCATATGACTTTATTGTAACTCCAGTATGGTTGCCATCGGCAATGCTGTTGGACTTGGCATATTGGGCTACAAAGAGAAACAAGCACTCGTTGATACTGTTTGGCGGTGTGCTAGTTGGAATGTCATTGCCACTGTTTAACATGGTAAACCTGATTACAGTAGCAGATCCACTAGAGACTGCATTCAAGTATCCAAGACCCACATTACCACCATACATGACACCGATAGAACCGCAGGTAGGAAAGTTCTATAACAGTCCTGTCGCGCTTGGTGCAGGTGCTGGTGCAGTGTTGTCCGTTACTATGGCCGCGTTAGGATGTAAACTGACTACG
>EU885632        591 bp          dna
ACTACACACTATCTATTCATAGTTGTAGTTGCTGTAAATAGTACATTATTGACAATCAACGCTGGAGACTACATATTCTATACCGATTGGGCATGGACCTCATTCGTAGTGTTCTCAATATCCCAATCAACTATGCTTGTAGTTGGTGCAATCTATTACATGCTGTTTACTGGAGTACCAGGAACTGCAACATATTATGCAGTAATCATGACTATCTATACATGGGTAGCCAAAGGAGCTTGGTTT---GGACTAGGATATCCATACGACTTTGTCCTGGTACCTGTTTGGATACCTTCAGCAATGCTGCTAGTTTTGTCATATTGGGCTACAAGAAGGAATAAACATGCTGCCATTTTAATTGGCGGAGCATTGGTTGGACTTTCATTGCCAATATTTAATATGATCAATCTGCTGCTGATCAGAGATCCTCTGGAGATGGCATTTAAGTATCCGCGTCCGACATTGCCTCCATACATGACACCAATCGAGCCTCAGGTCGGAAAGTTCTACAATAGTCCCGTGGCGCTAGGATCGGGAGCGGGAGCTGTACTAAGTGTTCCAATAGCCGCACTAGGTGCGAAACTGAATACA
>EU885633        591 bp          dna
ACAACGCACTATCTGTTCATAGTTGTAGTTGCAGTAAATAGTACATTGCTGACTATTAATGCAGGGGATTACATATTCTACACGGACTGGGCCTGGACATCATTTGTAGTATTTTCCATCTCACAATCTACTATGCTTGTCGTAGGGGCGATTTACTACATGCTCTTCACAGGAGTTCCAGGAACGGCGACCTATTATGCAACCATAATGACAATATACACCTGGGTGGCCAAAGGTGCATGGTTT---GCATTAGGATACCCGTATGACTTCATAGCTACTCCCGTATGGATACCGTCTGCGATGTTGTTAGATCTCACGTACTGGGCTACTAGACGTAACAAGCATGCTGCAATTATTATCGGAGGAACCTTGGTAGGATTGTCGCTGCCTATGTTCAATATGATAAACTTGCTGTTGGTGCGAGATCCGCTTGAGATGGCGTTCAAGTATCCAAGACCGACATTGCCTCCATACATGACTCCGATTGAACCTCAGGTCGGTAAGTTCTACAACAGTCCTGTCGCGCTAGGGTCAGGAGCTGCGGCAGTGCTGAGTGTGCCAATTGCGGCATTAGGTGCGAAGCTTAACACA
>EU885634        591 bp          dna
ACAACGCATTATCTGTTCATAGTCGTCGTGGCTGTTAACAGTACGCTGCTGACTATCAATTCAGGAGACTACATTTTCTATACTGATTGGGCTTGGACTTCATTCGTCGTGTTCTCTATTGCGCAGTCTACGATGCTTGTTGTGGGTGCCATCTATTACATGTTGTTTACGGGAGTGCCAGGGACGGCGACCTATTATGCCACTATAATGACGATTTATACATGGGTTGCGAAAGGGGCATGGTTT---GCTCTTGGATATCCATACGACTTCATTGCGGTGCCAGTGTGGATTCCATCTGCAATGTTGCTGGACCTGTCGTACTGGGCAACGAGAAGGAATAAACACGCAGCGATACTAATTGGAGGAACGTTAGTTGGACTTTCACTGCCGTTGTTTAACATGATCAATTTATTGACCGTACGCGATCCGCTAGAAATGGCATTCAAGTATCCTAGGCCAACACTGCCCCCATACATGACTCCAATCGAACCACAAGTTGGAAAGTTCTATAATAGCCCAGTAGCCTTAGGAGCTGGCGCGGGAGCCGTGCTATCTGTGCCAATAGCAGCATTGGGCGCAAAACTCAATACG
>EU885638        591 bp          dna
ACAACACACTATCTGTTCATAGTTGTGGTTGCCGTAAATAGTACTTTGCTGACGATTAACGCAGGAGACTACATCTTCTATACTGACTGGGCTTGGTCTTCATTTGTCGTATTTTCGATTTCGCAATCGACTATGCTTGCGGTAGGAGCTATATATTATATGCTCTTTACAGGAGTTCCAGGAACAGCTACATACTATGCAACCATTATGACAATCTACACATGGGTTGCAAAAGGTGCATGGTTT---GGATTAGGGTACCCATATGATTTCATAGCGACACCGGTATGGATACCATCAGCAATGTTGTTAGACCTTACATATTGGGCTACTAGACGCAACAAGCATGCTGCCATACTTATTGGTGGAGCCTTGATTGGTCTATTGCTCCCAATGTTTAACATGATAAATCTATTGCTGTTAAGGGACCCGCTGGAGGTCGCATTCAAGTATCCAAGACCAACCCTTCCTCCCTACATGACCCCTATCGAGCCTCAGGTCGGCAAATTCTATAACAGTCCTGTAGCATTGGGTTCAGGCGCAGGAGCAGTGTTAACCGTCCCCATAGCAGCGTTAGGTGCAAAGTTGAACACA
>EU885641        591 bp          dna
TGTACGCACTATTTATTCATAATAGTGGTCGCAGTCAACTCAACTCTGCTAACAATTAACGCAGGTGATTATATCTTCTATACAGATTGGGCCTGGACATCCTTTGTCGTTTTCTCAATATCACAAACATTGATGTTAACGGTAGGAGCCTGTTACTATCTTACATTTACAGGAGTTCCAGGAACCGCAACGTATTATGGATTAATCATGACAGTGTATACTTGGGTAGCAAAGGGCGCATGGTTT---GCACTCGGATATCCATATGACTTCATTGTAACTCCAATTTGGTTACCATCGGCAATGCTGTTGGATTTGGCATATTGGGCTACAAAGAAAAACAAGCACTCGCTGATATTGTTTGGCGGTGTGCTAGTTGGAATGTCATTGCCACTGTTCAACATGGTAAACCTGATTACAGTAGCAGATCCACTAGAGACTGCATTCAAGTATCCAAGACCAACGTTGCCACCATACATGACACCGATAGAACCGCAGGTAGGAAAGTTCTATAACAGTCCGGTCGCGCTTGGCGCAGGTGCTGGAGCTGTGCTGTCGGTTACGTTTGCCGCGTTAGGATGTAAACTGACTACG
>EU885642        591 bp          dna
ACAACACACTATCTGTTCATAGTTGTAGTTGCCGTAAATAGTACTTTGCTGATGATTAACGCAGGAGACTACATCTTCTATACTGACTGGGCTTGGACTTCATTTGTCGTATTTTCGATTTCACAATCGACTATGCTTGCTGTAGGAGCTATATATTATATGCTCTTTACAGGAGTTCCAGGAACCGCTACATACTATGCAACCATCATGACAATCTATACATGGGTTGCAAAGGGCGCATGGTTT---GCATTAGGGTACCCATACGATTTCGTTACGACACCAGTATGGATACCATCAGCAATGTTGTTAGACCTTACATATTGGGCTACTAGACGCAACAAGCATGCTGCCATAATTATTGGAGGAACCTTGATTGGTCTGTCGCTCCCAATGTTCAACATGATAAATCTATTGCTGGTGAGAGATCCATTGGAGGTCGCATTCAAGTATCCAAGGCCAACACTTCCTCCCTACATGACTCCTATCGAGCCTCAGGTCGGGAAATTCTATAACAGTCCTGTAGCATTGGGGTCAGGCGCAGGAGCAGTGTTAACCGTCCCCATAGCCGCGTTAGGTGCAAAATTGAACACA
>EU885644        591 bp          dna
TGTACTCACTACTTATTCATAGTAGTAGTTGCAGTAAACTCAACTCTGCTAACAATTAATGCTGGAGATTATATCTTCTACACTGATTGGGCATGGACATCATTTACTGTATTCTCAATTTCACAAACTCTAATGTTAACCGTAGGTGCCGTATACTACCTAACGTTTACAGGCGTTGTGGGAACAGCTACATATTATGGCTTAATCATGACAGTCTATACGTGGGTTGCAAAAGGTGCTTGGTTT---GCACTTGGATATCCATATGACTTTATTGTTACACCAGTATGGATCCCATCGGCGATATTGTTAGATTTGGCGTATTGGGCTACAAAGAAGAATAAACACTCACTGATACTATTTGGCGGAGTCCTGGTAGGAATGTCATTACCACTGTTTAACATGGTAAATCTCATTACAGTGGCAGATCCGCTAGAGACTGCATTCAAGAATCCAAGACCAACATTGCCTCCATACATGACACCAATAGAACCGCAGGTCGGAAAGTTCTATAACAGTCCGGTTGCGCTTGGCGCAGGTGCTGGTGCTGTGTTGTCTGTAACGTTTGCCGCGTTAGGTTGTAAACTGACTACG
>EU885650        591 bp          dna
TGTACTCACTACTTATTCATAATAGTAGTTGCAGTAAATTCAACCTTACTTACAATTAATGCTGGAGATTATATCTTCTACACTGATTGGGCATGGACTTCATTCGTTGTATTCTCTATTTCACAAACTCTAATGTTAACCGTAGGTGCAGTTTACTATCTTACGTTTACAGGTGTTGTGGGAACAGCGACGTACTATGGCTTAATCATGACAGTGTATACGTGGGTAGCTAAAGGCGCATGGTTT---TCCCTAGGATATCCCTATGACTTTATAGTTACACCAGTATGGATCCCATCGGCGATATTGCTTGATTTGGCGTATTGGGCTACAAAGAAGAACAAGCACTCGCTGATATTGTTTGGTGGAGTTTTGGTAGGAATGTCATTACCACTGTTTCACATGGTAAACCTCATTACAGTGGCAGATCCGCTAGAGACTGCATTCAAGTATCCAAGACCAACATTGCCTCCATACATGACACCCATAGAACCGCAGGTCGGAAAGTTCTATAACAGTCCGGTTGCGCTTGGCGCAGGTGCTGGTGCTGTGTTGTCCGTTACGTTTGCCGCGTTGGGTTGTAAACTGACTACG
>EU885652        591 bp          dna
TGTACTCACTACTTATTCATAATAGTAGTCGCAGTCAATTCAACTCTGCTTACAATTAACGCAGGTGACTATATCTTCTACACAGATTGGGCTTGGACATCCTTTGTAGTATTTTCCATATCACAAACTTTGATGCTTGTGGTAGGTGCAACATATTACCTAACATTTACAGGAGTTCCAGGTACAGCAACGTACTACGGACTGATTATGACGGTGTATACATGGGTAGCCAAAGGAGCATGGTTT---TCCTTAGGATATCCATATGACTTCATTGTAACGCCGGTATGGATTCCATCAGCAATGCTGTTGGACTTGGCGTACTGGGCGACAAAGAAGAACAAGCACTCTCTGATACTATTCGGCGGAGTATTAGCTGGAATGTCATTGCCATTGTTCAACATGGTAAACCTGATCACAGTAGCGGATCCGCTTGAGACTGCATTCAAATATCCAAGACCTACGTTGCCTCCATACATGACACCGATAGAACCGCAGGTAGGAAAGTTCTATAACAGCCCAGTGGCGCTTGGCGCAGGAGCTGGAGCTGTGCTGTCAGTAACGTTTACGGCGTTGGGATGTAAACTGACTACG
>EU885653        591 bp          dna
ACGACACACTACTTATTTATAGTGGTAGTTGCTGTTAACAGCACATTACTTACTATCAACGCGGGAGACTATATATTCTACACTGACTGGGCGTGGACATCATTTGTGGTATTTTCCATATCACAGTCAACTATGCTTGTGGTCGGAGCAATCTACTATATGCTGTTCACAGGCGTTCCGGGAACTGCGACTTATTACGCGACAATTATGACAATTTATACTTGGGTGGCAAAAGGCGCGTGGTTT---GCCTTAGGATATCCATACGACTTCATCGTAGTGCCAGTTTGGATACCTTCCGCAATGCTGTTGGACCTCACGTACTGGGCCACTAGGAGAAACAAACATGCGGCAATTATTATCGGTGGGACACTGGTTGGACTTTCTTTGCCAATCTTCAACATGGTCAATTTGTTATTGGTCAGAGATCCATTGGAGATGGCTTTCAAGTATCCAAGACCTACTTTACCTCCGTATATGACGCCGATAGAACCTCAGGTCGGTAAGTTCTACAATAGTCCCGTGGCATTAGGTTCAGGTGCAGGAGCAGTACTTAGTGTTCCAATAGCAGCTCTAGGTGCAAAACTTAACACA
>EU885660        591 bp          dna
ACAACGCACTATTTGTTCATAGTAGTCGTTGCTGTCAACAGCACGCTGCTAACCATCAACGCAGGAGACTATATCTTCTACACAGACTGGATGTGGACCTCCTTCGTAGTATTCTCGGTCTCGCAGTCGACGATGCTTGCTGTGGGCGCGGTATACTACATGCTCTTCACAGGAGTACCTGGAACAGCCACATACTACGCCACAATCATGACAATCTACACATGGGTCGCAAAGGGCGCCTGGTTT---GCACTGGGCTATCCGTATGACTTCATTGTGGTACCTGTATGGATACCTTCGGCAATGTTGCTGGATCTCTCCTACTGGGCTACAAGACGGAACAAGCACGCTGCAATACTCATCGGTGGATCGCTGGTTGGCCTGTCGTTCCCGCTGTTCAACATGGTCAACTTGCTGCTCGTAAGGGACCCGCTGGAAGTGGCGTTCAAGTATCCTAGACCGACACTGCCTGCGTACATGACTCCGATCGAACCTCAGGTAGGCAAGTTCTACAACAGTCCTGTAGCCTTGGGTTCAGGTGCAGGAGCAGTGCTGACGGTGCCTATGACTGCGTTGGGCGCAAAACTCAACACG
>EU885671        591 bp          dna
TGTACTCACTACTTATTCATAGTAGTAGTAGCAGTAAACTCAACTTTGCTCACAATTAATGCTGGAGATTATATCTTCTACACTGATTGGGCATGGACGTCATTTACTGTATTCTCAATTTCACAAACTCTAATGTTAACAGTCGGTGCCGTATACTACCTAACGTTTACAGGCGTTGTGGAAACAGCGACATATTATGCGCTAATCATGACAGTCTATACGTGGGTTGCAAAAGGTGCATGGTTT---GCACTTGGTTATCCATATGACTTTATTGTCACACCAGTATGGATCCCTTCTGCGATATTGTTAGATTTGGCGTATTGGGCTACAAAGAAGAACAAGCACTCGCTGATACTGTTTGGCGGAGTTCTGGTAGGAATGTCATTACCACTGTTTAACATGGTAAATCTCATAACAGTGGCAGATCCACTAGAGACTGCTTTCAAGTATCCAAGACCAACATTGCCTCCTTACATGACACCGATAGAATCGCAGGTCGGAAAGTTCTATAACAGTCCGGTTGCGCTTGGTGCGGGAGCTGGTGCTGTGCTGTCTGTAACGTTTGCCGCGTTAGGTTGTAAACTGACTACG
>EU885679        591 bp          dna
ACAACGCATTATCTGTTCATAGTTGTCGTGGCTGTTAACAGCACGTTGCTGACTATTAATGCAGGAGACTACATATTCTACACAGATTGGGCTTGGACTTCGTTCGTCGTGTTCTCTATATCGCAGTCTACGATGCTTGTTGTGGGTGCCATCTATTACATGTTGTTTACGGGAGTGCCAGGGACAGCGACTTACTATGCCACTATAATGACGATTTATACCTGGGTTGCGAAGGGGGCTTGGTTT---GCTCTTGGATATCCGTACGACTTCATTGCGGTACCGGTGTGGATTCCATCTGCAATGTTGCTGGACCTGTCTTACTGGGCAACAAGAAGAAACAAACACGCTGCGATACTAATAGGAGGAACATTGGTTGGACTTTCACTGCCATTGTTTAACATGATCAACCTACTGACCATACGAGATCCACCAGAAATGGCGTTTAAGTATCCTAGGCCAACACTGCCTCCATACATGACACCAATCGAACCACAAGTCGGTAAATTCTATAATAGTCCAGTGGCCTTAGGAGCTGGCGCGGGAGCCGTGCTATCTGTGCCTATAGCAGCTTTGGGTGCAAAACTCAATACA
>EU885680        591 bp          dna
ACAACACACTACCTATTCATAGTAGTGGTTGCTGTCAACAGCACGCCGCTAACTATCAATGCGGGAGACTACATATTCTACACAGACTGGATGTGGAGCTCGTTTGTAGTATTTTCAATCTCTCAATCCACAATGCTTGTGGTTGGGGCAATATACTACATGTTATTCACTGGAGTTCCAGGGACAGCTACATACTACGCTACAATAATGACAATCTACACATGGGTTGCAAAGGGCGCATGGTTC---GCACTGGGCTATCCATATGACTTCATTGCAGTGCCTATATGGATACCTTCTGCAATGTTGTTAGATCTGACATATTGGGCAACAAGACGCAACAAGCACGCTGCAATCATTATCGGCGGAACATTGGTTGGTTTGTCATTCCCACTGTTCAATATGGTCAACCTACTGCTTATAAGAGACCCACTCGAGGTAGCCTTCAAGTATCCTAGGCCCACACTACCGGCATATATGACACCAATAGAACCTCAGGTAGGAAAGTTCTACAATAGTCCTGTCGCTCTTGGTTCGGGCGCTGGAGCGGTGCTGTCAGTTCCGATTGCTGCATTAGGTGCAAAGCTTAACACG
>EU885681        591 bp          dna
ACAACGCACTATTTGTTCATAGTAGTGGTTGCTGTCAATAGCACGCTGCTAACCATCAACGCCGGAGACTATATCTTCTACACAGACTGGATGTGGACCTCCTTCGTAGTGTTTTCGGTCTCGCAGTCAACTACGCTTGCTGTGGGCGCGATATACTACATGCTCTTCACAGGAGTACCTGGAACGGCCACATACTACGCTACAATCATGACAATCTACACTTGGGTCGCAAAGGGCGCATGGTTT---GCACTTGGCTATCCGTACGACTTCATCGTAGTACCTATTTGGATACCTTCAGCAATGCTGTTGGATCTTACATACTGGGCTACAAGACGGAACAAGCACGCTGCAATTATCATCGGTGGAACACTGGTTGGCCTATCGTTCCCGCTGTTCAACATGGTCAATCTGCTGCTCGTCAGGGATCCACTCGACGTGGCATTCAAGTATCCTAGACCGACTCTGCCTGCGTATATGACTCCGATCGAGCCTCAGGTAGGTAAGTTCTACAACAGTCCTGTAGCCTTGGGCTCGGGAGCATCAGCGGTGCTGACAGTGCCGATTGCTGCGTTGGGTGCGAAGCTTAACACG
>EU885684        591 bp          dna
ACAACGCACTATTTGTTCATAGTAGTGGTTGCTGTCAATAGCACACTGCTAACCATCAACGCAGGAGACTATATCTTCTACACAGACTGGATGTGGACCTCCTTCGTAGTGTTCTCGGTCTCGCAGTCAACTATGCTTGCTGTGGGCGCGATATACTACATGCTCTTCACAGGAGTACCTGGAACGGCCACATACTACGCTACAATCATGACAATCTACACATGGGTCGCAAAAGGCGCATGGTTT---GCACTGGGCTATCCGTACGACTTCATCGTGGTTCCGGTTTGGATACCTTCAGCAATGCTGTTGGACTTAACATACTGGGCTACAAGACGGAACAAGCACGCTGCAATCATCATTGGTGGAACACTGGTTGGCCTATCGTTCCCGCTTTTCAACATGGTCAATCTGCTGCTCGTCAAGGATCCACTTGAAACGGCTTTCAAGTATCCTAGACCGACACTGCCTGCGTACATGACTCCGATCGAGCCTCAGGTAGGTAAGTTCTACAACAGTCCTGTAGCCCTGGGCTCAGGAGCAGGAGCGGTGCTGACAGTGCCGATCGCTGCGTTGGGTGCGAAGCTAAACACG
>EU885698        591 bp          dna
ACAACGCACTATTTGTTCATAGTAGTGGTTGCTGTCAACAGTACGCTGCTAACCATCAACGCAGGAGACTATATCTTCTACACAGACTGGATGTGGACCTCCTTCGTAGTATTCTCGGTCTCGCAGTCGACGATGCTTACTGTGGGCGCGATATACTACATGCTCTTCACAGGAGTGCCAGGGACGGCCACATACTACGCCACAATCATGACAATCTACACATGGGTTGCAAAGGGTGCATGGTTT---GCACTGGGCTATCCGTATGACTTCATTGTGGTACCTGTTTGGATACCTTCAGCAATGCTGCTGGATCTGTCCTACTGGGCTACAAGGCGGAACAAGCACGCCGCAATCCTGATAGGTGGATCACTGGTTGGCCTATCATTCCCGCTGTTCAACATGGTCAACCTGCTGCTCGTCAGGGACCCACTCGAAGTGGCATTCAAGTATCCTAGACCGACGCTGCCTGCGTACATGACACCGATCGAGCCTCAGGTGGGTAAGTTCTACAACAGTCCTGTAGCCTTAGGCTCAGGAGCAGGAGCGGTGCTGACAGTGCCGATCGCTGCGTTGGGTGCGAAGCTTAACACG
>EU885709        591 bp          dna
ACAACGCACTATTTATTCATAGTAGTGGTTGCTGTCAACAGCACACTGCTAACCATCAACGCAGGAGACTATATTTTCTACACAGACTGGATGTGGACCTCCTTCGTAGTATTCTCGATCTCCCAGTCGACGATGCTTACTGTGGGCGCGATATACTACATGCTCTTCACAGGAGTACCTGGAACGGCCACATACTACGCCACAATCATGACAATCTACACATGGGTCGCAAAGGGCGCATGGTTC---GCACTGGGCTATCCGTACGACTTCATTGTGGTTCCGGTTTGGATACCTTCAGCAATGCTGTTGGACCTGTCCTACTGGGCTACAAGACGGAACAAGCACGCTGCAATCCTGATAGGCGGATCGCTGGTTGGCCTCTCCTTACCGCTGTTCAACATGGTCAACCTGCTGCTCGTCAGAGACCCGCTCGAAGTGGCATTCAAGTATCCTAGACTGACGCTGCCTGCGTACATGACTCCGATCGAACCTCAGGTGGGCAAGTTCTACAACAGTCCTGTCGCCTTGGGTTCAGGTGCAGGAGCAGTGCTGACGGTTCCGATGGCTGCGTTGGGCGCAAAACTTAACACG
>EU885711        591 bp          dna
ACAACGCACTATCTATTCATAGTTGTAGTTGCAGTAAATAGCACTCTACTAACAATTAATGCAGGAGACTATATCTTCTACACCGACTGGGCTTGGACTTCGTTCGTAGTATTTTCGATCTCACAATCTACTATGCTTGCAGTAGGAGCGATATACTATATGCTCTTCACAGGAGTTCCAGGAACCGCTACATATTATGCGACAATTATGACAATTTACACATGGGTTGCAAAAGGTGCATGGTTT---GCATTAGGATACCCATATGACTTTGTGACAACACCAGTATGGATACCATCAGCAATGCTGTTAGATCTTACATACTGGGCTACAAGACGCAACAAGCATGCTGCCATAATTATCGGTGGAACTTTGATAGGTCTGTCACTGCCATTGTTCAACATGATAAACCTATTATTGGTTAGAGACCCACTTGAAGTCGCCTTTAAGTATCCTAGACCCACACTTCCCCCGTACATGACACCTATAGAGCCTCAGGTTGGCAAGTTCTACAATAGCCCTGTAGCGTTAGGTTCTGGTGCAGGTGCAGTGTTAACTGTGCCAATAGCGGCGCTCGGTGCTAAATTAAACACG
>EU886009        591 bp          dna
TGTACTCACTACTTATTCATAGTAGTAGTCGCAGTAAACTCTACTCTGCTTACTATCAATGCAGGAGACTACATCTTCTATACTGATTGGGCCTGGACATCGTTTGTAGTATTCTCAATATCTCAAACATTGATGCTTGCGGTAGGTGCGTCATATTATCTGACATTTACTGGAGTTCCAGGAACCGCAACGTATTATGCGCTGATTATGACAGTCTATACTTGGATTGCTAAAGGTGCATGGTTC---GCATTAGGTTACCCATACGACTTCATCGTTACACCAGTTTGGCTTCCGTCAGCAATGCTGTTGGATCTGGCTTACTGGGCGACAAAGAAGAATAAGCACTCCTTGATACTGTTCGGCGGAGTCTTAGTTGGAATGTCATTACCACTATTCAACATGGTCAATTTGATCACAGTGGCTGACCCACTAGAGACTGCATTCAAGTATCCAAGACCGACGTTACCACCATACATGACACCGATAGAACCGCAGGTAGGTAAGTTCTACAACAGCCCAGTTGCACTTGGTGCAGGTGCTGGAGCAGTGCTATCAGTGACGTTCACAGCCTTGGGTTGTAAACTCACAACG
>EU886033        591 bp          dna
TGTACACATTACTTATTCATAGTAGTTGTTGCAGTTAACTCTACTTTGCTAACCATTAATTCTGGAGATTATATTTTCTATACTGACTGGGCCTGGACATCATTTGTAGTATTCTCTATAGCTAACACGTTGATGACGGTAGTTGGAGCTGTATATTACATCACATTTACTGGTGTTCCTGGTACAGGTGCATATTATGGCTTAATAATGCAAGTCTATACATGGGTTGCAAAGGTTGCATGGATG---GCACTAGGTTATCCAGTTGATTTCATTGTTCATCCTATGTGGATACCATCGTGTATGCTATTGGACTTGGCATATTGGGCGACAAAGAAGAATAAGCACTCGCTGATATTCTTTGGTGGCGTTTTAGTCGGAATGTCAATGCCGCTGTTTAACATGGTACAATTGATGTTGATTAATGACCCTCTAGAAACTGCATTCAAGTATCCAAGACCAACATTGCCTCCATATATGACGCCTATAGAACCGCAGGTAGGTAAGTTCTACAATAGCCCAGTAGCACTGGGAGCGGGAGCTGGATCTGTTCTATCGGTGACATTTGCGGCACTAGGCTGTAAGCTTAATACT
>EU886039        591 bp          dna
TGTACCCATTATTTGTTTATAGTTGTAGTTGCAGTAAACTCTACTCTGTTAACAATTAACTCTGGTGACTATATCTTCTATACAGATTGGGCCTGGACCTCATTTGTAGTATTTTCTATAGCTAACACTTTGATGACAGTTGTCGGTGCTGTGTATTATCTTACATTTACTGGTGTACCCGGTACTGCATCGTATTACGGTTTGATTATGCAGGTCTATACATGGGTTGCAAAAGTTGCATGGTTT---GCACTTGGTTATCCAGTAGATTTCATTGTTCATCCAATGTGGATTCCATCGTGTATGTTATTGGACTTGGCATATTGGGCAACAAAGAAAAATAAACACTCGCTGATATTCTTTGGCGGAGTTTTAGTAGGAATGTCAATGCCACTGTTCAACATGGTACAGTTGATGTTGATAGCAGATCCACTAGAAACTGCATTCAAGTATCCAAGACCAACATTGCCTCCATACATGACGCCGATAGAACCGCAGGTAGGTAAGTTCTATAACAGCCCAGTAGCTCTTGGAGCGGGAGCTGGATCGGTACTAGCATGTACATTTGCGGCATTAGGTTGTAAGCTCAATACG
>EU886054        591 bp          dna
TGTACTCATTATCTGTTTATTGTCGTAGTTGCGGTAAACTCAACTTTATTGACAATTAACTCTGGTGACTATATCTTCTATACTGATTGGGCCTGGACTTCATTTGTAGTATTTTCTATAGCTAATACTTTGATGACAGTTGTTGGTGCTGTGTACTATCTTACATTTACTGGTGTACCAGGTACTGCATCGTATTACGGTTTGATTATGCAAGTCTATACTTGGGTTGCAAAAGTTGCATGGTTT---GCACTTGGTTACCCAGCAGACTTCATTGTTCATCCAATGTGGATTCCATCGTGTATGTTATTGGACTTGGCATATTGGGCGACAAAGAAGAATAAACACTCGCTGATATTCTTTGGCGGAGTTTTAGTCGGAATGTCAATGCCACTGTTCAACATGGTACAGTTGATGTTGATAGCAGATCCACTAGAAACTGCATTCAAGTATCCAAGACCAACATTACCACCATACATGACGCCGATAGAACCGCAGGTAGGTAAGTTCTATAACAGCCCAGTAGCTCTTGGAGCGGGAGCTGGATCGGTACTAGCATGTACATTTGCAGCATTGGGTTGTAAGCTCAATACG
>EU886088        591 bp          dna
TGTACTCATTATTTATTCATAGTTGTAGTTGCAGTCAACTCAACTTTGTTAACAATTAACTCGGGTGACTATATCTTCTACACTGATTGGGCTTGGACATCATTTGTGGTATTCTCAATTGCCAACACTCTGATGACTGTTGTTGGCGCTGTCTATTATCTTACATTTACAGGTGTACCTGGTACTGCATCGTATTACGGTCTGATTATGCAGGTCTATACATGGGTTGCAAAAGTTGCATGGTTT---GCACTTGGTTATCCGGTAGACTTTATTGTTCACCCAATGTGGATTCCATCTTGTATGCTGTTGGACTTGGCGTATTGGGCTACAAAGAAGAATAAACATTCGCTGATATTCTTTGGTGGAGTTTTAGTTGGAATGTCAATGCCACTGTTCAATATGGTACAATTAATGTTGATTGCAGATCCACTAGAAACTGCATTCAAGTATCCAAGACCAACATTGCCTCCATACATGACGCCTATAGAACCGCAAGTCGGTAAGTTCTACAATAGCCCAGTAGCTCTGGGAGCGGGAGCTGGATCGGTATTAGCATGTACATTTGCGGCATTAGGCTGTAAGCTTAACACG
>EU886109        591 bp          dna
TGTACTCATTACTTATTCATAGTAGTAGTTGCAGTAAACTCTACTTTACTAGTAATTAACGCGGGAGATTATATCTTCTATACTGATTGGGCCTGGACTTCATTTGTAGTATTTTCCATCGCTAACACTCTCATGGTTACTGTTGGTGCTGTGTATTATCTCACTTTTACAGGTGTACCTGGTACTGCAACGTATTATGGTCTGATTATGCAAGTCTATACATGGGTTGCAAAAGTTGCGTGGTTT---GCACTTGGTTATCCAGTGGACTTTATTGTTCATCCAATGTGGATTCCATCTTGTATGCTTTTGGACTTGGCGTATTGGGCGACAAAGAAAAATAAACATTCGCTAATATTCTTTGGTGGAGTTTTAGTTGGAATGTCAATGCCACTGTTCAATATGGTACAGTTGATGTTGATTGCGGATCCACTAGAAACTGCATTTAAGTATCCAAGACCTACATTGCCTCCATACATGACGCCTATAGAACCGCAGGTCGGTAAGTTCTACAATAGCCCAGTAGCTCTGGGAGCGGGAGCTGGATCGGTACTAGCGTGTACATTTGCAGCATTAGGCTGTAAGCTTAATACG
>EU886125        591 bp          dna
TGTACTCATTACTTATTCATAGTAGTAGTTGCAGTAAACTCCACTTTACTAGTAATTAACGCGGGAGATTATATCTTCTATACTGATTGGGCCTGGACTTCATTTGTAGTATTTTCCATCGCTAACACTCTCATGGTTACTGTTGGTGCTGTGTATTATCTTACTTTTACAGGTGTACCTGGTACTGCAACGTATTATGGTCTGATTATGCAAGTCTATACATGGGTTGCAAAAGTTGCGTGGTTT---GCACTTGGCTATCCAGTAGATTTCATCGTTCATCCAATGTGGATTCCATCTTGTATGTTATTGGACTTGGCGTATTGGGCGACAAAGAAGAATAAACACTCGCTGATATTCCTTGGTGGAGTTTTAGTCGGAATGTCAATGCCACTGTTCAATATGGTACAGTTGATGTTGATTGCGGATCCATTAGAAACTGCATTCAAGTATCCAAGACCAACATTGCCTCCCTACATGACGCCTATAGAACCGCAGGTCGGTAAGTTCTACAATAGCCCAGTAGCTCTGGGAGCGGGAGCTGGAGCTGTACTAGCGTGTACATTTGCAGCATTAGGCTGTAAGCTTAACACA
>EU886137        591 bp          dna
TGTACTCACTACTTGTTCATAGTAGTAGTCGCAGTAAACTCCACTTTGCTTACTATCAATGCAGGAGACTACATCTTCTATACTGATTGGGCCTGGACATCGTTTGTAGTATTTTCAATATCTCAAACTCTGATGCTCGCAGTAGGTGCAGCATATTATCTGACCTTCACTGGAGTTCCAGGAACCGCAACGTATTATGCGCTGATTATGACAGTCTATACTTGGATTGCCAAAGGTGCATGGTTC---GCATTAGGTTACCCATATGACTTTATTGTCACACCGGTCTGGCTTCCGTCAGCAATGCTGATGGATCTGGCGTACTGGGCGACAAAGAAGAATAAGCACTCCTTGATACTATTCGGTGGAGTACTCGTTGGAATGTCCTTGCCACTATTCAACATGGTAAATCTGATTACCGTGGCAGACCCACTCGAGACTGCATTCAAGTATCCGAGACCGACGTTACCACCATACATGACACCGATAGAGCCGCAGGTAGGTAAATTCTACAACAGCCCAGTTGCACTTGGTGCAGGTGCTGGAGCAGTACTATCAGTGACGTTCACAGCGTTGGGTTGTAAACTCACAACG
>EU886183        591 bp          dna
TGTACTCACTACTTATTCATAGTTGTAGTTGCAGTCAATTCCACTTTGTTAACAATTAACTCTGGAGATTATATCTTCTATACAGATTGGGCCTGGACATCATTTGTAGTATTCTCAATTGCTAATACTCTGATGACTGTTGTTGGTGCTGTGTACTATCTTACATTTACTGGCGTACCTGGTACGGCAACGTATTATGGTCTGATTATGCAAGTCTATACATGGGTTGCAAAAGTTGCGTGGTTT---GCACTTGGCTATCCAGTGGATTTCATCGTTCATCCGATGTGGATTCCATCTTGTATGTTGTTGGACTTGGCATATTGGGCGACAAAGAAGAATAAACACTCGCTGATATTCTTTGGTGGAGTTTTAGTTGGAATGTCAATGCCACTGTTCAACATGGTACAGTTGATGTTGATAGCGGATCCACTAGAAACTGCATTCAAGTATCCAAGACCAACATTGCCTCCATACATGACGCCGATAGAGCCGCAGGTAGGTAAGTTCTACAATAGCCCAGTAGCTTTGGGAGCGGGAGCTGGAGCGGTACTAGCATGTACATTTGCAGCATTAGGTTGTAAGATGAATACG
>EU925258        591 bp          dna
ACTACCCACTATTCGTTCATTGTTGTTGTCGCAGTAAACAGTACCTTGCTTACGATCAATGCAGGAGATTATATTTTTTACACTGACTGGGCATGGACATCATTTGTCGTATTTTCAATTTCTCAATCAACAATGCTTGTAGTAGGAGCTATATACTATATGTTATTCACGGGTGTTCCTGGAACAGCTACGTACTATGCAACTATCATGACAATTTATACTTGGGTTGCCAAAGGTGCATGGTTT---GCACTTGGCTATCCATATGACTTTGTCACAGTACCGGTTTGGATACCGTCGGTTATGTTATTAGATTTGGCGTACTGGGCAACGAGAAGAAACAAACACGCTGCAATAATTATCGGTGGAGTATTAGTTGGAATGTCCTTGCCTCTATTTAACATGATAAACTTATTGTTAGTAGCAGATCCTTTAGAGACGGCATTTAAATATCCACGACCTACCCTACCACCATACATGACGCCCATTGAACCTCAGGTAGGAAAGTTCTATAATAGTCCTGTTGCATTAGGAGCAGGTGCAGGTGCGGTACTCTGTGTTCCTATTGCTGCATTGGGTGCAAAACTTAATACT
>EU925261        591 bp          dna
TGTACACACTACTTATGCATAGTAGTAGTTGCAGTTAACTCAACACTGTTAACAATTAATGCAGGAGATTACATCTTCTACACTGACTGGGCTTGGACTTCGTACACGGTATTTTCAATATCGCAAACGTTGATGCTTATTGTAGGTGCAACATATTACCTAACATTTACAGGCGTTCCAGGCACAGCAACGTACTACGCTCTAATTATGACAGTATACACATGGATAGCAAAAGGCGCATGGTTT---TCGCTAGGATATCCATATGACTTCATCGTTACTCCGGTTTGGCTACCATCAGCAATGCTGTTGGACTTAGTATACTGGGCAACAAAGAAGAACAAGCACTCCTTGATACTGTTTGGCGGCGTACTGGTAGGAATGTCATTACCATTATTCAATATGGTTAACCTGATAACAGTAGCAGACCCACTAGAAACGGCATTCAAATATCCAAGACCAACATTGCCACCATACATGACACCAATAGAACCTCAAGTTGGAAAGTTCTATAACAGCCCAGTGGCTTTAGGTGCAGGTGCGGGTGCAGTATTGGCATGTACTTTTGCAGCGTTAGGTTGTAAACTGAACACT
>EU925286        591 bp          dna
ACAACGCATTATCTGTTCATAGTTGTCGTGGCTGTTAACAGCACTCTACTGACTATTAATGCAGGAGACTACATATTCTACACTGACTGGGCTTGGACTTCATTCGTCGTGTTCTCTATATCGCAGTCAACGATGCTTGTTGTGGGTGCCATCTATTACATGTTGTTTACGGGAGTGCCAGGGACAGCGACCTACTATGCCACTATAATGACGATTTATACATGGGTTGCAAAAGGGGCTTGGTTT---GCTCTTGGATATCCATACGACTTCATCGCGGTACCGGTGTGGATTCCATCAGCAATGTTGCTGGACCTGTCTTACTGGGCAACAAGAAGGAACAAACACGCGGCGATCCTAATAGGAGGAACATTGGTTGGACTTTCACTGCCATTGTTTAATATGATCAACCTATTGACGATACGCGATCCGCTAGAAATGGCATTCAAGTATCCTAGGCCAACATTGCCTCCATACATGACACCAATAGAACCACAAGTCGGTAAATTCTACAATAGTCCAGTAGCCTTAGGAGCTGGCGCAGGAGCCGTGCTAGCTGTGCCAATAGCAGCTTTGGGTGCAAAACTCAATACA
>EU925345        591 bp          dna
TGTACACACTACTTGTTCATAGTAGTAGTTGCAGTTAACTCAACACTGTTAACAATTAATGCAGGTGACTACATCTTCTACACTGACTGGGCTTGGACTTCGTACACGGTATTCTCAATATCGCAAACGTTGATGCTTGTCGTAGGTGCAACATATTACCTAACGTTTACAGGTGTTCCAGGTACAGCAACGTACTACGGCCTTATTATGACAGTATACACATGGGTAGCAAAGGGTGCATGGTTT---TCACTTGGATATCCATATGACTTCATTGTAACCCCAGTTTGGTTACCATCAGCAATGCTGCTTGATCTTGCCTATTGGGCAACAAAGAAGAACAAGCATTCATTGATACTGTTTGGCGGAGTACCAGTAGGAATGTCATTACCATTATTCAACATGGTAAACCTGATAACAGTAGCAGACCCACTTGAAACGGCCTTCAAATATCCAAGACCAACATTACCACCATACATGACACCAATAGAGCCTCAGGTAGGTAAATTCTATAACAGTCCAGTCGCACTGGGTGCAGGTGCTGGTGCAGTTTTGTCGGTAACGTTTACAGCATTGGGTTGTAAACTAAACACT
>EU925354        591 bp          dna
TGTACTCACTACTTATTCATAGTAGTAGTCGCAGTCAATTCAACTCTGCTTACAATTAATGCAGGTGACTATATCTTCTACACCGATTGGGCTTGGACATCCTTTGTAGTATTTTCCATCTCACAAACTTTGATGCTTTGTGTTGGTGCAACATATTACCTAACATTTACAGGAGTTCCAGGTACCGCAACTTACTACGCGTTGATCATGACAGTGTATACATGGGTAGCAAAAGGTGCATGGTTT---GCACTTGGATATCCATATGACTTCATTGTTACACCAGTGTGGATTCCATCAGCAATGTTGTTGGACTTGGCATATTGGGCAACAAAGAAGAACAAACACTCTCTGATACTATTCGGCGGAGTATTGTGTGGAATGTCGTTACCATTGTTCAACATGGTAAACCTGATTACCGTAGCGGATCCATTGGAGACTGCATTCAAGTATCCAAGACCTACGTTGCCACCATACATGACACCGATAGAACCCCAGGTAGGGAAGTTCTATAATAGTCCAGTTGCGCTTGGAGCAGGAGCTGGAGCTGTGTTGTCTGTAACGTTTACGGCGTTGGGATGTAAACTGACTACG
>EU925362        591 bp          dna
TGTACCCACTACTTATTCATAGTAGTAGTTGCGGTTAACTCTACACTGTTAACAATTAATGCAGGTGACTACATTTTCTATACTGACTGGGCTTGGACATCGTTTACGGTATTTTCAATATCGCAAACGTTGATGCTCGCGGTAGGTGCTACATATTACCTAACGTTTACCGGCGTTCCAGGAACAGCAACGTACTACGGCCTTATTATGACAGTATATACGTGGATTGCAAAAGGTGCATGGTTT---GCACTTGGATATCCATACGACTTCATTGTAACACCAATTTGGTTACCATCAGCGATGTTGCTTGATCTTGCCTATTGGGCCACAAAGAAGAACAAACACTCACTGATACTGTTTGGCGGAGTACTAGTAGGAATGTCATTACCACTATCCAATATGGTAAATCTGATAACAGTCGCAGACCCACTAGAAACGGCCTTCAAATATCCGAGACCAACATTACCACCATACATGACACCGATAGAGCCTCAGGTAGGTAAATTCTATAACAGTCCAGTGGCTTTAGGTGCAGGTGCAGGTGCAGTCTTGTCGGTAACGTTTACGGCATTAGGTTGTAAACTGAATACT
>FJ227153        591 bp          dna
TGTACTCATTACTTATTCATAGTAGTGGTAGCAGTCAACTCGACTCTGCTTACAATTAACGCAGGTGACTATATCTTCTACACAGATTGGGCTTGGACATCCTTTGTAGTATTCTCCATCTCACAAACTTTGATGCTTTGTGTTGGTGCAGCATATTATCTTACATTTACAGGAGTTCCAGGTACAGCAACGTATTACGCGTTGATCATGACGGTGTATACATGGGTAGCAAAAGGTGCATGGTTT---GCATTAGGTTATCCATATGACTTCATTGTTACACCAGTATGGATTCCATCGGCAATGCTGTTGGACTTGGCGTATTGGGCAACAAAGAGGAACAAGCACTCTCTGATCCTGTTCGGCGGAGTACTGTGTGGAATGTCATTACCATTATTCAACATGGTAAACCTGATTACAGTAGCAGATCCATTGGAGACTGCATTCAAGTATCCAAGACCTACGTTGCCACCATACATGACACCGATAGAACCGCAGGTAGGAAAGTTCTATAATAGCCCAGTTGCGCTTGGCGCAGGAGCTGGAGCTGTGTTGTCTGTAACGTTTACGGCGTTGGGATGTAAACTGACTACG
>FJ227155        591 bp          dna
TGTACACACTACTTGTTCATAGTAGTAGTTGCAGCTAACTCAACACTGTTAACAATTAATGCAGGTGACTACATCTTCTACACTGACTGGGCCTGGACTTCATACACGGTATTTTCAATATCGCAAACCTTGATGCTTGTAGTAGGTGCAACCTATTATCTAACATTTACAGGTGTTCCAGGAACAGCTACGTATTACGGCCTAATAATGACAGTATATACGTGGGTAGCAAAAGGTGCATGGTTT---GCACTAGGATACCCATATGACTTCATTGTAACTCCAATTTGGTTACCATCAGCTATGTTGCTTGATTTGGCTTATTGGGCTACAAAGAAGAACAAGCATAGCTTGATACTGTTTGGCGGTGTACTGGTAGGAATGTCATTACCATTGTTCAATATGGTAAACCTGATAACAGTCGCAGACCCACTAGAAACGGCATTCAAATATCCAAGACCAACGTTGCCACCATACATGACACCTATAGAACCTCAAGTAGGCAAGTTCTATAACAGCCCTGTAGCACTTGGTGCTGGAGCTGGCGCAGTATTGTCGGTAACGTTTGCAGCATTGGGTTGTAAACTCAATACT
>FJ227156        591 bp          dna
ACAACTCACTATTTGTTCATAGTTGTTGTTGCAGTAAATAGTACATTGCTTACAATCAACGCAGGAGATTATATCTTCTATACTGACTGGGCATGGACATCATTCGTTGTGTTTTCTATCTCTCAATCCACTATGCTTGTGGTAGGAGCTATATACTATATGTTATTTACGGGTGTTCCTGGTACAGCTACGTATTATGCAACTATAATGACGATTTATACATGGGTTGCCAAAGGAGCATGGTTT---GCATTGGGATACCCATACGATTTTGTCGTGGTCCCTGTTTGGATACCATCTGCAATGCTATTAGATCTGTCCTACTGGGCAACAAGGAGAAACAAGCATGCTGCAATACTGATTGGCGGAGTATTGGTTGGAATGTCATTGCCATTGTTTAATATGATTAACCTCTTGCTAGTTGCTGACCCACTAGAAATGGCATTTAAATATCCACGACCAACTCTACCACCATATATGACTCCAATTGAACCACAAGTAGGAAAGTTCTATAACAGTCCTGTTGCCCTAGGAGCGGGAGCCGGAGCTGTCCTTTGTGTTCCTATAGCGGCGTTGGGAGCAAAACTCAACACA
>FJ227711        591 bp          dna
TGTACTCACTACTTGTTCATAGTAGTGGTGGCAGTCAACTCGACCTTGTTGACAATCAACGCAGGAGACTACATATTCTATACTGACTGGATGTGGACATCTTATGTGATATTTACACTATCACAGTCATTGATGCTCGCAGTCGGTGCAGCATACTACCTCACGTTCACTGGTGTACCAGGAACCGCAACATACTATGCACTTATCATGACAGTGTATACATGGATTGCAAAAGGTGCGTGGTTC---TCTCTGGGATATCCATATAGCTTCATCGTAGTACCAATGTGGATTCCATCAGCGATACTGATGGATTTGGCATATTGGGCCACAAAGAGAAACAAGCACTCTTTGATACTAATCGGTGGAGTACTCTGTGGAATGTCTATGTCGATGTTCAACATGATCAATCTATTGACAATAGATGATCCTCTTGAGACTGCCTTCAAATATCCAAGAACAACATTGCCTCCATACATGACGCCAATAGAACCCCAAGTAGGGAAGTTCTATGATAGTCCGGTCGCGCTGGGCGCAGGTGCTGGTGCAGTTTTGACGGTAACAATGACTGCATTAGGCTGCAAACTCACAACT
>FJ227726        591 bp          dna
TGTACTCACTACTTATTCATAGTAGTGGTAGCAGTCAACTCGACCTTGTTGACAATCAACGCAGGAGACTACATCTTCTATACTGACTGGATGTGGACATCTTATGTGATATTTACACTATCACAATCATTGATGCTCGCAGTCGGTGCAGCATACTACCTTACGTTCACTGGAGTTCCAGGAACAGCAACATACTATGCACTAATAATGACCGTGTATACGTGGGTTGCAAAAGGTGCGTGGTTC---TCCTTAGGATATCCGTACAGTTTCATCGTGGTACCAATGTGGATTCCATCGGCAATACTGATGGATTTGGCATATTGGGCAACAAAGAGAAACAAACACTCTTTGATCCTAATAGGCGGTGTACTCTGTGGAATGTCAATGTCGTTGTTCAACATGATCAATCTAATCACAATAGATGATCCTCTTGAGACTGCTTTCAAATACCCAAGAACCACATTGCCTCCATACATGACACCAATAGAACCCCAAGTGGGAAAGTTCTATGATAGTCCGGTCGCTTTAGGTGCAGGTGCTGGTGCAGTATTAACGGTAACAATGACTGCATTGGGATGCAAACTAACAACA
>FJ227731        591 bp          dna
TGTACTCACTACTTATTCATAGTAGTGGTAGCAGTCAACTCGACCTTGTTGACAATCAACGCAGGAGACTACATCTTCTATACTGACTGGATGTGGACATCATATGTGATATTTACATTATCACAATCATTGATGCTCGCAGTCGGTGCAGCATACTATCTGACGTTTACTGGAGTTCCAGGAACGGCAACATACTATGCACTGATAATGACAGTGTATACATGGGTAGCAAAAGGTGCATGGTTC---TCCTTAGGATATCCGTACAGTTTCATCGTAGTACCAATGTGGATTCCGTCGGCAATACTGATGGATTTGGCATATTGGGCAACAAAGAGAAACAAACACTCTTTGATCCTAATAGGCGGTGTACTCTGTGGAATGTCTATGTCGTTATTCAACATGATCAATCTAATCACAATAGATGATCCTCTTGAGACTGCTTTCAAATACCCAAGAACCACATTGCCTCCGTACATGACTCCTATAGAACCACAAGTAGGAAAGTTCTATGATAGTCCTGTCGCTTTAGGTGCAGGTGCTGGTGCAGTTCTGACAGTCACAATGACTGCTCTAGGATGCAAACTAACAACC
>FJ227756        591 bp          dna
TGTACTCACTACTTATTCATAGTAGTGGTAGCAGTCAACTCGACCTTGTTGACAATCAACGCAGGAGACTACATCTTCTATACTGACTGGATGTGGACATCTTATGTGATATTTACACTATCACAATCATTGATGCTCGCAGTCGGTGCAGCATATTACCTAACGTTCACTGGAGTTCCAGGAACAGCAACATACTATGGACTTATCATGACAGTGTATACGTGGGTTGCAAAAGGTGCATGGTTC---TCTTTAGGATATCCATACAGCTTCATCGTTGTACCTATGAGGATTCCATCAGCAATATTGATGGATCTGGCATACTGGGCAACAAAGAGAAACAAACACTCTTTGATATTGATAGGCGGTGTGCTCTGTGGAATGTCTATGTCGTTGTTCAACATGATCAATCTAATCACAATAGATGATCCTCTTGAGACTGCTTTCAAATACCCAAGAACCACATTGCCTCCATACATGACACCAATAGAACCACAAGTAGGAAAGTTCTATGATAGTCCCGTGGCTTTAGGCGCAGGAGCTAGTGCAGTATTGACAGTAACAATGGTTGCATTAGGATGCAAACTAACGACA
>FJ227759        591 bp          dna
ACAACGCACTATCTATTCATAGTAGTCGTTGCTGTTAACAGTACACTATTGACGATCAATGCTGGTGACTATATCTCCTACACCGATTGGGCTTGGACTTCATTTGTCGTATTTTCTATTTCACAATCTACTATGCTTGTGGTAGGAGCGATATATTACATGCTCTTCACAGGAGTTCCAGGTACGGCCACATACTATGCTACAATTATGACTATATATACATGGGTTGCAAAAGGTGCATGGTTC---GCTTTGGGATATCCATACGATTTCATCGTAGTACCAGTTTGGATTCCTTCTGCAATGCTATTAGACCTGTCATATTGGGCAACAAGGAGAAACAAACATGCTGCGATCCTAATTGGTGGAACACTAGTTGGAATGTCACTACCGGTATTCAACATGATAAACCTACTACTGGTTAAGGGTCCTTTAGAAATGGCATTCAAGTATCCTAGACCCACATTACCGCCGTATATGACGCCAATAGAACCCCAGGTCGGTAAGTTCTATAATAGTCCAGTGGCTTTGGGAGCAGGAGCAGGAGCTGTTCTTAGTGTTCCGATAGCTGCATTGGGTGCTAAACTCAATACT
>FJ227777        591 bp          dna
TGTACACACTACTTGTTCATAGTAGTAGTCGCAGTCAACTCAACTCTGCTAACAATTAATGCAGGAGACTATATCTTCTACACTGATTGGGCTTGGACATCCTTTGTAGTATTCTCCATATCGCAAACATTAATGCTTACGGTAGGAGCTGTTTACTACCTAACATTTACTGGTGTTCCAGGAACAGCAACGTATTACGCATTAATAATGACAGTGTATACATGGATAGCCAAAGGTGCATGGTTT---TCACTTGGATACCCATATGACTTCATTGTAACTCCAGTATGGATTCCATCAGCAATGTTGTTGGATTTGGCATATTGGGCAACAAAGAAGAACAAACACTCATTGATACTGTTTGGCGGAGTAATGGTTGGAATGTCGTTGCCGTTATTTAACATGATTAATTTAATTACGGTAGCTGATCCACTAGAGACTGCATTCAAATATCCAAGACCCACGCTACCTCCATACATGACACCAATAGAACCTCGGGTAGGTAAGTTCTATAACAGTCCAGTTGCGCTAGGCGCAGGTGCTGGTGCTGTGTTGTCAGTTACGTTTGCCGCATTAGGTTGTAAACTTAATACT
>FJ227782        591 bp          dna
TGTACTCACTACTTATTCATAGTAGTAGTCGCAGTAAACTCAACTTTGTTGACAATTAATACTGGTGACTATATCTTCTATACAGACTGGGCCTGGACATCATACACAGTGTTCTCCATTGGAAACATTCTCATGATATCTGTTGGTGCAACATACTATCTGTTGTTCACAGGAGTTCCAGGAACAGCTTCGTATTATGGCCTAATTATGCAGGTATATACTTGGGTGGCAAAAGGTGCATGGTTT---GCACTTGGATATCCATACGACTTTATCGTAGTCCCTATGTGGATTCCGTCATGCATGTTGTTAGACTTAGCATATTGGGCGTCAAAGAAGAACAAGCACTCGCTGATACTGTTTGGCGGCGTACTTGTAGGAATGTCATTCCCATTGTTCAACATGATAAACTTGTTGACAGTCGCAGACCCACTTGAAACAGCGTTCAAATATCCAAGACCAACGCTACCACCATACATGACACCAATTGAACCGCAGGTCGGAAAGTTCTATAACAGTCCGGTTGCGCTGGGTGCAGGTACTGGTTCAGTCTTGGCAGTTACGTTTACGGCACTGGGTGCTAAACTCAATACG
>FJ227786        591 bp          dna
TGTACCCACTACTTATTCATAGTAGTAGTCGGAGTTAACTCAACACTGTTAACAATTAACGCAGGTGACTACATCTTCTACACTGACTGGGCTTGGACTTCGTACACGGTATTTTCAATATCGCAATCGTTGATGCTTGTAGTAGGTGCAACATGCTATCTTACGTTTACAGGCGTTCCAGGCACGGCAACGTATTACGGCCTTATAATGACAGTATATACATGGGTAGCAAAAGGTGCATGGTTT---GCACTTGGATATCCATACGACTTCATCGTAACCCCAATTTGGATACCATCAGCAATGTTGCTTGATTTGGTTTATTGGGCTACAAAGAAGAACAAGCACTCCTTGATACTGTTTGGCGGTGTACTGGTAGGAATGTCATTACCGTTGTTCAACATGGTAAACCTGATGACAGTGGCAGACCCACTAGAAACGGCCTTCAAATATCCAAGACCAACATTACCACCATACATGGTACCGATAGAACCCCAAGTAGGTAAGTTCTATAACAGTCCAGTTGCCCTAGGTGCTGGTGCTGGTGCAGTGTTGGCGGTAACGTTTGCGGCGCTAGGTTGTAAACTCAACACT
>FJ227787        591 bp          dna
TGTACACACTACTTGTTCATAGTAGTAGTTGCAGTTAACTCTACACTGTTAACAATTAATGCAGGAGACTACATCTTCTACACTGACTGGGCTTGGACTTCGTACACGGTATTCTCAATATCGCAAACGTTGATGCTTATTGTAGGTGCAACATATTACCTAACATTTACAGGCGTTCCAGGCACAGCAACGTACTACGCTCTTATTATGACAGTATACACATGGGCGGCAAAAGCCGCATGGTTT---TCACTCGGATACCCATATGACTTCATTGTAACTCCAGTTTGGCTACCTTCAGCGATGCTGTTGGATTTGGTTTACTGGGCAACAAAGAAGAACAAACACTCTTTGATACTGTTCGGAGGAGTACTGGTAGGAATGTCTTTGCCATTGTTCAACATGGTGAACCTGATAACAGTAGCAGACCCACTTGAAACGGCATTCAAGTATCCAAGACCAACATTGCCACCATACATGACACCAATCGAACCGCAAGTAGGTAAGTTCTATAACAGCCCAGTTGCTCTCGGTGCAGGTGCAGGTGCAGTATTGGGATGTACGTTTGCAGCGTTAGGTTGTAAGCTGAATACT
>FJ227796        591 bp          dna
TGTACGCACTACTTGTTCATAGTAGTAGTTGCAGTTAACTCAACACGGTTAACAATTAACGCAGGTGACTACATCTTCTACACTGACTGGGCTTGGACATCGTACACGGTATTCTCAATATCGCAAACGTTGATGCTTGTAGTAGGTGCAACATATTACCTTACATTTACAGGTGTTCCAGGTACAGCAACGTACTACGGCCTTATTATGACAGTATACACATGGGTGGCAAAAGGTGCATGGTTT---GCACTTGGATATCCATACGACTTCATTGTAACCCCAATCTGGTTACCATCAGCAATGTTGCTTGATTTGGCCTATTGGGCAACAAAGAAGAATAAGCACTCTCTGATACTGTTTGGCGGAGTACTAGTAGGAATGTCATTACCATTGTTCAATATGGTAAACCTGATAACAGTCGCAGACCCACTAGAAACGGCCTTCAAATACCCAAGACCGACATTACCACCATACATGACGCCTATAGAACCCCAGGTAGGTAAGTTCTATAACAGCCCAGTAGCGCTAGGTGCTGGTGCTGGAGCAGTGCTGGCGGTAACGTTTGCAGCGTTAGGTTGTAAGCTTAACACT
>FJ227809        591 bp          dna
TGTACACACTACTTATTCATAGTAGTGGTTGCAGTTAACTCAACACTGTTAACAATTAACGCAGGAGACTACATCTTCTACACTGACTGGGCTTGGACTTCGTACACGGTATTTTCAATATCGCAAACGTTGATGCTTATTGTAGGTGCAACATATTACCTAACATTTACAGGCGTTCCAGGCACAGCAACGTACTATGCTCTAATAATGACAGTATACACATGGATAGCAAAAGCCGCATGGTTT---TCGCTAGGATATCCATATGACTTCATTGTGACTCCAGTTTGGCTGCCATCAGCAATGCTGTTGGACTTGGTTTACTGGGCAACAAAGAAGAACAAGCACTCCTTGATACTGTTTGGCGGTGTACTAGTAGGAATGTCATTACCATTATTCAATATGGTAAACCTGATAACAGTTGCAGACCCACTAGAAACGGCATTCAAATATCCAAGACCAACATTGCCACCATACATGACACCGATAGAACCGCAAGTAGGTAAGTTCTACAACAGCCCAGTTGCTCTCGGTGCCGGTGCAGGTGCGGTATTGGCATGTACATTTGCAGCATTAGGTTGCAAACTGAACACT
>FJ227832        591 bp          dna
TGTACACACTACTTGTTCATAGTAGTAGTTGCAGTTAACTCTACACTGTTAACAATTAATGCAGGTGACTACATCTTCTACACTGACTGGGCTTGGACTTCGTACACGGTATTCTCAATATCGCAAACGTTGATGCTTGTAGTAGGTGCAACATATTACCTTACATTTACAGGTGTTCCAGGTACAGCAACGTACTACGGCCTTATTATGACAGTATACACATGGGTAGCAAAAGGTGCATGGTTT---GCACTAGGTTATCCATATGACTTCATTGTAACCCCAGTTTGGCTGCCATCAGCAATGCTGCTTGATCTGGCTTATTGGGCAACAAAGAAGAACAAGCACTCATTGATACTGTTTGGCGGAGTACTAGTAGGAATGTCATTACCATTGTTCAACATGGTAAACCTGATAACAGTAGCAGACCCACTAGAAACGGCCTTCAAATATCCAAGACCAACATTACCACCATACATGACACCAATAGAACCCCAGGTAGGTAAGTTCTATAACAGTCCAGTCGCACTGGGTGCTGGTGCTGGTGCAGTGTTGTCAGTAACGTTTGCAGCGTTAGGTTGTAAACTAAACACT
>FJ227839        591 bp          dna
TGTACACACTACTTGTTCATAGTAGTAGTTGCAGTTAACTCAACACTGTTAACAATTAATGCAGGTGACTACATCTTCTACACTGACTGGGCATGGACTTCGTTCACGGTATTCTCAATATCGCAAACGTTGATGCTTGTAGTAGGTGCAACATATTACCTTACATTTACAGGTGTTCCAGGTACAGCAACGTACTACGGCCTTATTATGACAGTATACACATGGGTTGCAAAAGGTGCATGGTTT---GCACTCGGATATCCATATGACTTCATTGTAACTCCAATTTGGTTACCATCAGCAATGTTGCTTGATTTGGCCTATTGGGCGACAAAGAAGAACAAGCACTCCTTGATACTGTTTGGCGGAGTACTAGTAGGAATGTCATTACCATTATTCAACATGGTAAACCTGATAACAGTAGCAGACCCACTAGAAACGGCCTTCAAATATCCAAGACCAACATTGCCACCATATATGACTCCAATAGAACCTCAAGTAGGTAAGTTCTATAACAGTCCAGTAGCCTTAGGTGCTGGTGCTGGTTCAGTATTGGCGGTAACGTTTGCAGCGCTAGGTTGTAAGCTTAATACT
>FJ227845        591 bp          dna
TGTACTCACTACTTATTCATAGTAGTAGTTGCAGTTAACTCAACACTGTTAACAATTAATGCAGGTGACTACATTTTCTATACTGACTGGGCTTGGACTTCGTTTACGGTATTCTCTATATCTCAAACGTTGATGCTTGTAGTAGGTGCATGCTATTACCTAACATTTACAGGCGTTCCAGGAACAGCAACGTACTACGGACTCATCATGACAGTTTACACATGGGTAGCAAAAGGTGCATGGTTT---GCACTTGGATATCCATACGACTTCATTGTAACACCAATATGGTTACCATCAGCAATGCTGCTTGATTTGGTATATTGGGCAACAAAGAAGAACAAACACTCGTTAATCCTGATGGGCGGAGTACTAGTAGGAATGTCGTTACCATTGTTCAACATGATAAATCTGATAACAGTGGCAGACCCACTAGAAACGGCCTTCAAATATCCAAGACCAACATTACCACCATACATGACACCGATTGAACCGCAGGTAGGAAAGTTCTATAACAGTCCTGTTGCGCTAGGTGCTGGAGCTGGTGCGGTATTGGGAGTTACGTTTACAGCACTTGGTTGTAAACTGAACACT
>FJ227851        591 bp          dna
TGTACACACTACCTATTCATTGTAGTAGTAGCTGTGAACTCAACACTGTTGACAATTAACGCAGGTGACTACATCTTCTATACTGACTGGGCTTGGACTTCGTACACGGTATTTTCAATATCGCAATCGTTGATGCTTGTAGTAGGTGCAACATATTACCTAACTTTTACAGGTGTTCCAGGTACAGCAACGTACTACGGCCTTATAATGACGGTATACACATGGGTGGCAAAAGGTGCATGGTTT---GCACTTGGATATCCATATGACTTCATTGTAACACCAATTTGGCTGCCATCAGCAATGCTGCTTGATTTGGTCTATTGGGCTACAAAGAAGAACAAGCACTCATTGATACTGTTTGGCGGAGTACTAGTAGGAATGTCATTACCATTATTCAACATGGTAAACCTGATGACAGTAGCAGACCCACTTGAAACGGCCTTCAAATATCCAAGACCAACATTACCACCATACATGACACCAATAGAACCACAAGTAGGTAAGTTCTATAATAGTCCAGTAGCGCTGGGTGCAGGTGCAGGTGCAGTCTTGTCGGTTACGTTTGCAGCATTAGGTTGTAAACTAAACACT
>FJ227869        591 bp          dna
TGTACCCACTACTTATTCATAGTAGTAGTTGCAGTTAACTCAACACTGTTAACAATTAACGCAGGAGACTACATCTTCTACACTGACTGGGCTTGGACTTCGTACACGGTATTTTCAATATCGCAAACGTTGATGCTTATTGTAGGTGCAACATATTATCTTACATTTACAGGCGTTCCAGGCACAGCAACGTACTACGGTCTGATAATGACAGTATATACATGGGTAGCAAAAGCCGCATGGTTT---TCGCTAGGATATCCATATGACTTCATTGTGACTCCAGTTTGGCTACCATCAGCAATGCTGTTGGACTTGGTTTACTGGGCAACAAAGAAGAACAAGCACTCCTTGATACTGTTCGGCGGCGTACTAGTAGGAATGTCATTACCATTATTCAACATGGTAAACCTGATAACAGTTGCAGACCCACTAGAGACGGCATTCAAATATCCAAGACCAACATTGCCACCATACATGACACCGATAGAACCGCAAGTAGGCAAGTTCTATAACAGCCCAGTTGCTCTCGGTGCAGGTGCGGGTGCAGTATTGGCATGTACATTTGCAGCACTAGGTTGCAAACTGAACACT
>FJ227872        591 bp          dna
TGTACTCACTACTTATTCATAGTAGTAGTCGCAGTCAACTCAACTTTGCTAACAATTAACGCAGGGGACTACATCTTCTATACTGATTGGGCCTGGACATCGTTTGTAGTATTCTCAATATCTCAAACACTTATGCTCACTGTAGGTGCGTGTTACTATCTCACCTTCACTGGAGTTCCAGGAACCGCAACGTATTATGCACTAATTATGACAGTCTACACTTGGATTGCAAAAGGTGCATGGTTC---GCATTAGGTTACCCATATGACTTCATCGTTACACCAGTTTGGCTACCATCAGCAATGCTGTTGGACTTAGCGTATTGGGCAACAAAGAAGAATAAGCACTCTCTGATACTGTTCGGCGGAGTCTTAGTTGGAATGTCATTACCACTATTCAACATGGTCAATTTGATCACAGTGGCTGACCCACTAGAGACTGCATTCAAGTATCCAAGACCGACGTTACCACCATACATGACACCGATAGAACCGCAGGTAGGTAAATTCTACAACAGCCCAGTTGCACTTGGCGCAGGTGCTGGAGCAGTACTATCAGTGACGTTCACAGCATTAGGTTGTAAACTAACAACG
>FJ230207        591 bp          dna
TGTACACACTACTTGTTCATAATAGTAGTTGCAGTAAACTCTACTCTGTTGACGATTAACGCAGGTGACTACATCTTCTACACTGACTGGGCATGGACTTCGTTTGTAATATTCTCTATATCGCAGACGTTGATGCTCGCTGTTGGTGCTACATACTACCTCACATTCACAGGCGTTCCAGGAACAGCTACGTACTACGCTCTGATAATGACGGTATACACGTGGATCGCAAAGGGTGCATGGTTT---GCACTGGGTTATCCATACGACTTTATCGTCACTCCAGTTTGGCTGCCATCGGCAATGCTGTTGGATTTGGCTTACTGGGCTACGAAGAGAAACAAACACTCGCTGATCCTGTTTGGCGGGGTACTGGTAGGAATGTCATTGCCCCTGTTCAACATGGTAAACCTACTGACAGTTGCAGACCCACTAGAAACGGCGTTCAAATACCCGAGGCCAACACTGCCTCCGTACATGACCCCGATAGAACCCCAGGTGGGTAAGTTCTATAACAGCCCAGTAGCGTTGGGCGCGGGAGCTGGCGCAGTGTTGTCGGTGACGTTTACGGCGTTGGGTTGTAAGCTAACTACG
>FJ517347        591 bp          dna
TGTACTCACTACTTATTCATAGTAGTGGTAGCAGTCAACTCGACCTTGTTGACAATCAACGCAGGAGACTACATCTTCTATACTGACTGGATGTGGACATCTTATGTGATATTTACTCTATCACAATCATTGATGCTCGCAGTCGGTGCAGCATACTACCTTACGTTCACTGGCGTTCCAGGAACAGCAACATACTATGCACTAATAATGACAGTGTATACTTGGATTGCAAAAGGTGCGTGGTTC---TCCTTAGGATATCCATACAGCTTCGTCGTTGTGCCAATGTGGATTCCATCTGCAATATTGATGGATTTGGCATATTGGGCAACAAAGAGAAACAAACACTCTTTGATCCTGATAGGCGGTGTACTCTGTGGTATGTCAATGTCGTTGTTCAACATGATCAATCTAATCACAATAGATGATCCTCTTGAGACTGCTTTCAAATACCCAAGAACCACATTGCCTCCATACATGACTCCAATAGAACCCCAAGTAGGAAAGTTCTATGATAGTCCCGTCGCGCTAGGTGCAGGTGCTAGTGCAGTTTTGACAGTAACGATGACTGCATTGGGAACCAAACTTACAACA
>FJ517360        591 bp          dna
TGTACTCACTACTTGTTCATAGTAGTGGTGGCAGTCAACTCGACCTTGTTGACAATCAACGCGGGAGACTACATCTTCTATACTGACTGGATGTGGACATCATATGTGATATTTACACTATCACAATCATTGATGCTCGCAGTCGGTGCAGCATATTACCTTACGTTCACTGGTGTACCAGGAACGGCGACCTACTATGCACTGATAATGACAGTGTATACGTGGATTGCAAAAGGTGCGTGGTTC---TCGCTAGGCTATCCGTACAGCTTCATCGTTGTACCAGTGTGGATACCGTCGGCAATGCTGATGGATCTTGCATATTGGGCAACCAAGAGAAACAAACACATGTTGATCTTGGTCGGTGGTGTGCTGTGTGGAATGTCAATGTCAATGTTCAACATGATCAACTTGTTGACGATCGACGATCCGCTAGAGACTGCCTTCAAGTACCCAAGAACAACGTTGCCTCCATACATGACTCCGATAGAACCCCAAGTAGGGAAGTTCTACGATAGTCCTGTAGCATTGGGTGCAGGCGCTGGTGCAGTTCTGACAGTAACAATGACTGCATTGGGCTGCAAACTAACGACC
>FJ601548        591 bp          dna
TGTACTCACTACTTATTCATAGTAGTAGTTGCGGTTAACTCAACTTTGTTGACAATTAACACAGGAGACTATATCTTCTATACTGACTGGGCTTGGACATCGTTCACCATCTTTTCCATTGGAAATATTCTGATGATATCTGTTGGTGCAACTTACTACCTGTTATTCACAGGAGTTCCAGGAACAGCATCGTATTATGGCCTAATAATGCAAGTTTATACTTGGGTGGCAAAAGGTGCATGGTTT---GCACTTGGATATCCATACGACTTTATCGTTACACCAATGTGGATTCCGTCATGCATGTTGTTAGACTTAGCATATTGGGCTTCAAAGAAGAACAAGCACTCGCTGATACTCTTTGGCGGCGTACTTGTAGGAATGTCGTTCCCATTGTTCAACATGGTAAACTTGTTGACAGTCGCAGACCCACTCGAAACAGCGTTCAAATATCCAAGACCAACGCTACCACCATACATGGTACCAATTGAACCGCAGGTCGGAAAGTTCTATAACAGTCCGGTTGCGCTTGGTGCGGGTACTGGTGCTGTATTGGCAGTTACGTTTACGGCTCTGGGTGCTAAACTCAATACG
>FJ601551        591 bp          dna
TGTACACACTACTTGTTCATAGTAGTAGTTGCAGTTAACTCAACACTGTTAACAATTAACGCAGGTGACTACATCTTCTACACTGACTGGGCCTGGACTTCATACACGGTATTTTCAATATCGCAAACCTTGATGCTTGTAGTAGGTGCAACCTATTACCTAACATTTACAGGTGTTCCAGGAACAGCAACGTACTATGCCTTGATTATGACAGTATATACTTGGGTAGCAAAAGGTGCATGGTTT---GCACTTGGATATCCATATGACTTCATTGTAACTCCAGCTTGGTTACCATCAGCAATGTTGCTTGATTTGGCTTATTGGGCTACAAAGAAGAATAAACACAGCTTGATACTGTTTGGCGGTGTACTTGTAGGAATGTCATTACCATTATTCAATATGGTAAACCTGATTACAGTCGCAGACCCACTAGAAACGGCGTTCAAATATCCAAGACCGACATTGCCACCATACATGACACCTATAGAACCACAGGTAGGCAAATTCTATAACAGCCCAGTAGCACTTGGTGCTGGAGCAGGTGCGGTATTGTCGGTAACGTTTGCAGCATTAGGTTGTAAACTCAATACT
>FJ601556        591 bp          dna
TGTACTCACTACTTATCCATAGTAGTAGTCGCAGTAAACTCAACTTTGTTGACAATTAACACTGGTGACTATATCTTCTACACAGACTGGGCCTGGACATCATACACTATATTCTCCATTGGAAATATTCTCATGATATCCGTCGGTGCAACATATTATCTGTTGTTTACAGGCGTTCCAGGAACAGCATCGTATTATGGCCTTATTATGCAAGTATATACGTGGGTGGCAAAGGGTGCATGGTTT---GCACTTGGATATCCATACGATTTCATCGTAACACCAATGTGGATTCCGTCATGCATGTTGTTAGACTTGGCGTATTGGGCATCAAAGAAGAACAAGCACTCGCTGATACTGTTTGGCGGCGTACTTGTAGGAATGTCATTCCCATTGTTCAACATGGTAAACTTGTTGACAGTCGCAGACCCACTAGAAACAGCGTTCAAATATCCAAGACCAACGCTACCACCATACATGGTACCAATTGAACCGCAAGTCGGAAAGTTCTATAACAGTCCGGTTGCGCTTGGTGCGGGTACTGGTGCTGTCTTGGCAGTTACGTTTACGGCACTGGGTGCTAAACTCAATACG
>FJ601561        591 bp          dna
TGTACTCATTACTTATTCATAGTAGTGGTAGCAGTCAATTCAACTCTGCTTACAATTAACGCAGGTGACTATATCTTCTACACAGATTGGGCTTGGACGTCCTTTGTAGTATTCTCCATCTCACAAACTTTGATGTTAGTGGTTGGTGCATGCTATTACCTAACATTTACAGGAGTTCCAGGTACTGCAACGTATTACGCGTTGATTATGACGGTGTATACATGGGTAGCAAAAGGTGCATGGTTT---GCACTAGGATATCCATATGATTTCATTGTTACACCAGTATGGATTCCATCAGCAATGCTGTTGGACTTGGCGTATTGGGCAACAAAGAAAAACAAACACTCTCTGATCTTATTCGGCGGAGTACTGTGTGGAATGTCATTGCCATTATTCAACATGGTAAACCTGATCACAGTAGCGGATCCATTGGAGACTGCATTCAAGTATCCAAGACCTACGTTGCCACCATACATGACACCGATAGAACCGCAGGTAGGAAAGTTCTATAATAGCCCAGTTGCGCTTGGAGCAGGAGCTGGAGCTGTGTTGTCTGTAACGTTTGCTGCGTTAGGATGTAAACTAACTACG
>FJ601571        591 bp          dna
ACAACGCATTATCTGTTCATAGTTGTTGTAGCTGTAAATAGCACACTGCTGACTATTAACGCTGGAGACTACATATTCTACACAGATTGGGCATGGACGTCCTTCGTCGTATTCTCGATATCTCAGTCGACAATGCTCGTAGTAGGTGCGATCTATTACATGTTGTTCACGGGAGTCCCAGGGACAGCGACCTACTATGCCACAATAATGACGATTTATACTTGGGTTGCAAAAGGGGCTTGGTTT---GCTCTTGGATATCCATACGACTTCATCGCAGTACCCGTTTGGATACCATCTGCAATGTTGCTAGACCTTTCGTATTGGGCAACTAGAAGGAACAAACATGCGGCGATACTCATTGGAGGAACATTAGTTGGACTCTCGCTTCCGTTGTTTAACATGATCAACCTATTGACGATACGTGACCCATTGGAAATGGCATTCAAATATCCTAGACCAACGCTACCCCCCTACATGACTCCTATCGAACCACAGGTCGGTAAATTCTATAATAGCCCAGTAGCCTTGGGAGCAGGTGCTGGGGCGGTGCTATCTGTGCCAATCGCAGCCTTAGGTGCAAAACTAAACACA
>FJ601575        591 bp          dna
ACAACACACTACTTATTCATAGTAGTGGTTGCTGTCAACAGCACACTGCTAACTATCAACGCAGGAGACTACACATTCTACACAGACTGGATGTGGAGTTCATTTGTAGTATTCTCAATCTCTCAATCCACAATGCTTGTGGTTGGGGCAATATACTACATGTTGTTCACAGGAGTTCCAGGGACTGCTACATACTACGCTACAATAATGACAATCTACACGTGGGTTGCAAAGGGCGCATGGTTC---GCGCTTGGCTATCCGTATGACTTCATCACGGTGCCTATATGGATACCTTCTGCAATGCTGTTAGATCCGACATATTGGGCAACAAGACGCAACAAGCACGCTGCGATCATTATCGGCGGAACATTGGTTGGCTTGTCATTACCGCTGTTCAACATGGTCACCCTGCTGCTTATAAGAGATCCACTCGAGGTAGCCTTCAAGTATCCTAGGCCCACATTGCCGGCATATATGACACCAATAGAACCTCAGGTTGGCAAGTTCTACAACAGTCCTGTCGCTCTTGGTGCGGGCGCGGGAGCGGCGCTGTCAGTTCCGATAGCTGCGTTGGGTGCAAAGCTTAACACG
>FJ601579        591 bp          dna
ACAACGCACTACTTGTTCATAGTAGTAGTTGCTGTCAACAGCACCCTGCTTACCATCAACGCAGGAGACTACATCTTCTATACTGACTGGGCGTGGACCTCATTTGTAGTATTTTCAATCTCCCAATCCACGATGCTTGTGGTAGGAGCTATATACTACATGTTGTTCACGGGAGTCCCCGGAACGGCCACTTACTACGCCACAATCATGACAATCTATACTTGGGTTGCAAAGGGCGCGTGGTTT---GCACTGGGCTATCCTTATGACTTCATTGTAGTGCCTGTGTGGATACCTTCCGCAATGCTGTTAGATCTGACATACTGGGCAACAAGACGCAACAAGCACGCTGCAATCATTATCGGCGGAACACTGGTTGGTCTATCATTCCCGCTGTTCAACATGATCAACCTACTGCTCGTAAGAGATCCGCTCGAGGTAGCTTTCAAGTATCCTAGGCCCACACTTCCAGCTTACATGACGCCTATCGAACCTCAGGTAGGTAAGTTCTACAACAGTCCTGTAGCACTGGGTTCGGGTGCAGGAGCAGTTCTGTCAGTTCCTATAGCTGCATTGGGTGCAAAACTTAACACG
>FJ601584        591 bp          dna
ACAACGCACTATCTATTCATAGTAGTAGTCGCTGTAAATAGTACATTACTAACTATCAATGCAGGTGACTATATTTTCTACACTGATTGGGCTTGGACTTCATTTGTAGTCTTTTCCATTTCTCAGTCTACTATGCTTGTGGTAGGAGCTATATACTATATGCTTTTCACAGGAGTACCAGGAACAGCAACATATTATGCTACCATTATGACAATCTATACATGGGTTGCAAAGGGTGCATGGTTT---GCTTTAGGATATCCATATGACTTTATAGTGGTACCAGTTAGGATACCTTCGGCTATGTTATTGGACCTTACTTACTGGGCAACAAGACGAAACAAACATGCTGCGATAATAATCGGAGGAACACTAGTAGGAATGTCATTACCAGTATTTAACATGATAAACTTGTTACTGGTTAAAGATCCGTTAGAGATGGCATTCAAATATCCTAGGCCGACACTGCCTCCTTATATGACACCAATAGAACCTCAGGTCGGGAAGTTCTACAACAGTCCGGTAGCGTTAGGTGCTGGAGCGGGTGCCGTTCTGAGTGTGCCAATAGCTGCACTAGGTGCAAAACTAAACACT
>FJ601588        591 bp          dna
TGTACACACTACTTGTTCATAGTAGTAGTTGCAGTTAACTCAACACTGTTAACAATTAACGCAGGTGACTACATCTTCTACACTGACTGGGCCTGGACTTCATACACGGTATTTTCAATATCGCAAACCTTGATGCTTGTAGTAGGCGCAACCTATTATCTAACATTTACAGGTGTTCCAGGAACAGCAACGTATTACGGCCTAATTATGACAGTATATACTTGGGTAGCAAAAGGTGCATGGTTT---GCACTTGGATATCCATACGACTTCATTGTAACTCCAATTTGGTTACCATCAGCAATGTTGCTTGATTTGGCTTATTGGGCTACAAAGAAGAATAAGCACAGCTTGATACTGTTTGGCGGTGTACTAGTAGGAATGTCGCTACCATTGTTTAATATGGTAAACCTGATGACAGTCGCAGACCCACTAGAAACAGCATTCAAATATCCAAGACCAACATTACCACCATACATGGTACCTATAGAACCACAGGTAGGTAAGTTCTATAACAGCCCAGTAGCACTTGGTGCTGGAGCAGGTTCAGTATTGTCGGTAACGTTTGCAGCATTGGGTTGTAAACTCAATACT
>FJ601605        591 bp          dna
ACAACGCACTATCTGTTTATAGTAGTAGTTGCTGTAAACAGCACACTATTGACTATTAACGCTGGAGACTACATCTTCTACACTGACTGGGCATGGGGTTCATTCGTGGTATTTTCTATCTCTCAATCGACAATGCTTGTGGTGGGGGCAATATACTATATGCTGTTTACAGGTGTGCCAGGTACTGCCACTTATTATGCGACCATAATGACGATTTACACATGGGTTGCAAAAGGCGCCTGGTTT---GCATTAGGCTACCCATACGACTTCATTACAGTGCCTGTCTGGATACCTTCGGCAATGTTATTGGATCTGACTTATTGGGCGACGAGAAGGAATAAACATGCTGCAATTATAATTGGAGGAACACTGGTAGGGCTTTCTCTTCCGATGTTCAACATGATAAATCTCCTGTTAATCAGAGATCCCCTGGAAGTAGCCTTCAAGTATCCGCGTCCGACATTACCGCCATACATGACTCCCATAGAACCTCAGGTAGGCAAGTTTTACAATAGTCCTGTGGCCCTAGGAGCAGGTGCAGGAGCAGTGCTATCCGTGCCAATTGCGGCATTGGGCGCTAAGCTAAACACG
>FJ615319        591 bp          dna
TGTACCCACTACTTATTCATAGTAGTAGTTGCAGTCAACTCCACTTTGTTAACAATTAACTCAGGAGACTATATCTTCTATACAGACTGGGCTTGGACATCATTTGTGGTATTTTCCATAGCTAATACTCTAATGACAGTAGTTGGAGCTGTTTACTATATCACGTTTACAGGTGTTCCTGGCACAGGCGCATATTATGGCCTGATTATGCAAGTCTATACTTGGGTCGCTAAAGTTGCATGGTTT---GCACTTGGCTATCCTGTGGATTTCATTGTTCATCCAATGTGGATTCCATCTTGTATGCTATTGGACTTGGCGTATTGGGCTACAAAGAAGAATAAACACTCGCTGATATTCTTTGGCGGAGTTTTAGTCGGAATGTCGATGCCATTATTCAACATGGTTCAGTTGATGATGATTGCCGATCCGCTAGAAACTGCATTCAAATATCCGAGACCAACATTGCCTCCATACATGACGCCGATAGAACCGCAGGTAGGTAAGTTCTACAATAGCCCAGTAGCTCTGGGAGCTGGAGCTGGTTCTGTCCTGTCGGTGACGTTTGCAGCATTGGGCTGTAAGCTTAATACT
>FJ615328        591 bp          dna
TGTACTCACTACTTATTCATAGTAGTAGTTGCAGTAAACTCTACTCTGCTAACAATCAATGCAGGAGATTATATCTTCTATACTGACTGGGCTTGGACATCGTTTGTAGTATTCTCAATATCTCAGACGTTGATGCTTGCAGTAGGTGCAGCATATTATCTCACATTTACTGGAGTTCCAGGTACGGCGACATATTATGCGCTAATTATGACAGTATATACTTGGATTGCAAAAGGTGCATGGTTT---GCACTTGGTTATCCATATGACTTTATTGTCACACCAGTCTGGTTGCCATCAGCAATGCTATTAGATTTGGCATACTGGGCGACGAAGAAGAATAAGCACTCGCTGATACTGTTTGGTGGAGTACTAATTGGAATGTCACTGCCATTATTCAATATGGTAAACCTGATCACTGTGGCAGATCCGCTAGAGACTGCATTCAAGTATCCGAGACCGACATTGCCTCCATACATGACACCGATAGAACCGCAGGTAGGTAAGTTCTACAATAGCCCAGTTGCGCTGGGAGCGGGAGCTGGTGCTGTGTTATCGGTAACGTTTACGGCGTTGGGTTGTAAACTCAATACG
>FJ615357        591 bp          dna
TGTACTCACTACTTATTCATAGTAGTAGTCGCAGTCAATTCAACTCTGCTAACAATTAACGCAGGAGACTACATCTTCTATACTGATTGGGCCTGGACATCGTTTGTAGTATTCTCAATATCTCAAACTTTGATGCTTGCAGTAGGTGCATCGTATTATCTGACATTTACTGGAGTACCAGGAACCGCAACGTATTATGCGCTAATTATGACAGTCTACACTTGGATTGCCAAAGGTGCATGGTTC---GCATTAGGTTACCCATACGACTTCATCGTAACACCAGTTTGGCTTCCGTCAGCAATGCTGTTGGATCTGGCTTACTGGGCGACAAAGAAGAATAAGCACTCCTTGATACTGTTCGGCGGAGTCTTAGTTGGAATGTCATTACCACTATTCAACATGGTCAATTTGATCACAGTGGCTGACCCACTAGAGACTGCATTTAAGTATCCGAGACCAACGTTACCACCATATATGACACCGATAGAGCCGCAGGTAGGTAAATTCTACAACAGCCCAGTTGCACTTGGTGCAGGTGCTGGAGCAGTACTATCAGTTACGTTCACAGCCTTAGGTTGTAAACTAACAACG
>FJ615369        591 bp          dna
TGTACTCACTACTTATTCATAGTAGTAGTTGCAGTTAACTCCACTTTGTTAACGATTAACTCTGGTGACTATATCTTCTATACTGATTGGGCCTGGACATCATTTGTAGTATTTTCCATTGCCAACACTTTGATGACTGTTGTTGGTGCTGTGTATTATCTTACATTTACTGGTGTACCTGGTACTGCATCGTATTACGGTCTGATTATGCAGGTCTATACATGGGTTGCAAAAGTTGCATGGTTT---GCACTTGGTTACCCGGTGGATTTCATCGTTCATCCGATGTGGATTCCATCTTGTATGTTATTGGACTTGGCATATTGGGCGACGAAGAAGAATAAGCACTCGCTGATATTCTTTGGCGGAGTTTTAGTTGGAATGTCAATGCCACTGTTCAATATGGTACAGTTGATGTTGATAGCAGATCCGCTAGAAACTGCATTCAAGTATCCGAGACCAACATTGCCTCCATACATGACGCCGATAGAGCCGCAGGTAGGTAAGTTCTACAATAGCCCAGTAGCTCTGGGAGCGGGAGCTGGATCGGTACTAGCATGTACATTTGCGGCATTAGGCTGTAAGCTTAATACG
>FJ615371        591 bp          dna
TGTACTCACTATCTATTCATAGTAGTAGTCGCAGTCAATTCAACTCTGCTAACAATTAACGCAGGAGACTACATCTTCTATACTGATTGGGCCTGGACATCGTTTGTAGTATTCTCAATATCTCAAACACTTATGCTCACTGTAGGTGCGTGCTATTATCTCACCTTCACTGGAGTTCCAGGAACCGCAACGTATTATGCATTGATTATGACAGTCTATACTTGGATTGCTAAAGGTGCATGGTTC---GCATTAGGTTACCCATACGACTTCATCGTTACACCAGTTTGGCTTCCGTCAGCAATGCTGTTGGATCTGGCTTACTGGGCGACAAAGAAGAATAAGCACTCCTTGATACTATTTGGCGGAGTCTTAGTTGGAATGTCATTGCCACTATTCAATATGGTCAACTTGATCACAGTGGCTGACCCACTAGAGACTGCATTCAAATATCCAAGACCGACGTTACCACCATACATGACACCGATAGAGCCGCAGGTAGGTAAATTCTACAACAGCCCAGTTGCACTTGGTGCAGGTGCTGGAGCAGTATTAGCCTGTACATTTGCGGCTTTAGGTTGTAAACTTACAACA
>FJ615376        591 bp          dna
TGTACCCACTACTTATTCATAGTAGTAGTCGCAGTCAACTCCACTTTGTTAACAATTAACTCAGGAGACTATATCTTCTATACAGACTGGGCTTGGACATCATTTGTGGTATTCTCAATTGCCAACACTTTGATGACTATTGTCGGTGCTGTGTATTATCTTACATTTACAGGCGTACCTGGTACTGCAACGTACTATGGTCTGATTATGCAAGTCTATACTTGGGTTGCAAAAGTTGCATGGTTT---GCACTTGGCTATCCAGTAGATTTCATCGTTCATCCAATGTGGATTCCATCGTGTATGTTGTTGGACCTGGCATATTGGGCGACGAAGAAGAATAAGCACTCGCTGATATTCTTTGGCGGAGTTTTAGTTGGAATGTCAATGCCACTGTTCAATATGGTACAGTTGATGTTGATAGCAGATCCGCTAGAAACTGCATTCAAGTATCCAAGACCGACATTGCCTCCATACATGACGCCGATAGAGCCGCAGGTAGGTAAGTTCTACAATAGCCCAGTAGCTCTGGGAGCGGGAGCTGGATCGGTACTAGCATGTACATTTGCGGCATTAGGCTGTAAGCTTAATACG
>FJ615389        591 bp          dna
TGTACGCATTATCTATTCATAGTTGTAGTTGCAGTCAATTCTACACTGTTAACCATCAATTCTGGAGACTATATCTTCTATACAGATTGGGCATGGACTTCCTTTGTAGTTTTCTCCATCGCAAACACTCTCATGACGGTCGTCGGAGCAGTTTATTATATTACATTTACAGGCGTGCCTGGAACAGGCGCATATTATGGTTTAATTATGCAAGTCTATACTTGGGTTGCCAAAGTGGCATGGTAT---GCACTTGGCTATCCTGCAGATTTCATCGTTCATCTAATGTGGATTCCATCATGCATGTTGTTGGATTTGGCATATTGGGCTACGAAGAAAAATAAGCACTCGCTGATATTCTTTGGAGGAGTTTTGGTCGGTATGTCAATGCCGCTGTTCAATATGGTACAGTTGATGTTGATCGCCGATCCGCTAGAAACTGCATTCAAGTACCCAAGACCAACATTACCACCATATATGACGCCTATAGAACCGCAGGTCGGTAAGTTCTACAATAGCCCGGTAGCTTTGGGAGCGGGAGCTGGATCGGTACTAGCATGTACATTTGCAGCATTAGGTTGTAAGCTTAACACA
>FJ656580        591 bp          dna
TGTACACACTACTTGTTCATAGTAGTGGTTGCAGTTAACTCTACACTGTTAACAATTAACGCAGGAGACTACATCTTCTACACTGACTGGGCTTGGACTTCGTACACGGTATTCTCAATATCGCAAACGTTGATGCTTATTGTAGGTGCAACATATTACCTTACATTTACTGGCGTTCCAGGCACAGCAACGTACTACGCTCTAATTATGACAGTATACACATGGGTAGCAAAAGCCGCATGGTTT---TCACTCGGTTACCCATATGACTTCATTGTAACTCCAGTTTGGCTACCATCAGCAATGCTGTTGGACTTAGTTTACTGGGCAACAAAGAAGAACAAGCACTCCTTGATACTGTTTGGCGGTGTACTGGTAGGAATGTCATTACCATTGTTCAACATGGTAAACCTGATAACAGTCGCAGACCCACTTGAAACGGCATTCAAATATCCAAGACCAACATTGCCACCATATATGACACCAATCGAACCGCAAGTCGGCAAGTTCTATAACAGCCCAGTTGCTCTCGGTGCAGGTGCAGGTGCAGTATTGGGATGTACATTTGCAGCATTAGGTTGTAAATTGAACACT
>FJ755699        591 bp          dna
TGTACGCACTACTTGTTCATAGTAGTCGTCGCAGTAAACTCTACCCTGCTAACAATCAATGCAGGTGACTACATCTTCTACACCGACTGGGCCTGGACTTCGTTTGTAATATTCTCAATATCACAATCGTTGATGTTGGTGGTCGGAGCATGTTACTACCTAACATTCACGGGAGTCCCAGGAACAGCAACGTATTATGCGTTGATAATGACCGTCTACACATGGGTAGCAAAAGGTGCATGGTTT---GCACTCGGATACCCATATGACTTCATTGTAACTCCAGTTTGGCTGCCATCAGCAATGTTGCTTGATCTGGCATACTGGGCAACAAAGAAGAACAAGCACTCACTGATACTATTTGGTGGTGTGATGTGTGGAATGTCATTGCCGTTGTTCAACATGGTCAACCTCATCACTGTGGCTGATCCGTTAGAGACTGCATTCAAATATCCAAGACCAACGCTTCCGCCGTATATGACACCAATAGAACCCGCCGTAGGCAAGTTCTATAACAGTCCGGTTGCATTAGGTGCAGGTGCAGGTGCTGTATTATCAGTAACCATGGCCGCATTGGGATGCAAGCTGAACACG
>FJ799203        591 bp          dna
TGTCATCACTGCTTATGCATAGTAGTAGTCGCAGTCAACTCAACATGGCTAAGAATCAACGGAGGGGACTACATCTTCTATACTGATTGGGCCTGGACATCGTTTGTAGTATTCTCAATATCACAAACTCTTATGCTCACTGTAGGTGCGTGTTACTATCTCACATTTACTGGAGTTCCAGGAACCGCAACGTATTATGCACTAATTATGACAGTCTACACTTGGATTGCAAAAGGTGCATGGTTC---GCATTAGGTTACCCATATGACTTCATCGTTACACTAGTTTGGCTACCATCAGCAATGCTGTTGGACTTAGCGTACTGGGCAACAAAGAAGAATAAGCACTCTCTGATACTGTTCGGCGGAGTCTTAGTTGGAATGTCATTGCCACTATGCAACATGGTCAATTTGATCACAGTGGCTGACCCACTAGAGACTGCATTCAAGTATCCAAGACCAACGTTACCACCATATATGACCCCGATAGAACCGCAGGTAGGTAAATTCTACAACAGCCCTGTTGCACTTGGTGCCGGTGCTGGAGCAGTATTATCCTGTACATTTGCGGCTTTATGTTGGAAACTTACAACA
>FJ799225        591 bp          dna
TGTACACATTACTTATTCATAGGAGTGGTTGCAGTTAACTCTACTTTGCTAACCATTAATTCTGGAGATTATATTTTCTATACTGACTGGGCCTGGACATCATTTGTAATATTCTCTATAGCTAACACGTTGATGACGGTAGTTGGAGCTGTATATTACATCACATTTACTGGTGTTCCTGGTACAGGTGCATATTATGGCTTAATAATGCAAGTCTATACGTGGGTTGCAAAGGTTGCATGGATG---GCACTGGGCTATCCAGTTGATTTCATTGTTCATCCTATGTGGATACCATCGTGTATGCTATTGGACTTGGCATATTGGGCGACAAAGAAGAATAAACATTCGCTGATATTCTTTGGTGGAGTTTTAGTCGGAATGTCGATGCCACTGTTCAACATGGTACATTTGATGTTGATTGCGGATGCACACGAAACTGCGTTCAGGTATCCAAGACCAACATTGCCTCCATATATGACGCCTATAGAACCAAAGGTAGGTAAGTTCTACAATAGCCCACTGGCACTGGGAGCTGGAGCTGGATCTGTTCTGTCGGTAACGTTAGCGGCACTCGGACGCAACCTTAATACT
>FJ799226        591 bp          dna
TGTACTCACTATTTATTCATAGTTGTAGTTGCGGTCAACTCAACATTGTTAACAATTAACTCGGGAGACTATATTTTCTACACTGATTGGGCTTGGACATCATTCGTGGTTTTCTCAATTGCCAATACTTTGATGACTATTGTCGGAGCTGTGTATTATCTTACATTTACAGGCGTACCTGGTACTGGAACGTATTATGGTCTGATTATGCAAGTCTATACTTGGGTTGCTAAAGTTGCATGGTTT---GCACTTGGCTATCCAGTGGATTTCATTGTTCATCCAATGTGGATTCCATCGTGTATGTTATTGGACTTGGCATATTGGGCGACAAAGAAGAATAAGCACTCGCTGATATTCTTTGGTGGAGTTTTAGTGGGAATGTCAATGCCACTGTTCAACATGGTACAATTGATGTTGATAGCAGATCCACTAGAAACTGCATTCAAATATCCAAGACCAACATTGCCTCCATACATGACGCCGATAGAACCGCAGGTAGGTAAGTTCTACAACAGCCCAGTAGCTTTGGGAGCGGGAGCTGGATCGGTACTGTCATGTACATTTGCAGCATTGGGTTGTAAGCTTAACACA
>FJ853253        591 bp          dna
ACAACGCATTATCTGTTCATAGTTGTCGTAGCTGTTAACAGTACGCTGCTGACTATCAATGCTGGAGACTACATATTCTACACTGATTGGGCATGGACGTCATTCGTCGTGTTTTCAATATCGCAATCGACGATGCTTGTTGTGGGTGCGATCTATTACATGTTGTTTACGGGAGTGCCAGGGACAGCAACCTATTACGCCACTATAATGACGATTTATACTTGGGTTGCAAAGGGCGCTTGGTTT---GCTCTTGGATATCCATATGACTTCGTTGCTGTACCTGTATGGATACCATCTGCAATGTTGCTGGACCTGTCGTACTGGGCAACAAGAAGAAACAAACACGCGGCGATACTGATAGGAGGAACGTTAGTTGGACTCTCGCTGCCAATGTTTAACATGATCAACCTATTGACTATACGAGATCCCTTGGAAATGGCATTCAAGTATCCAAGACCAACACTACCTCCATACATGACCCCAATCGAACCACAAGTGGGCAAATTCTACAATAGTCCGGTAGCCTTGGGAGCTGGCGCGGGAGCAGTGCTATCTGTGCCAATAGCGGCTTTAGGCGCAAAACTCAATACA
>FJ853254        591 bp          dna
ACAACGCACTACTTGTTCATAGTGGTGGTTGCTGTCAACAGCACGCTGCTGACGATCAACGCAGGAGACTACATCTTCTACACAGACTGGATGTGGACCTCTTTCGTGGTATTCTCGGTATCGCAGTCCACGATGCTTGCAGTAGGCGCAATCTACTACATGCTATTCACCGGAGTTCCAGGAACGGCCACATACTACGCAACTATAATGACAATCTACACGTGGGTTGCAAAGGGTGCATGGTTT---GCACTTGGATACCCATACGACTTCATTGTAGTACCTGTGTGGATACCTTCGGCAATGCTGTTAGACCTGACGTACTGGGCAACTAGGAGAAACAAGCACGCCGCCATAATCATTGGTGGAACACTGATTGGCCTTTCGTTCCCGCTGTTCAACATGGTCAATCTGCTGCTCATCCGAGATCCATTGGAGGTGGCATTCAAGTACCCGAGACCCACACTGCCGGCATATATGACTCCAATCGAGCCCCAGGTAGGAAAGTTCTACAACAGTCCTGTAGCCTTGGGCTCAGGAGCAGGAGCGGTGCTGACAGTGCCGATCGCTGCGTTAGGTGCGAAGCTCAACACG
>FJ888610        591 bp          dna
TGTACTCCCTACTTATTCATAGTTGTAGTTGCAGTTAACTCCACTTTATTAGTAATTAACTCGGGAGACTATATCTTCAATACAGATTGGGCCTGGACATCATTTGTCGTATTCTCAATTGCTAATACTCTGATGACTGTTGTTGGTGCTGTGTATTATCTTACATTTACTGGCGTACCTGGTACGGCAACGTATTATGGTCTGATTATGCAAGTCTATACATGGGTTGCAAAAGTTGTATGGTTT---GCACTTGGCTATCCAGTAGATTTCATCGTTCATCCAATGTGGATTCCATCTTGTATGTTATTGGACTTGGCGTATTGGGCGACGAAGAAGAATAAACACTCGCTGATATTCTTTGGTGGAGTTTTAGTCGGAATGTCAATGCCACTGTTCAATATGGTACAGTTGATGTTGATTGCGGATCCACTAGAAACTGCATTCAAGTATCCAAGACCAACATTGCCTCCATACATGACGCCTATAGAACCGCAGGTCGGTAAGTTCTACAATAGCCCAGTAGCTCTGGGTGCGGGAGCGGGAGCTGTACTAGCATGTACGTTTGCAGCGTTAGGTTGTAAGATGAATACA
>FJ888623        591 bp          dna
TGTACCCATTACTTGTTTATAGTAGTGGTTGCAGTAAACTCGACGCTTTTAACAATTAACGCAGGAGACTACATCTTTTATACTGATTGGGCTTGGACATCTTTTGTCGTATTCTCAATCTCGCAAACATTGATGCTTTCAGTAGGTGCAGTATACTACCTGACGTTTACAGGAGTTCCGGGAACAGCTACGTACTATGCGCTGATAATGACAGTGTATACATGGATTGCAAAAGGTGCGTGGTTT---TCACTTGGATATCCATATGACTTCATTGTTACACCGGTATGGATACCATCAGCAATGTTGTTGGATTTGGCATATTGGGCAACAAAGAAGAACAAGCATTCGTTGATACTCTTTGGTGGAGTATTGGTTGGAATGTCATTACCACTGTTTAATATGGTAAACCTGTTATTGATTGCCGATCCGTTAGAGACTGCATTCAAATATCCGAGACCAACGTTGCCTCCATACATGACACCTATAGAACCGCAGGTAGGGAAGTTCTATAACAGTCCAGTTGCGCTAGGCGCTGGAGCTGGTGCTGTCCTGGCAGTAACATTTACGGCATTAGGCTGTAAGTTAACAACG
>FJ940174        591 bp          dna
ACAACGCACTATTTGTTCATAGTAGTGGTTGCTGTCAACAGCACACTGCTAACCATCAACGCAGGAGACTATATCTTCTACACAGACTGGATGTGGACCTCCTTCGTAGTATTCTCGGTCTCGCAGTCGACGATGCTTGCTGTGGGCGCGATATACTACATGCTCTTCACAGGAGTACCAGGGACGGCTACATACTACGCCACAATCATGACAATCTACACATGGGTCGCAAAGGGTGCATGGTTC---GCACTGGGCTATCCGTACGACTTCATTGTGGTTCCGGTTTGGATACCTTCAGCAATGCTGTTGGATCTCACATACTGGGCTACAAGGCGGAACAAGCACGCTGCAATCATCATCGGTGGAACACTGGTTGGCCTATCGTTCCCGCTGTTCAACATGGTCAACCTGCTGCTCATCAGGGATCCGTTAGAGGTGGCATTCAAGTATCCTAGACCGACACTGCCTGCGTATATGACTCCGATCGAGCCTCAGGTAGGGAAGTTCTACAATAGTCCTGTAGCCCTGGGCTCAGGAGCAGGAGCGGTGCTGACAGTGCCGATCGCTGCGTTAGGTGCGAAGCTTAACACG
>FJ951677        591 bp          dna
ACAACGCACTACTTATTCATAGTAGTGGTTGCTGTAAACAGCACGCTGCTAACCATCAACACAGGAGACTACCTGTTCTACACAGACTGGATGTGGACCTCTTTTGTGGTATTTTCGGTCGGACAATCTACGATGCTTGCGGTCGGCGCGATATACTACATGCTCTTCACAGGGGTTCCAGGTACAGCTACATACTACGCCACAATCATGACCATCTACACATGGGTCGCAAAAGGTGCATGGTTT---GCACTAGGCTATCCGTACGACTTTGTCGTAACGCCAGTGTGGATTCCATCGGCTATGTTGCTAGACCTCTCGTACTGGGCTACAAGACGTAACAAGCACGCCGCCATACTGATTGGTGGAACTATGGTTGGACTTTCACTTCCGTTGTTCAACATGGTCAACTTGTTGCTCGTCAGAGACCCGCTCGAGGTGGCCTTCAAGTATCCAAGACCAACATTGCCCGCATACATGACACCAATAGAGCCCCAGGTAGGTAAGTTCTACAACAGTCCTGTAGCACTTGGTTCAGGCGCAGGAGCAGTACTGACAGTCCCTATGGCAGCGTTGGGAGCAAAACTCAACACG
>FJ951688        591 bp          dna
ACTACACACTATCTATTCATAGTTGTAGTTGCTGTAAATAGTACATTATTGACAATCAATGCAGGAGACTACATTTTCTATACAGATTGGGCATGGACATCATTCGTAGTATTCTCAATATCCCAATCAACAATGCTTGTAGTCGGCGCAATCTATTACATGCTATTCACCGGTGTACCAGGGACTGCAACATATTATGCAACAATCATGACTATCTATACATGGGTAGCCAAAGGAGCTTGGTTT---GCATTAGGATATCCATACGACTTTATCGCCGTACCAGTCTGGATACCTTCAGCAATGCTGTTAGATTTGACATATTGGGCAACAAGAAGGAATAAGCATGCTGCCATTATAATTGGCGGAACATTAGTAGGACTTTCATTGCCAATATTCAATATGATAAATCTACTGCTGGTCAGAGATCCTCTAGAGATGGCATTCAAGTATCCTCGTCCAACATTGCCTCCATACATGACCCCAATTGAGCCTCAGGTCGGTAAGTTCTACAATAGTCCCGTGGCGCTAGGATCGGGAGCAGGAGCTGTACTGAGCGTTCCAATAGCTGCACTAGGTGCTAAACTAAATACT
>FM867834        591 bp          dna
ACAACGCACTATCTGTTCATAGTAGTAGTTGCTGTAAATAGCACACTATTGACTATTAATGCTGGAGACTATATTTTCTACACCGATTGGGCATGGACGTCATTCGTCGTATTCTCTATATCTCAATCGACAATGCTTGTGGTGGGGGCAATATACTATATGCTGTTTACAGGCGTGCCTGGTACCGCTACTTATTATGCAACCATTATGACGATATATACATGGGTTGCAAAAGGCGCCTGGTTC---GCATTAGGCTACCCATACGACTTCGTTACAGTACCTATCTGGATACCCTCGGCAATGTTATTAGACTTGACTTATTGGGCGACTAGGAGGAATAAACATGCTGCTATATTAATTGGCGGAACGCTAGTAGGTTTGTCTCTTCCAATGTTCAATATGATCAATCTTTTATTGATCAGAGATCCATTAGAGGTGGCCTTCAAGTATCCACGTCCGACATTACCGCCATATATGACTCCAATCGAACCTCAGGTAGGTAAGTTTTACAACAGTCCTGTAGCCTTAGGAGCAGGCGCGGGGGCAGTGCTATCAGTACCAATTGCGGCTTTGGGCTCTAAACTTAACACG
>FN423456        591 bp          dna
ACAACGCACTATTTGTTCATAGTAGTGGTCGCTGTAAACAGCACACTGCTAACCATCAACGCAGGAGACTATATCTTCTACACAGACTGGATGTGGACATCCTTCGTAGTATTCTCGGTCTCGCAATCGACTATGCTTGCGGTAGGCGCGATATACTACATGCTCTTCACCGGAGTACCTGGAACGGCCACATACTACGCTACAATCATGACAATCTACACATGGGTCGCAAAGGGTGCATGGTTC---GCACTGGGCTATCCGTACGACTTCATTGTGGTTCCGATATGGATTCCGTCAGCAATGTTGTTGGATCTCACATATTGGGCTACAAGGCGGAACAAGCACGCTGCAATCATCATCGGTGGAACACTGGTTGGCCTGTCATTCCCGCTGTTCAACATGGTCAATCTGCTGCTCGTCAGGGATCCGCTGGAGACGGCATTCAAGTATCCTAGACCGACACTGCCGGCGTACATGACTCCAATAGAGCCTCAGGTAGGTAAGTTCTACAACAGTCCTGTAGCCTTAGGCTCAGGAGCAAGCGCGGTGCTGACAGTGCCGATCGCTGCATTAGGTGCGAAGCTTAACACG
>FN773415        591 bp          dna
TGTACACATTACTTGTTTATAGTAGTGGTAGCAGTCAACTCTACCTTGTTGACCATCAATGCCGGAGACTACATATTCTATACTGACTGGGCGTGGACATCATTTGTGATATTTTCAGTATCACAGACACTCATGCTTGCAGTCGGTGCCGCGTACTACCTCACATTTACTGGAGTTCCAGGAACTGCAACATACTATGCACTGATAATGACGGTGTATACGTGGATTGCAAAAGGAGCGTGGTTC---TCGTTAGGATATCCATATAGCTTCATAGTTGTACCAGTTTGGATCCCATCTGCAATGTTGATGGATTTAGTTTATTGGGCAACAAAGAAGAACAAACACTCTCTCATTTTAATGGGTGGTGTGCTTGTTGGAATGTCTCTGCCATTGTTTAATATGGTCAACCTATTAACGATAGACGATCCGTTAGAGACTGCTTTCAAATACCCAAGAACTACATTGCCTCCATACATGACTCCAATAGAACCTCAAGTTGGAAAGTTCTATGATAGTCCGGTCGCACTAGGTGCGGGTGCCGGTGCTGTCCTGTCAGTTACAATGACGGCTTTAGGCTGCAAATTGACAACG
>FN773440        591 bp          dna
TGTACTCACTACTTGTTTATTGTAGTGGTTGCAGTCAACTCTACCTTGTTGACAATTAACGCTGGAGACTACATATTCTATACAGACTGGGCATGGACATCCTTTGTGGTATTCTCAATATCACAGACGCTCATGCTAGGAGTCGGTGCAGCATACTATCTTACGTTTACTGGAGTTCCAGGAACCGCAACATACTATGCACTGATAATGACAGTGTATACGTGGGTTGCAAAGGGAGCATGGTTT---GCATTAGGATATCCATACGACTTCATTGCTGTGCCAGTATGGATTCCATCAGCGATGTTGATGGATTTGGTGTACTGGGCAACAAAGAAGAACAAGCACTCTCTGATCCTAATGGGCGGCGTGCTCGTTGGATTGTCTCTACCACTGTTTAACATGGTAAACCTCTTGCTGATCGCTGACCCGCTTGAGACTGCATTCAAATATCCAAGACCAACTTTGCCTCCGTACATGACTCCAATAGAACCGCAAGTAGGCAAGTTCTATAACAGTCCAGTAGCGCTAGGTGCGGGTGCTGGTGCTGTATTGTCAGTTACGATGACAGCGTTAGGCTGCAAGCTGACTACA
>FN773445        591 bp          dna
TGTACTCACTACTTGTTTATTGTAGTGGTTGCAGTCAACTCTACCTTGTTGACAATTAACGCTGGAGACTACATATTCTATACAGATTGGGCGTGGACATCCTTTGTGGTATTCTCAATATCACAGACCCTCATGTTAGGAGTCGGTGCAGCATACTACCTGACATTCACTGGAGTTCCAGGAACAGCAACATACTATGCGCTGATAATGACAGTGTATACGTGGGTTGCAAAAGGAGCATGGTTT---GGATTAGGATATCCATATGACTTCATTGTTACACCAGTATGGATTCCATCAGCGATGTTGATGGATTTGGTGTACTGGGCAACAAAGAAGAACAAGCACTCTCTGATCCTAATGGGCGGTGTGCTGGTTGGATTGTCTCTACCGCTGTTTAACATGGTAAATCTCTTGCTGATCGCTGACCCGCTTGAGACTGCATTCAAATATCCAAGACCAACATTGCCTCCATACATGACTCCAATAGAACCACAAGTAGGAAAGTTCTATAACAGTCCAGTAGCGCTAGGTGCGGGTGCTGGTGCTGTATTGTCAGTTACGATGACGGCATTAGGCTGTAAGCTGACTACA
>FN773450        591 bp          dna
TGTACTCACTACTTATTCATAGTAGTGGTTGCAGTCAACTCTACATTGTTGACAATTAACGCTGGAGACTACATATTCTATACAGATTGGGCATGGACATCATTTGTGATATTTTCATTATCACAATCACTCATGCTAGCAGTCGGTGCAACCTACTACCTTACGTTTACTGGAGTTCCAGGAACGGCAACTTACTATGCACTGATAATGACAGTGTATACTTGGGTTGCAAAGGGAGCATGGTTC---TCACTAGGATACCTATATGACTTCATTGTTACACCAATCTGGATACCATCAGCAATGTTGTTGGATTTGGTTTATTGGGCAACAAAGAAGAATAAACACTCTCTCATCTTAATGGGTGGTGTGCTATGTGGAATGTCTCTGCCATTGTTTAACATGATAAATCTCCTGCTGATCGCAGATCCGCTAGAGACTGCATTCAAATATCCAAGACCAACATTGCCTCCATACATGACACCTATAGAACCTCAAGTAGGCAAGTTCTATAACAGTCCAGTCGCACTTGGTGCGGGTGCTAGTGCTGTATTAACAGTTACAATGACAGCATTGGGTTGTAAACTGACTACG
>FN773464        591 bp          dna
TGTACTCACTACTTATTTATAGTAGTGGTAGCAGTCAACTCGACCCTGTTGGTAATCAACGCAGGAGACTACATCTTCTATACTGACTGGATGTGGACATCTTATGTGATATTTACTCTATCACAATCATTGATGCTCGCAGTCGGTGCAGCATACTACCTTACGTTCACTGGTGTACCAGGAACTGCAACATACTATGCACTGATAATGACAGTGTATACCTGGGTTGCAAAAGGTGCATGGTTC---TCCTTAGGATATCCATACAGCTTCATCGTTGTACCAATGTGGATTCCATCTGCAATACTGATGGATTTAGCATATTGGGCGACAAAGAGAAACAAACACTCTTTGATCTTGATAGGCGGTGTACTTTGTGGTATGTCAATGTCGTTGTTCAACATGATCAGTCTAATTACAGTGGATGATCCTCTCGAGACTGCTTTCAAATATCCAAGAACCACATTGCCTCCATACATGACTCCAATAGAACCCCAAGTAGGAAAGTTCTATGATAGTCCGGTAGCTCTAGGTGCGGGTGCTAGTGCAGTATTAACTGTAACAATGACAGCATTAGGAACTAAACTTACAACC
>FN869059        591 bp          dna
TGTACTCACTACTTATTCATAGTAGTGGTAGCAGTCAACTCGACCTTGTTGACGATCAACGCAGGAGACTACATATTCTACACTGACTGGATGTGGACATCATATGTGATATTTACTCTATCGCAATCACTGATGCTCGCAGTTGGTGCGGCGTATTACCTAACGTTCACTGGTGTTCCAGGAACGGCAACCTACTATGCATTGATAATGACGGTGTATACATGGATTGCAAAAGGTGCATGGTTC---TCCCTAGGATATCCATATAGCTTCATCGTTGTACCAATGTGGATTCCATCAGCGATATTGATGGATCTGGCATATTGGGCTACAAAGAAGAACAAACACTCTTTGATTCTAATTGGTGGTGTGCTATGTGGAATGTCAATGTCGATGTTCAACATGATCAATCTCTTGACAATAGATGATCCCCTGGAGACTGCTTTCAAGTATCCAAGAACTACATTGCCGCCATACATGACTCCAATAGAACCCCAAGTAGGTAAGTTCTATGATAGTCCGGTAGCGCTGGGTGCAGGTGCTGGTGCGGTCCTCACTGTAACAATGACTGCATTAGGATGCAAGCTAACAACC
>FN869062        591 bp          dna
TGTACTCACTACTTATTCATAGTAGTGGTGGCAGTCAACTCGACCTTGTTGACAATCAACGCAGGAGACTACATATTCTACACTGTCTGGATGTGGACATCATATGTGATATTCACATTATCACAATCACTGATGCTCGCAGTCGGTGCAGCGTATTACCTCACGTTCACTGGTGTTCCAGGAACAGCAACCTATTATGCATTGATAATGACAGTGTATACATGGATTGCAAAAGGTGCGTGGTTC---TCCCTGGGATATCCATATAGCTTCATTGTTGTACCGGTGTGGATTCCATCTGCAATATTGATGGACTTGGTATATTGGGCAACAAAGAAAAACAAACACTCTTTGATCCTAATGGGTGGTGTGCTGTGTGGCATGTCAATGTCGATGTTCAACATGATAAATCTATTGACAATAGATGATCCTCTTGAGACTGCTTTCAAATACCCAAGAACTACATTGCCTCCATACATGACTCCTATAGAACCTCAAGTAGGAAAGTTCTATGATAGTCCAGTCGCACTAGGTGCGGGTGCCGGTGCAGTTCTAACAGTTACAATGACTGCATTGGGATGCAAACTCACCACC
>FN869066        591 bp          dna
ACAACCCACTACCTATTCATTGTTGTAGTTGCTGTCAATAGCACGCTGCTGACAATTAATGCAGGAGACTACATATTCTACACCGACTGGGCTTGGACATCCTTTGTAGTATTCTCGATATCACAATCGACCATGCTTGCAGTAGGAGCTGTCTATTACTTGCTCTTCACAGGAGTGCCAGGAACGGCCACGTATTACGCAACCATCATGACCATCTATACATGGGTTGCAAAAGGTGCGTGGTTT---GCTTTGGGATATCCGTATGACTTCGTTGCAGTGCCAGTTTGGATACCTTCAGCCATGTTGTTGGACCTTACGTATTGGGCCACGAGGCGGAATAAGCACATGCTTATACTTGTTGGCGGTACGTTGTGCGGTCTATCACTTCCGTTGTTCAACATGATCAACTTACTCCTAGTACGGGACCCATTGGAAATCGCATTTAAGTATCCTAGACCCACATTACCACCTTACATGACGCCCATAGAACCTCAGGTCGGAAAGTTCTACAATAGTCCCGTAGCACTGGGTTCGGGAGCTTCTGCTGTACTGACTGTACCTATCGCAGCCTTGGGCGCTAAACTGAACACG
>FR773159        591 bp          dna
ACAACGCACTACCTATTCATAGTAGTCGTTGCTGTCAACAGCACGCTGCTAACCATCAACGCAGGAGACTACATCTTCTACACAGACTGGATGTGGACATCCTTCGTAGTATTCTCCGTGTCACAGTCGACGATGCTCGCTGTGGGTGCGGTATACTACATGTTGTTCACAGGCGTTCCGGGTACAGCCACATACTACGCCACAATCATGACTATCTACACATGGGTCGCAAAGGGTGCATGGTTT---GCACTTGGCTATCCATACGACTTCATCGTGGTGCCAGTGTGGATTCCGTCGGCAATGCTGTTGGACCTCACGTACTGGGCGACAAGACGCAACAAGCACGCTGTCATCATCATTGGCGGCACGCTGGTTGGCCTATCCTTCCCGCTGTTCAACATGGTCAACCTGTTGCTCGTCAGGGACCCGCTTGAGGTAGCCTTCAAGTATCCGAGACCGACGCTGCCTGCATACATGACGCCTATAGAGCCCCAGGTAGGTAAGTTTTACAACTCGCCTGTGGCGCTAGGTTCTGGCGCTAGTGCAGTGCTAACAGTACCCATGACTGCGTTGGGTGCGAAACTTAACACG
>GCA_000018465_1        591 bp          dna
TGTACACACTACTTGTTCATAGTAGTGGTTGCAGTTAACTCTACACTGTTAACAATTAATGCAGGAGACTACATCTTCTACACTGACTGGGCTTGGACTTCGTACACGGTATTCTCAATATCGCAAACGTTGATGCTTATTGTAGGTGCAACATATTACCTAACATTTACAGGCGTTCCAGGCACAGCAACGTACTACGCTCTGATTATGACAGTTTACACATGGATTGCAAAGGCAGCCTGGTTC---TCACTAGGTTATCCATATGACTTCATTGTAACACCAGTTTGGTTACCATCAGCAATGCTGTTGGACTTAGTCTACTGGGCAACAAAGAAGAACAAGCACTCCTTGATACTGTTCGGCGGTGTACTGGTAGGAATGTCATTACCATTGTTCAACATGGTAAACCTGATAACAGTAGCAGACCCACTAGAAACGGCATTCAAGTATCCAAGACCAACATTGCCACCATACATGACACCGATAGAACCCCAAGTAGGTAAGTTCTATAACAGCCCAGTTGCTCTCGGTGCAGGTGCAGGTGCAGTTTTGGGATGTACATTTGCAGCGTTAGGTTGTAAATTGAATACA
>GCA_000200715_1        591 bp          dna
TGTACCCACTACTTGTTCATAGCAGTGGTTGCAGTGAATTCGACCCTGTTGACGATCAATGCAGGAGATTACATCTTTTACACCGACTGGGCTTGGACGTCATTCACGGTATTCTCTATATCGCAGACGCTCATGCTGGTTGTCGGTGCAACGTACTACCTGACGTTTACAGGCGTACCCGGAACCGCGACATACTATGCCCTCATCATGACGGTGTATGTATGGATAGCAAAGGGCGCATGGTTC---GCCCTTGGCTACCCGTATGACTTCATCGCGACCCCGATATGGCTTCCATCAGCAATGCTGTTGGATCTGGCATACTGGGCCACGAAGCGCAACAAGCACTCGCTGATATTGTTCGGCGGTGTCTTGGTGGGCATGTCATTACCGCTGTTCAACATGGTAAACCTGATCACAGTAGCAGATCCGCTGGAGACGGCCTTCAAGTATCCGAGGCCCACGCTGCCACCCTACATGACTCCAATAGAACCTCAAGTTGGAAAGTTCTATAACAGTCCGGTGGCGCTAGGGGCTGGGGCTGGGGCCGTCTTATCGGTGACGTTCGCGGCCTTGGGTGTCAAGCTCAATACG
>GCA_000220175_2        591 bp          dna
TGTACTCACTACTTGTTCATAGTAGTAGTTGCAGTTAACTCTACACTGTTAACAATTAATGCAGGAGACTACATTTTCTATACTGACTGGGCTTGGACATCGTTTACGGTATTTTCAATATCGCAAACTTTGATGCTTTGCGTAGGTGCAACATATTACCTAACGTTTACAGGCGTTCCAGGAACAGCGACGTATTACGCCCTAATTATGACAGTATACACATGGATAGCAAAAGGTGCATGGTTT---GCTCTAGGTTATCCATATGACTTCATTGTAACACCAGTTTGGTTGCCATCAGCAATGTTGCTTGATTTGGCATATTGGGCTACAAAGAAGAACAAACATTCATTGATACTGTTTGGCGGTGTACTTGTAGGAATGTCTTTACCATTATTCAACATGGTAAACCTGATAACAGTAGCAGACCCACTAGAAACGGCATTCAAATATCCAAGACCAACATTGCCACCATACATGACACCAATAGAGCCTCAAGTAGGTAAATTCTATAACAGTCCAGTAGCACTGGGTGCAGGTGCTGGTGCAGTATTGTCAGTTACGTTTACAGCATTAGGTTGTAAGCTAAACACT
>GCA_001443365_1        591 bp          dna
TGTACACACTACTTATTCATAGTAGTAGTCGCAGTCAACTCAACTCTACTAACAATTAATGCAGGAGATTATATCTTCTACACAGATTGGGCTTGGACATCATTTGTAGTATTCTCTATATCGCAAACATTGATGCTTACGGTAGGAGCAGTCTACTACCTTACATTTACGGGTGTTCCAGGAACAGCAACATATTACGGATTAATCATGACAGTGTATACCTGGGTAGCAAAAGGCGCATGGTTT---GCACTAGGTTATCCATATGACTTCATTGTCACCCCAGTATGGATTCCATCAGCAATGTTGTTGGACTTGGCGTATTGGGCTACAAAGAAGAACAAGCACTCACTCATACTGTTTGGTGGAGTCATGGTCGGAATGTCGTTACCGCTATTCAACATGGTAAATTTGATCACGGTAGCAGATCCGCTAGAGACTGCATTCAAGTATCCAAGACCCACGTTACCACCATATATGACACCGATAGAACCACAGGTAGGAAAGTTCTACAACAGTCCCGTCGCGCTTGGCGCAGGTGCTGGTGCTGTGTTGTCGGTTACGTTTGCCGCGTTAGGTTGTAAACTTAACACG
>GCA_001510225_1        591 bp          dna
TGTACACACTACTTATTCATAGTAGTTGTTGCAGTTAACTCAACTCTGTTAACAATTAATGCAGGAGATTACATCTTCTACACTGACTGGGCTTGGACATCGTATACGGTATTTTCAATATCGCAAACTTTGATGCTTATTGTAGGAGCAACATACTATCTTACATTTACAGGCGTTCCAGGCACAGCAACGTACTACGCTCTAATTATGACAGTATACACATGGATAGCAAAAGGTGCATGGTTT---GCACTAGGATACCCATATGACTTCATTGTAACTCCAGTTTGGTTACCATCAGCAATGCTTTTGGATTTAGTCTACTGGGCAACAAAGAAGAACAAACACTCGTTGATACTGTTTGGCGGCGTACTGGTAGGAATGTCTTTACCATTATTCAATATGGTAAACCTGATAACAGTTGCAGACCCACTTGAAACGGCATTCAAATATCCAAGACCAACATTGCCACCATATATGACACCGATAGAACCCCAAGTAGGTAAGTTCTATAACAGTCCAGTCGCACTGGGCGCAGGTGCAGGTGCAGTATTGGCATGTACATTTGCAGCACTCGGTTGTAAATTGAACACT
>GCA_001510275_1        591 bp          dna
TGTACACACTACTTATTCATAGTAGTAGTTGCAGTTAACTCTACACTGTTAACAATTAACGCAGGTGACTACATCTTCTACACTGATTGGGCTTGGACTTCGTTTACGGTATTCTCAATATCTCAAACGTTGATGCTTATTGTAGGTGCGTGTTATTATCTCACATTTACAGGCGTTCCAGGCACAGCAACATACTACGCTTTGATAATGACAGTATACACATGGATAGCAAAAGCCGCATGGTTT---TCACTCGGATACCCATATGACTTCATTGTAACACCAGTTTGGTTGCCATCAGCAATGCTGTTGGACTTAGTTTACTGGGCAACAAAGAAGAACAAACACTCTTTGATACTGTTTGGAGGCGTACTAGTAGGAATGACAATACCATTATTCAATATGGTAAACCTGATAACAGTCGCAGACCCGCTTGAAACGGCATTCAAATATCCAAGACCAACATTGCCACCATACATGACACCGATAGAACCGCAGGTAGGAAAGTTCTATAACAGCCCAGTCGCGCTCGGTGCAGGTGCAGGTGCAGTATTGGGATGTACATTTGCAGCATTAGGTTGTAAACTCAACACT
>GCA_001543015_1        591 bp          dna
TGTACACACTACTTATTCATAGTAGTAGTTGCAGTTAACTCAACACTGTTAACAATTAATGCAGGAGATTACATTTTCTATACTGACTGGGCTTGGACTTCGTACACGGTATTTTCAATATCGCAAACGTTGATGCTTCTCGTAGGTGCATGTTATTATCTTACGTTTACAGGCGTTCCAGGCACAGCAACATACTACGCTCTGATCATGACAGTATACACATGGATAGCAAAAGGTGCATGGTTT---TCACTCGGATATCCATATGACTTTATTGTTACACCAGTTTGGCTACCATCAGCAATGCTGTTGGACTTAGTTTACTGGGCAACAAAGAAGAACAAACATTCTTTGATACTGTTCGGAGGAGTACTGGTAGGAATGTCTTTGCCATTATTCAATATGGTAAACCTGATAACAGTAGCGGACCCACTTGAAACGGCATTCAAGTATCCAAGACCAACATTGCCACCATACATGACACCGATTGAACCGCAGGTAGGAAAGTTCTATAACAGTCCAGTTGCGTTAGGTGCAGGTGCAGGTGCAGTATTGGGATGTACATTTGCAGCATTAGGTTGTAAACTAAACACT
>GCA_001627235_1        591 bp          dna
TGTACTCACTACTTGTTCATAGTAGTAGTCGCAGTCAATTCAACTCTGCTTACAATTAACGCAGGAGACTACATCTTCTATACTGATTGGGCCTGGACATCGTTTGTAGTATTCTCAATATCTCAAACATTGATGCTCGCTGTAGGTGCAGCATATTATCTGACCTTCACTGGAGTTCCAGGAACCGCAACGTATTATGCCCTTATCATGACAGTCTACACTTGGATTGCCAAAGGAGCATGGTTC---GCATTAGGTTACCCATACGACTTTATTGTTACACCAGTTTGGCTACCGTCAGCAATGCTGTTGGACTTAGCATACTGGGCAACAAAGAAGAATAAGCACTCTCTGATACTATTTGGCGGAGTCTTAGTTGGAATGTCATTGCCACTATTCAACATGGTCAATTTGATCACTGTGGCAGACCCACTAGAGACTGCATTCAAGTATCCAAGACCAACGTTACCACCATACATGACTCCGATAGAGCCGCAGGTAGGTAAGTTCTATAACAGCCCAGTTGCACTTGGTGCAGGAGCTGGTGCAGTACTTGCATGTACTTTCACGGCTCTAGGTTGTAAACTAACAACC
>GCA_002317795_1        591 bp          dna
TGTACACACTACTTATTCATAGTAGTGGTTGCAGTTAACTCAACACTGTTAACAATTAATGCAGGAGATTACATTTTCTATACTGACTGGGCTTGGACTTCGTACACGGTATTTTCAATATCGCAAACGTTGATGCTTCTCGTAGGTGCATGTTACTATCTTACGTTTACAGGCGTTCCAGGCACAGCAACATACTACGCTCTGATCATGACAGTATACACATGGATAGCAAAAGGTGCATGGTTT---TCACTCGGATATCCATATGACTTTATTGTTACACCAGTTTGGCTACCATCAGCAATGCTGTTGGACTTAGTKTACTGGGCAACAAAGAAGAACAAACACTCTTTGATACTGTTYGGAGGAGTACTGGTAGGAATGTCTTTGCCATTATTCAATATGGTAAACCTGATAACAGTAGCGGACCCACTTGAAACGGCATTCAAGTATCCAAGACCAACATTGCCACCATACATGACACCGATTGAACCGCAGGTAGGAAAGTTCTATAACAGTCCAGTTGCGTTAGGTGCMGGTGCRGGTGCAGTATTGGGATGTACATTTGCAGCATTAGGTTGTAAACTAAACACT
>GCA_002508395_1        591 bp          dna
TGTACACACTACTTATTCATAGTAGTTGTTGCAGTTAACTCTACTTTGTTAACAATCAACGCAGGAGATTACATATTCTATACTGACTGGGCTTGGACATCGTACACGGTATTTTCAATATCGCAAACTTTGATGCTTATTGTAGGAGCTACATACTATCTTACATTTACGGGCGTTCCAGGCACAGCGACGTACTACGCACTAATTATGACAGTATACACATGGATAGCAAAAGGTGCATGGTTT---GCACTCGGTTACCCATATGACTTCATTGTAACCCCAGTCTGGTTACCATCAGCAATGCTTTTGGATCTAGTCTACTGGGCAACAAAGAAGAACAAGCACTCCTTGATACTGTTTGGCGGCGTACTGGTAGGAATGTCTTTACCATTATTCAATATGGTAAACCTGATAACAGTAGCAGACCCACTTGAAACGGCATTCAAATACCCAAGACCAACATTGCCACCATATATGACACCAATAGAACCGCAAGTAGGTAAGTTCTATAACAGTCCAGTCGCACTGGGCGCAGGTGCAGGTGCAGTTTTGGCATGTACATTTGCAGCATTAGGTTGTAAATTGAACACT
>GCA_002737445_1        591 bp          dna
TGTACTCACTACTTGTTCATAGTAGTAGTTGCAGTTAACTCAACTCTGTTAACAATTAATGCAGGAGACTACATTTTCTATACTGACTGGGCTTGGACTTCGTTTACGGTATTTTCAATATCACAAACGTTGATGCTCTGCGTAGGTGCAACATATTACCTGACATTTACAGGTGTTCCAGGAACAGCAACGTATTATGCCCTAATCATGACAGTATACACATGGGTAGCAAAAGGCGCATGGTTT---GCACTAGGTTATCCATATGACTTTATTGTAACACCAATTTGGTTACCATCAGCAATGTTGCTTGATTTAGCCTATTGGGCAACAAAAAAGAACAAGCACTCCTTGATACTGTTTGGCGGCGTACTGGTAGGAATGTCTTTACCATTATTCAACATGGTAAACCTGATAACAGTAGCAGACCCACTAGAAACGGCCTTCAAATATCCAAGACCAACATTACCACCTTACATGACACCAATAGAGCCTCAAGTAGGTAAATTCTATAACAGTCCTGTAGCATTGGGCGCAGGTGCAGGTGCAGTATTGTCAGTTACATTTACAGCGTTAGGTTGTAAACTAAACACT
>GCA_002737455_1        591 bp          dna
TGTACACACTACTTATTCATAGTAGTTGTTGCAGTTAACTCAACTCTGTTAACAATTAATGCAGGAGATTACATCTTCTACACTGACTGGGCTTGGACATCGTTTACGGTATTTTCAATATCGCAAACTTTGATGCTTATTGTAGGAGCAACATACTATCTTACATTTACAGGCGTTCCAGGCACAGCAACGTACTACGCTCTAATTATGACAGTATACACATGGATAGCAAAAGGTGCATGGTTT---GCACTAGGATACCCATATGACTTCATTGTAACTCCAGTTTGGTTACCATCAGCAATGCTTTTGGATTTAGTCTACTGGGCAACAAAGAAGAACAAACACTCGTTGATACTGTTTGGCGGCGTACTGGTAGGAATGTCTTTACCATTATTCAATATGGTAAACCTCATAACAGTTGCAGACCCACTTGAAACGGCATTCAAATATCCAAGACCAACATTGCCACCATATATGACACCGATAGAACCCCAAGTAGGTAAGTTCTATAACAGTCCAGTCGCACTGGGCGCAGGTGCAGGTGCAGTTTTGGCATGTACATTTGCAGCACTCGGTTGTAAATTGAACACT
>GCA_002787055_1        591 bp          dna
TGTACGCACTACTTGTTCATAGTAGTCGTAGCAGTCAACTCAACCCTGCTTACAATCAACGCAGGAGACTACATCTTCTACACTGACTGGGCATGGACTTCGTATGTCGTGTTCTCAATATCACAGACATTGATGTTGGTGGTAGGTGCAACTTACTATCTGACATTTACCGGAGTTCCAGGAACCGCAACATACTACGCGCTGATTATGACCGTGTATACATGGATCGCAAAAGGCGCATGGTTT---GCTCTAGGTTACCCATATGACTTCATTGTTACACCAGTTTGGTTACCATCAGCAATGCTGATTGACTTAGCATACTGGGCTACAAAGAAGAACAAGCACTCACTGATACTATTCGGTGGTGTGTTGTGTGGAATGTCACTGCCATTGTTCAACATGGTAAATCTAATTACCGTGGCTGATCCATTGGAGACTGCTTTCAAATATCCAAGACCAACATTGCCTCCATACATGACTCCAATAGAACCCCAAGTGGGCAAGTTCTATAACAGTCCAGTTGCACTCGGTGCAGGCGCAGGCGCTGTATTATCAGTAACCTTTGCCGCTCTGGGATGTAAGCTGAATACG
>GCA_003175215_1        591 bp          dna
TGTACACACTACTTATTCATAGTAGTAGTTGCAGTTAACTCAACACTGTTAACAATTAATGCAGGAGACTACATCTTCTACACTGACTGGGCTTGGACTTCGTACACGGTATTCTCAATATCGCAAACGTTGATGCTTATTGTAGGTGCAACATATTACCTAACATTTACAGGCGTTCCAGGCACAGCAACGTACTACGCTCTAATTATGACAGTATACACATGGATAGCAAAAGCCGCATGGTTT---TCGTTAGGATATCCATATGACTTCATTGTAGTTCCAGTTTGGTTACCTTCAGCGATGCTGTTGGACTTAGTCTACTGGGCAACAAAGAAGAACAAGCACTCCTTGATACTGTTTGGCGGCGTACTGGTAGGAATGTCATTGCCATTGTTCAATATGGTAAACCTGATAACAGTAGCAGACCCACTAGAAACGGCATTCAAATATCCAAGACCAACATTGCCACCATACATGACACCGATAGAACCTCAAGTTGGAAAGTTCTATAACAGCCCAGTGGCTTTAGGTGCAGGTGCTGGTGCAGTATTGGCATGTACGTTTGCAGCGTTAGGTTGTAAACTTAACACT
>GCA_003176995_1        591 bp          dna
ACAACCCACTATCTGTTCATTGTTGTAGTTGCTGTCAATAGCACGCTACTGACAATTAACGCAGGAGACTATATCTTCTACACCGACTGGGCTTGGACATCCTTTGTAATATTTTCGATTTCACAATCGACTATGCTTGCAGTAGGAGCTGTCTATTACTTGCTCTTTACAGGAGTTCCAGGAACAGCCACGTATTACGCAACCATAATGACTATCTATACATGGGTTGCAAAAGGTGCGTGGTTT---GCATTAGGATACCCATATGACTTCGTAGCAGTACCAGTATGGATACCTTCAGCCATGTTGTTGGACCTCACGTATTGGGCTACGCGGCGCAATAAGCACATGCTAATACTTGTCGGCGGTACTTTGGTTGGTCTATCACTTCCGTTATTCAACATGATCAACCTGCTGCTAGTGCGAGATCCGTTGGAAGTCGCATTCAAGTATCCTAGACCCACATTGCCACCTTATATGACGCCAATTGAGCCTCAGGTCGGAAAGTTCTACAATAGTCCCGTTGCCTTGGGAGCAGGCGCTTCAGCAGTGCTAACTGTACCGATAGCAGCATTGGGTGCTAAACTGAACACG
>GCA_003331425_1        591 bp          dna
TGTACACACTACTTATTCATAGTAGTAGTTGCAGTTAACTCTACACTGTTAACAATTAATGCAGGAGATTACATCTTCTACACTGACTGGGCTTGGACATCGTACACGGTATTTTCAATATCGCAAACTTTGATGCTTATTGTAGGAGCTACATATTATCTTACATTTACGGGCGTTCCAGGCACAGCAACGTACTACGCTCTAATTATGACAGTATACACATGGATTGCAAAAGGTGCATGGTTT---GCACTCGGATATCCATATGACTTCATTGTAACTCCAGTTTGGTTACCATCAGCAATGCTTTTGGACTTAGTCTACTGGGCAACAAAGAAGAACAAGCACTCCTTGATACTGTTTGGCGGCGTACTAGTAGGAATGTCTTTACCATTATTCAATATGGTAAACCTCATTACAGTTGCAGACCCGCTTGAAACGGCATTCAAATATCCAAGACCAACATTGCCACCATATATGACACCAATAGAACCCCAAGTAGGTAAGTTCTATAACAGCCCAGTCGCATTGGGCGCAGGTGCAGGTGCAGTTTTGGCATGTACATTTGCAGCGTTAGGTTGTAAATTGAACACT
>GCA_003352295_1        591 bp          dna
TGTACCCACTACTTATTCATAGTAGTAGTTGCGGTTAACTCGACTTTGTTAACAATTAATGCAGGAGACTATATCTTCTACACTGACTGGGCCTGGACATCGTTTGTAGTATTCTCAATATCTCAAACGTTAATGCTTGTAGTAGGTGCAGCATATTACCTAACATTTACAGGCGTTCCTGGAACAGCAACGTATTATGCGTTGATTATGACAGTATACACGTGGATTGCAAAAGGTGCATGGTTT---GCACTCGGATATCCATACGACTTCATTGTTACACCAGTTTGGCTACCATCAGCAATGTTGATGGACTTGGCTTATTGGGCAACAAAGAGAAACAAACACTCACTGATACTGTTCGGCGGTGTACTGGTAGGAATGTCTCTACCATTGTTCAACATGGTCAACTTGATTACGGTAGCTGACCCACTAGAAACGGCCTTCAAATATCCAAGACCAACATTACCACCATACATGACACCCATAGAACCTCAAGTAGGTAAATTCTATAACAGCCCAGTAGCACTGGGAGCAGGTGCTGGTGCAGTGTTGTCTGTAACTATGGCTGCGTTGGGATGTAAATTAACAACG
>GCA_003702465_1        591 bp          dna
TGTACACACTACTTATTCATAGTAGTAGTTGCAGTTAACTCTACACTGTTAACAATTAATGCAGGAGACTACATCTTCTACACTGACTGGGCTTGGACATCGTACACGGTATTCTCAATATCGCAAACTTTGATGCTTATTGTAGGAGCTACATACTATCTTACATTTACAGGCGTTCCAGGCACAGCAACGTACTACGCTCTAATTATGACAGTATACACATGGATTGCAAAAGGTGCATGGTTT---GCACTCGGATATCCATATGACTTCATTGTAACTCCAGTATGGTTACCATCAGCAATGCTTTTGGACTTAGTCTACTGGGCAACAAAGAAGAACAAGCACTCCTTGATACTGTTTGGCGGCGTACTGGTAGGAATGTCTTTACCATTATTCAATATGGTAAACCTCATTACAGTTGCAGACCCGCTTGAAACGGCATTCAAATATCCAAGACCAACATTGCCACCATATATGACACCGATAGAACCCCAAGTAGGTAAGTTCTATAACAGTCCAGTCGCATTGGGCGCAGGTGCAGGTGCAGTTTTGGCATGTACATTTGCAGCGTTAGGTTGTAAATTGAACACT
>GCA_003724255_1        591 bp          dna
TGTACCCACTACTTGTTCATCATAGTGGTAGCAGTAAACTCTACGCTGCTGACAATTAACGCAGGAGACTACATCTTCTATACCGACTGGGCCTGGACATCGTTTACGGTATTTTCAATATCGCAAACTTTGATGCTTGTTGTAGGTGCCACATACTATCTCACCTTTACTGGCGTTCCAGGAACAGCTACGTACTATGCCCTGATCATGACAGTGTACACGTGGATAGCAAAAGGTGCATGGTTT---GCACTCGGATATCCATACGACTTTATCGTCACGCCTGTTTGGCTGCCATCAGCAATGCTGTTGGATCTAGTCTACTGGGCGACGAAGAAGAACAAACACTCGTTGATCCTGTTTGGGGGAGTACTGGTAGGGATGTCTTTGCCATTGTTTAACATGGTAAACCTGATAACAGTCGCAGACCCACTTGAAACGGCATTCAAGTATCCAAGACCCACACTGCCACCATACATGACACCCATAGAACCGCAGGTAGGCAAGTTCTACAACAGCCCGGTGGCTCTAGGTGCAGGTGCAGGTGCGGTGCTGTCAGTAACAATGGCGGCATTGGGCGTAAAGCTCAACACT
>GCA_003724285_1        591 bp          dna
TGTACCCACTACCTCTTCATCGTAGTGGTAGCAGTAAACTCTACGCTGCTGACTATTAACGCAGGAGATTACATCTTCTATACTGACTGGGCTTGGACATCGTTTACGGTATTTTCAATATCGCAAACTTTGATGCTTGTTGTAGGTGCTACATACTATCTCACCTTTACGGGCGTTCCAGGAACAGCTACGTACTATGCCCTGATCATGACGGTGTACACATGGATAGCAAAGGGTGCATGGTTT---GCACTCGGATATCCGTACGACTTTATCGTCACGCCAGTTTGGCTGCCATCAGCAATGCTGTTGGATCTGGTCTACTGGGCGACGAAGAAGAACAAGCACTCGTTGATCCTGTTTGGGGGAGTACTGGTAGGGATGTCTTTGCCATTGTTCAACATGGTAAACCTGATAACCGTAGCAGACCCACTTGAAACGGCATTCAAGTATCCAAGACCCACGCTGCCGCCATACATGACACCCATTGAACCGCAAGTAGGCAAGTTCTACAACAGTCCGGTTGCTCTGGGTGCAGGCGCAGGCGCGGTGCTGTCAGTAACAATGGCGGCATTGGGCGTAAAGCTCAACACT
>GCA_005778305_1        591 bp          dna
TGTACACACTACTTATTCATAGTAGTTGTTGCAGTTAACTCAACTCTGTTAACAATTAATGCAGGAGATTACATCTTCTACACTGACTGGGCTTGGACATCGTATACGGTATTTTCAATATCGCAAACTTTGATGCTTATTGTAGGAGCAACATACTATCTTACATTTACAGGCGTTCCAGGCACAGCAACGTACTACGCTCTAATTATGACAGTATACACATGGATAGCAAAAGGTGCATGGTTT---GCACTAGGATACCCATATGACTTCATTGTAACTCCAGTTTGGTTACCATCAGCAATGCTTTTGGATTTAGTTTACTGGGCAACAAAGAAGAACAAACACTCGTTGATACTGTTTGGCGGCGTACTGGTAGGAATGTCTTTACCATTATTCAATATGGTAAACCTGATAACAGTTGCAGACCCACTTGAAACGGCATTCAAATATCCAAGACCAACATTGCCACCATATATGACACCGATAGAACCCCAAGTAGGTAAGTTCTATAACAGTCCAGTCGCACTGGGCGCAGGTGCAGGTGCAGTATTGGCATGTACATTTGCAGCACTCGGTTGTAAATTGAACACT
>GCA_005787845_1        591 bp          dna
TGTACACACTACTTATTCATAGTAGTTGTTGCAGTTAACTCAACTCTGTTAACAATTAATGCAGGAGATTACATCTTCTACACTGACTGGGCTTGGACATCGTATACGGTATTTTCAATATCGCAAACTTTGATGCTTATTGTAGGAGCAACATACTATCTTACATTTACAGGCGTTCCAGGCACAGCAACGTACTACGCTCTAATTATGACAGTATACACATGGATAGCAAAAGGTGCATGGTTT---GCACTAGGATACCCATATGACTTCATTGTAACTCCAGTTTGGTTACCATCAGCAATGCTTTTGGATTTAGTCTACTGGGCAACAAAGAAGAACAAACACTCGTTGATACTGTTTGGCGGCGTACTGGTAGGAATGTCTTTACCATTATTCAATATGGTAAACCTGATAACAGTTGCAGACCCACTTGAAACGGCATTCAAATATCCAAGACCAACATTGCCACCATATATGACACCGATAGAACCCCAAGTAGGTAAGTTCTATAACAGTCCAGTCGCACTGGGCGCAGGTGCAGGTGCAGTATTGGCATGTACATTTGCAGCACTCGGTTGTAAATTGAACACT
>GCA_005798385_1        591 bp          dna
TGTACACACTACTTATTCATAGTAGTTGTTGCAGTTAACTCAACTCTGTTAACAATTAATGCAGGAGATTACATCTTCTACACTGACTGGGCTTGGACATCGTATACGGTATTTTCAATATCGCAAACTTTGATGCTTATTGTAGGAGCAACATATTATCTTACATTTACAGGCGTTCCAGGCACAGCAACGTACTACGCTCTAATTATGACAGTATACACATGGATAGCAAAAGGTGCATGGTTT---GCACTAGGATACCCATATGACTTCATTGTAACTCCAGTTTGGTTACCATCAGCAATGCTTTTGGATTTAGTCTACTGGGCAACAAAGAAGAACAAACACTCGTTGATACTGTTTGGCGGCGTACTGGTAGGAATGTCTTTACCATTATTCAATATGGTAAACCTGATAACAGTTGCAGACCCACTTGAAACGGCATTCAAATATCCAAGACCAACATTGCCACCATATATGACACCGATAGAACCCCAAGTAGGTAAGTTCTATAACAGTCCAGTCGCACTGGGCGCAGGTGCAGGTGCAGTATTGGCATGTACATTTGCAGCACTCGGTTGTAAATTGAACACT
>GCA_005798405_1        591 bp          dna
TGTACTCACTACTTATTCATAGTAGTAGTTGCAGTTAACTCAACACTGTTAACAATTAATGCAGGAGACTACATTTTCTATACTGACTGGGCTTGGACTTCGTTCACGGTATTTTCAATATCGCAAACGTTGATGCTTGCAGTAGGTGCAACATATTACCTGACATTTACAGGTGTTCCAGGAACAGCAACGTACTACGGCCTAATTATGACAGTATACACATGGGTAGCAAAAGGCGCATGGTTT---GCACTAGGTTATCCATATGACTTCATTGTAACACCAATTTGGTTACCATCAGCAATGCTGCTTGATTTAGCCTATTGGGCAACAAAGAGGAACAAGCACTCCTTGATACTGTTTGGCGGAGTACTGGTAGGAATGTCTTTACCATTATTCAACATGGTAAACCTGATAACAGTAGCAGACCCACTAGAAACGGCATTCAAATACCCAAGACCAACATTGCCACCATACATGACACCAATAGAGCCTCAAGTAGGTAAATTCTATAACAGTCCAGTAGCACTGGGTGCAGGTGCGGGTGCAGTTTTGTCAGTTACATTTACAGCGCTAGGTTGTAAACTAAACACT
>GCA_005877075_1        591 bp          dna
ACTACACACTATTTATTCATAGTTGTAGTTGCTGTAAATAGTACATTATTGACAATCAACGCAGGAGACTACATATTCTATACCGATTGGGCGTGGACGTCATTCGTCGTATTCTCAATCTCACAATCAACAATGCTCGTAGTAGGCGCAATCTATTACATGCTATTCACCGGAGTACCAGGGACTGCAACATATTATGCAACCATTATGACTATCTATACATGGGTAGCTAAAGGTGCATGGTTT---GCATTAGGATATCCATATGACTTCGTCGTGACGCCTGTTTGGATACCTTCAGCAATGTTGTTAGATTTGACATATTGGGCAACAAGAAGGAATAAACATGCTGCCATTATAATTGGCGGAACATTGGTTGGACTTTCATTGCCAATGTTCAATATGATCAATCTGCTGCTAGTAAGAGATCCTCTGGAGATGGCATTCAAGTATCCTCGACCTACATTGCCTCCATATATGACTCCAATTGAGCCTCAGGTCGGTAAATTCTACAATAGTCCCGTAGCGCTAGGATCGGGAGCTGGGGCCGTGCTAAGTGTTCCAATAGCTGCACTAGGTGCAAAACTCAATACA
>GCA_005877205_1        591 bp          dna
TGTACTCACTACTTATTCATAGTAGTGGTGGCAGTCAACTCGACCTTGTTGACAATCAACGCAGGAGACTACATATTCTACACTGACTGGATGTGGACATCATATGTGATATTCACGTTATCACAATCACTGATGCTCGCAGTTGGTGCAGCGTATTACCTAACGTTCACTGGTGTTCCAGGAACAGCAACTTACTATGCACTGATAATGACAGTGTATACGTGGATTGCAAAAGGTGCGTGGTTC---TCCTTAGGATATCCATATAGCTTCATTGTTGTACCAGTGTGGATTCCATCTGCAATATTGATGGACTTGGTATATTGGGCAACAAAGAAAAACAAACACTCTTTGATCCTAATGGGTGGTGTGCTGTGTGGCATGTCAATGTCGATGTTCAACATGATCAATCTATTGACAATAGATGATCCTCTTGAGACTGCTTTCAAATACCCAAGAACTACATTGCCTCCATACATGACTCCTATAGAACCTCAAGTAGGAAAGTTCTATGATAGTCCAGTAGCACTAGGTGCGGGTGCCGGTGCAGTTCTAACAGTTACAATGACTGCATTGGGATGCAAACTCACTACC
>GCA_005877295_1        591 bp          dna
TGTACTCACTACTTATTCATAGTAGTGGTAGCAGTCAACTCGACCTTGTTGACAATCAACGCAGGAGACTACATATTCTACACCGACTGGATGTGGACATCGTATGTGATATTTACACTATCACAATCACTGATGCTCGCAGTTGGTGCTGCATACTATCTCACGTTCACTGGTGTTCCAGGAACAGCAACCTACTATGCATTGATCATGACAGTGTATACATGGATTGCAAAAGGTGCGTGGTTC---TCCTTAGGATATCCATACAGCTTCATCGTTGTACCAATGTGGATTCCATCTGCAATATTGATGGACTTGGTATATTGGGCAACAAAGAAAAACAAACACTCTTTGATCCTAATGGGCGGTGTGCTTTGCGGCATGTCAATGTCGATGTTCAACATGATCAACCTATTGACAATAGATGATCCTCTAGAGACTGCTTTCAAATACCCAAGAACTACATTGCCTCCATACATGACTCCGATAGAACCCCAAGTAGGTAAGTTCTATGATAGTCCTGTTGCATTGGGTGCTGGTGCTGGTGCGGTGTTAACTGTTACAATGACTGCATTAGGCTGCAAACTCACAACT
>GCA_005877305_1        591 bp          dna
TGTACACACTACTTGTTTATAGTAGTGGTAGCAGTCAACTCTACCTTGTTGACCATCAATGCTGGAGACTACATATTCTATACTGACTGGGCGTGGACATCATTTGTGATATTTTCAGTATCACAGACACTCATGCTTGCAGTCGGTGCCGCGTACTATCTCACATTTACTGGAGTTCCAGGAACTGCAACATACTATGCACTGATAATGACGGTGTATACTTGGATTGCAAAAGGAGCGTGGTTC---TCGTTAGGATATCCATATAGCTTCATAGTTGTACCAGTTTGGATTCCATCTGCAATGTTGATGGATTTAGTTTATTGGGCAACAAAGAAGAACAAACACTCTCTCATTTTAATGGGTGGTGTGCTTGTTGGAATGTCTCTGCCATTGTTTAACATGGTCAACCTATTAACGATAGACGATCCGCTAGAGACTGCTTTCAAATACCCAAGGACTACATTGCCTCCATACATGACTCCAATAGAACCTCAAGTTGGAAAGTTCTATGATAGTCCGGTCGCACTAGGTGCGGGTGCCGGTGCAGTCCTGTCAGTTACAATGACGGCTTTAGGCTGCAAATTGACAACG
>GCA_005877385_1        591 bp          dna
ACTACACACTATTTATTCATAGTTGTAGTTGCTGTAAATAGTACATTATTGACAATCAACGCAGGAGACTACATATTCTATACCGATTGGGCGTGGACATCATTCGTCGTATTCTCAATCTCACAATCAACAATGCTCGTAGTAGGCGCAATCTATTACATGCTATTCACCGGAGTACCAGGGACTGCAACATATTATGCAACCATCATGACTATCTATACATGGGTAGCTAAAGGTGCATGGTTT---GCATTAGGATATCCATATGACTTCGTCGTGACGCCTGTTTGGATACCTTCAGCAATGTTGTTAGATTTGACATATTGGGCAACAAGAAGGAATAAACATGCTGCCATTATAATTGGCGGAACATTGGTTGGACTTTCATTGCCAATGTTCAATATGATCAATCTGCTGCTAGTAAGAGATCCTCTGGAGATGGCATTCAAGTATCCTCGACCTACATTGCCTCCATATATGACTCCAATTGAGCCTCAGGTCGGTAAATTCTACAATAGTCCCGTAGCGCTAGGATCGGGAGCTGGGGCCGTGCTAAGTGTTCCAATAGCTGCACTAGGTGCAAAACTCAATACA
>GCA_005877475_1        591 bp          dna
TGTACTCACTACTTATTCATAGTAGTGGTAGCAGTCAACTCGACCTTGTTGACAATCAACGCAGGAGACTACATATTCTACACCGACTGGATGTGGACATCGTATGTGATATTTACACTATCACAATCACTGATGCTCGCAGTTGGTGCTGCATACTATCTAACGTTCACTGGTGTTCCAGGAACAGCAACCTACTATGCATTGATCATGACAGTGTATACATGGATTGCAAAAGGTGCGTGGTTC---TCCTTAGGATATCCATACAGCTTCATCGTTGTACCAATGTGGATTCCATCTGCAATATTGATGGACTTGGTATATTGGGCAACAAAGAAAAACAAACACTCTTTGATCCTAATGGGCGGTGTGCTTTGTGGCATGTCAATGTCGATGTTCAACATGATCAACCTATTGACAATAGATGATCCTCTAGAGACTGCTTTCAAATACCCAAGAACTACATTGCCTCCATACATGACTCCGATAGAACCCCAAGTAGGTAAGTTCTATGATAGTCCTGTTGCATTGGGTGCTGGTGCTGGTGCGGTGTTAACTGTTACAATGACTGCATTAGGCTGCAAACTCACAACT
>GCA_006740685_1        591 bp          dna
TGTACACACTACTTGTTCATAGTAGTGGTTGCAGTTAACTCTACACTGTTAACAATTAACGCAGGAGACTACATCTTCTACACTGACTGGGCTTGGACTTCGTACACGGTATTCTCAATATCGCAAACGTTGATGCTTATTGTAGGTGCAACATATTACCTAACATTTACAGGCGTTCCAGGCACAGCAACGTACTACGGTCTGATTATGACAGTATACACATGGGTAGCCAAAGCCGCATGGTTC---TCACTCGGTTATCCATATGACTTCATTGTAACTCCAGTTTGGCTACCATCAGCAATGCTGTTGGACTTAGTATACTGGGCAACAAAGAAGAACAAGCACTCCTTGATACTGTTCGGCGGTGTACTAGTAGGAATGTCATTACCATTGTTCAACATGGTAAACCTGATAACAGTAGCAGACCCACTTGAAACGGCATTCAAATATCCAAGACCAACATTGCCACCATACATGACACCGATAGAACCCCAAGTTGGTAAGTTCTATAACAGCCCAGTCGCTCTCGGTGCAGGTGCAGGTGCAGTTTTGGGATGTACATTTGCAGCATTAGGTTGTAAATTGAATACA
>GCA_007280335_1        591 bp          dna
TGTACTCACTACTTGTTTATAGTAGTGGTAGCAGTCAACTCTACCTTGTTGACCATTAATGCCGGAGACTACATATTCTATACTGACTGGGCGTGGACTTCATTTGTGATATTTTCAGTATCACAGACACTCATGCTTGCTGTTGGTGCCGCGTACTACCTTACATTCACTGGAGTTCCAGGAACTGCAACTTACTATGCACTGATAATGACGGTGTATACGTGGATTGCAAAAGGAGCGTGGTTC---TCACTAGGATATCCATATAGCTTCATAGTTGTACCAGTATGGATTCCGTCGGCCATGCTGATGGATTTGGTATATTGGGCAACAAAGAAGAACAAACACTCTCTCATTCTAATGGGCGGTGTACTCTGTGGAATGTCTCTGCCAATGTTCAACATGATAAATCTCATAACGATAGACGATCCGCTAGAGACTGCATTCAAATACCCAAGAACTACATTGCCTCCATACATGACTCCAATAGAACCCCAGGTTGGAAAGTTCTATGATAGTCCGGTCGCGCTAGGTGCGGGTGCCGGTGCTGTCCTGTCAGTTACAATGACAGCATTAGGTTGTAAATTGACAACG
>GCA_007571135_1        591 bp          dna
TGTACACACTACTTGTTCATAGTAGTAGTCGCAGTTAACTCTACGCTGTTAACGATTAATGCAGGAGACTATATCTTCTACACTGACTGGGCTTGGACTTCGTACACGGTATTCTCAATATCGCAGACGTTGATGCTTGTAGTAGGTGCAACATATTACCTAACATTTACAGGTGTTCCAGGTACAGCAACGTACTACGCTCTGATTATGACAGTATACACGTGGGTAGCCAAAGGCGCATGGTTC---GCATTAGGATACCCATATGACTTCATTGTAACTCCAGTTTGGTTGCCATCAGCAATGCTGTTGGACTTGGTCTACTGGGCAACAAAGAAGAACAAACACTCTTTGATACTGTTTGGCGGCGTACTGGTAGGAATGTCATTACCGTTGTTTAACATGGTAAACCTGATAACAGTAGCAGACCCACTTGAAACGGCATTCAAGTATCCAAGGCCAACATTGCCACCATACATGACACCGATAGAACCGCAAGTAGGCAAGTTCTACAACAGTCCAGTTGCTCTCGGCGCAGGTGCAGGTGCAGTTTTGGCATGTACATTTGCAGCACTAGGTTGCAAATTGAATACA
>GCA_007826885_1        591 bp          dna
ACAACTCACTATTTGTTCATAGTTGTTGTTGCAGTAAATAGTACGTTGCTTACAATCAACGCAGGAGATTATATCTTCTATACTGACTGGGCATGGACATCATTCGTCGTATTCTCAATTTCTCAATCCACAATGCTTGTGGTAGGAGCTATATACTATATGTTGTTTACTGGTGTTCCTGGCACGGCTACGTATTATGCAACTATTATGACGATTTATACATGGGTTGCCAAAGGAGCATGGTTT---GCATTGGGATACCCGTACGATTTTGTCGTGGTCCCTGTTTGGATACCCTCTGCTATGTTGTTGGATTTGGCGTACTGGGCAACAAGAAGAAACAAACACGCGGCAATATTAATTGGTGGTGTATTGGTAGGAATGTCACTCCCACTGTTTAATATGATTAACTTATTGTTAATTGCTGACCCATTAGAGATGGCCTTCAAATATCCTAGACCCACGTTACCACCATACATGACTCCAATTGAACCACAGGTAGGAAAGTTCTATAACAGTCCTGTTGCCTTGGGAGCAGGAGCTGGAGCAGTGCTTTGTGTACCTATAGCGGCTTTGGGTGCAAAACTCAATACT
>GCA_008080815_1        591 bp          dna
TGTACACACTACTTATTCATAGTAGTTGTTGCAGTTAACTCAACTTTGTTGACAATCAACGCAGGAGACTATATCTTCTACACTGATTGGGCCTGGACATCATACACGGTATTCTCAATATCGCAAACATTGATGCTCATTGTAGGTGCAACATATTACCTTACATTTACAGGAGTTCCAGGAACAGCAACGTACTACGCTCTGATTATGACAGTATACACATGGATTGCCAAAGCAGCATGGTTT---GCATTAGGTTATCCATATGACTTCATTGTAACACCAGTATGGTTGCCATCAGCAATGCTGTTGGACTTAGTATATTGGGCTACAAAGAAGAACAAGCACTCCTTGATACTGTTCGGAGGTGTATTAGTAGGAATGTCATTACCATTATTCAATATGGTAAATCTCATTACCGTTGCAGACCCACTAGAGACGGCATTCAAGTATCCAAGACCAACATTGCCACCATACATGACACCTATAGAACCCCAAGTAGGTAAGTTCTATAACAGCCCAGTTGCTTTAGGTGCCGGTGCAGGTGCAGTATTGGGATGTACATTTGCAGCATTAGGATGCAAATTGAACACT
>GCA_008080855_1        591 bp          dna
TGTACACACTACTTGTTCATAGTAGTGGTTGCAGTTAACTCTACACTGTTAACAATTAATGCAGGAGACTACATCTTCTACACTGACTGGGCTTGGACTTCGTACACGGTATTCTCAATATCGCAAACGTTGATGCTTATTGTAGGTGCAACATATTACCTTACATTTACAGGCGTTCCAGGCACAGCAACGTACTACGCTCTGATTATGACAGTATACACATGGATTGCAAAAGGTGCATGGTTT---GCACTCGGATATCCATATGACTTCATTGTAACACCAGTATGGTTACCATCAGCAATGCTGTTGGACTTAGTCTACTGGGCAACAAAGAAGAACAAGCACTCCTTGATACTGTTCGGCGGTGTACTGGTAGGAATGTCATTACCATTATTCAACATGGTAAACCTGATAACAGTAGCAGACCCACTTGAAACGGCATTCAAATATCCAAGACCAACATTGCCACCATACATGACACCGATAGAACCCCAAGTTGGTAAGTTCTATAACAGCCCAGTCGCTCTCGGTGCAGGTGCAGGTGCAGTTTTGGGATGTACATTTGCAGCATTAGGTTGTAAATTGAATACA
>GCA_008389435_1        591 bp          dna
ACAACTCACTATTTATTCATAGTTGTTGTTGCAGTTAATAGTACGTTGCTTACAATCAACGCAGGAGATTACATCTTCTACACTGACTGGGCATGGACATCATTTGTTGTGTTCTCGATTTCTCAATCCACAATGCTTGTGGTAGGAGCTATATACTATATGTTGTTTACAGGTGTTCCAGGCACTGCTACGTATTATGCGACTATAATGACGATATATACATGGGTTGCAAAAGGAGCCTGGTTT---GCATTGGGATACCCATACGACTTTGTCGTGGTCCCAGTTTGGATACCGTCTGCAATGCTATTGGATTTGGCGTACTGGGCAACAAGGCGAAACAAACACGCAGCTATATTAATTGGTGGTGTGCTAGTAGGAATGTCACTGCCACTATTTAATATGATTAACTTGTTGCTGGTAGCAGACCCATTGGAAATGGCATTTAAGTATCCAAGACCGACACTACCTCCATACATGACTCCTATTGAACCACAGGTCGGAAAGTTCTATAACAGTCCTGTAGCGTTAGGAGCCGGTGCCGGAGCGGTGCTTTGTGTGCCTATTGCAGCTTTGGGTGCGAAACTCAATACC
>GCA_009377575_1        591 bp          dna
ACAACGCATTATCTGTTCATAGTTGTCGTAGCTGTTAACAGCACGCTGCTGACTATTAATGCTGGAGACTACATATTCTACACTGATTGGGCGTGGACTTCATTCGTCGTGTTCTCTATATCGCAGTCAACGATGCTTGTTGTGGGTGCCATCTATTACATGTTGTTTACGGGAGTGCCGGGGACAGCAACCTACTATGCCACTATAATGACGATTTATACGTGGGTTGCAAAAGGAGCTTGGTTT---GCTCTTGGATATCCATATGACTTCGTTGCGGTACCGGTGTGGATTCCATCTGCAATGTTGCTGGACCTGACATATTGGGCAACAAGAAGGAACAAACACGCTGCGATACTAATAGGAGGAACATTGGTTGGACTTTCACTGCCGATGTTTAACATGATCAACCTATTGACTATACGCGATCCGTTAGAAATGGCATTCAAGTATCCTAGACCTACGCTACCTCCATACATGACCCCAATCGAACCCCAAGTCGGTAAATTCTATAATAGTCCAGTAGCCTTAGGAGCTGGCGCGGGAGCCGTGCTATCTGTGCCAATCGCAGCTTTGGGTGCAAAACTCAATACG
>GCA_009379865_1        591 bp          dna
ACAACTCACTATTTGTTCATAGTTGTTGTTGCAGTAAATAGTACGTTGCTTACAATCAACGCAGGAGATTATATCTTCTATACTGACTGGGCATGGACATCATTCGTTGTATTCTCGATTTCTCAATCCACAATGCTTGTGGTAGGAGCTATATACTATATGTTGTTTACCGGTGTCCCTGGCACGGCTACGTATTATGCAACTATTATGACGATTTATACATGGGTTGCCAAAGGAGCATGGTTT---GCATTGGGATACCCGTACGATTTTGTCGTGGTCCCTGTTTGGATACCCTCTGCTATGTTGTTGGATTTGGCGTACTGGGCAACAAGAAGAAACAAACACGCGGCAATATTAATTGGTGGTGTATTGGTAGGAATGTCACTTCCACTGTTTAATATGATTAACTTATTGCTGGTTGCTGACCCATTAGAAATGGCATTCAAATATCCTAGACCCACATTACCACCATACATGACTCCAATTGAACCACAGGTAGGAAAGTTCTATAACAGTCCTGTTGCGTTGGGCGCAGGAGCTGGAGCAGTGCTTTGTGTACCTATAGCGGCCTTGGGTGCAAAACTCAACACT
>GCA_009665115_1        591 bp          dna
ACAACCCACTATCTGTTCATTGTTGTAGTTGCTGTCAATAGCACGCTACTGACAATTAATGCAGGAGACTATATCTTCTACACCGACTGGGCTTGGACATCCTTTGTAATATTTTCGATTTCACAATCGACTATGCTTGCAGTAGGAGCTGTCTATTACTTGCTCTTTACAGGAGTTCCAGGAACAGCCACGTATTACGCAACCATAATGACTATCTATACATGGGTTGCAAAAGGTGCGTGGTTT---GCATTAGGATACCCATATGACTTCGTAGCAGTACCAGTATGGATACCTTCAGCCATGTTGTTGGACCTTACGTATTGGGCTACGCGGCGCAATAAGCACATGCTAATACTTGTCGGCGGTACCCTGGTTGGTCTATCACTTCCGTTATTCAACATGGTCAACCTGCTGCTAGTGCGAGATCCGTTGGAAGTCGCATTCAAGTATCCTAGACCCACATTGCCACCGTATATGACGCCAATTGAGCCTCAGGTCGGAAAGTTCTACAATAGTCCCGTAGCCTTAGGAGCAGGCGCTTCAGCAGTGCTAACTGTACCTATAGCAGCATTGGGTGCTAAACTGAACACG
>GCA_009836545_1        591 bp          dna
TGTACCCACTACTTGTTCATAGTGGTAGTTGCAGTAAACTCTACACTGCTCACAATCAATGCAGGAGACTATATCTTCTACACTGACTGGGCTTGGACATCATTTGTGGTATTCTCAATATCACAGACTTTGATGCTTGTAGTTGGTGCAACGTACTACTTGACATTTACAGGGGTACCTGGAACAGCCACTTACTACTGTCTCATAATGACAGTATATACGTGGGTAGCTAAGGGCGCATGGTTC---GCACTCGGATACCCATATGACTTCATAGTGACGCCGGTTTGGTTGCCATCAGGAATGCTTCTTGACTTGGTATACTGGGCCACCAAAAAGAACAAGCACAGTCTGATATTATTCGGAGGTGTGCTGGTAGGAATGTCCCTACCATTGTTCAACATGGTGAATTTAATCACAGTGGCAGACCCGCTTGAAACAGCATTCAAGTATCCAAGGCCGACATTACCACCATACATGACACCAATAGAACCGCAAGTAGGCAAGTTCTATAATAGCCCAGTAGCGCTAGGTGCAGGAGCAGGAGCAGTTCTATCTGTGACCATGGCCGCACTGGGCTGTAAGCTGAATACG
>GCA_009839185_1        591 bp          dna
TGTACCCACTACTTGTTCATAGTGGTAGTTGCAGTAAACTCTACACTGCTTACGATCAATGCAGGAGACTATATCTTCTACACTGATTGGGCTTGGACATCATATGTGGTATTCTCAATATCACAGACCTTGATGCTTGTAGTTGGTGCAACGTATTACTTGACGTTTACAGGGGTACCTGGAACAGCCACTTACTACTGTCTGATAATGACGGTATATACGTGGGTAGCCAAAGGCGCTTGGTTC---GCACTAGGATACCCATACGACTTCATAGTGACACCAGTCTGGTTACCTTCAGGGATGCTTCTTGACTTGGTATACTGGGCCACCAAAAAGAATAAGCACAGTCTGATACTATTCGGAGGTGTGCTGGTAGGAATGTCCCTACCATTGTTCAACATGGTGAACTTGATCACAGTGGCAGACCCGCTTGAAACCGCATTCAAGTATCCAAGGCCGACATTACCACCATACATGACACCAATAGAGCCTCAAGTAGGCAAGTTCTATAATAGCCCAGTAGCGCTAGGTGCAGGAGCAGGAGCAGTGCTATCTGTAACCATGGCAGCGCTGGGCTGTAAGCTGAATACG
>GCA_009840065_1        591 bp          dna
TGTACCCACTACTTGTTCATAGTGGTAGTTGCAGTAAACTCTACACTGCTCACAATCAATGCAGGAGACTATATCTTCTACACTGACTGGGCTTGGACATCATTTGTGGTATTCTCAATATCACAGACTTTGATGCTTGTAGTTGGTGCAACGTACTACTTGACATTTACAGGGGTACCTGGAACAGCCACTTACTACTGTCTCATAATGACAGTATATACGTGGGTAGCTAAGGGCGCATGGTTC---GCACTCGGATACCCATATGACTTCATAGTGACGCCGGTTTGGTTGCCATCAGGAATGCTTCTTGACTTGGTATACTGGGCCACCAAAAAGAACAAGCACAGTCTGATATTATTCGGAGGTGTGCTGGTAGGAATGTCCCTACCATTGTTCAACATGGTGAATTTAATCACAGTGGCAGACCCGCTTGAAACAGCATTCAAGTATCCAAGGCCGACATTACCACCATACATGACACCAATAGAACCGCAAGTAGGCAAGTTCTATAATAGCCCAGTAGCGCTAGGTGCAGGAGCAGGAGCAGTTCTATCTGTGACCATGGCCGCACTGGGCTGTAAGCTGAATACG
>GCA_009843815_1        591 bp          dna
TGTACCCACTACTTGTTCATAGTGGTAGTTGCAGTAAACTCTACACTGCTTACGATCAATGCAGGAGACTATATCTTCTACACTGATTGGGCTTGGACATCATATGTGGTATTCTCAATATCACAGACCTTGATGCTTGTAGTTGGTGCAACGTATTACTTGACGTTTACAGGGGTACCTGGAACAGCCACTTACTACTGTCTGATAATGACGGTATATACGTGGGTAGCCAAAGGCGCTTGGTTC---GCACTAGGATACCCATACGACTTCATAGTGACACCAGTCTGGTTACCTTCAGGGATGCTTCTTGACTTGGTATACTGGGCCACCAAAAAGAATAAGCACAGTCTGATACTATTCGGAGGTGTGCTGGTAGGAATGTCCCTACCATTGTTCAACATGGTGAACTTGATCACAGTGGCAGACCCGCTTGAAACCGCATTCAAGTATCCAAGGCCGACATTACCACCATACATGACACCAATAGAGCCTCAAGTAGGCAAGTTCTATAATAGCCCAGTAGCGCTAGGTGCAGGAGCAGGAGCAGTGCTATCTGTAACCATGGCAGCGCTGGGCTGTAAGCTGAATACG
>GCA_009898475_1        591 bp          dna
ACAACCCACTACCTATTCATTGTTGTAGTTGCTGTCAATAGCACGCTGCTGACAATTAATGCAGGAGACTACATATTCTACACCGACTGGGCTTGGACATCCTTTGTAGTATTCTCGATATCACAATCGACCATGCTTGCAGTAGGAGCTGTCTATTACTTGCTCTTCACAGGAGTGCCGGGAACGGCCACGTATTACGCAACCATCATGACCATCTATACATGGGTTGCAAAAGGTGCGTGGTTT---GCTTTGGGATATCCGTATGACTTCATTGCAGTGCCAGTGTGGATACCTTCAGCCATGTTGTTGGACCTTACGTATTGGGCCACGAGACGGAATAAGCACATGCTTATACTTGTTGGCGGTACGTTGTGCGGTCTATCACTTCCGCTGTTCAACATGATTAACTTACTCCTAGTACGGGACCCATTGGAAGTCGCATTCAAGTATCCTAGACCCACATTACCACCTTACATGACGCCGATAGAGCCTCAGGTCGGAAAGTTCTATAACAGTCCCGTAGCGCTGGGCTCGGGAGCTTCCGCAGTCCTGACTGTGCCTATCGCGGCCTTGGGTGCTAAATTGAACACG
>GCA_010028325_1        588 bp          dna
TGTACGCACTACTTATTCATAGTAGTCGTTGCAGTCAACTCAACCCTGCTAACAATCAACGCAGGAGACTACATCTTCTACACTGACTGGGCATGGACCTCCTATGTGGTATTCTCAATATCACAATCATTGATGTTGGTAGTCGGCGCAGCTTACTATCTTACATTTACGGGAGTTCCAGGAACCGCAACTTACTACGCGCTTATTATGACCGTGTATACATGGGTCGCAAAAGGCGCATGGTTT---GCTCTAGGTTACCCATATGACTTCATTGTTACACCAGTTTGGTTACCATCAGCAATGCTGATTGACCTAGCATACTGGGCTACAAAGAAGAACAAGCACTCACTGATATTATTCGGTGGTGTGTTGTGTGGAATGTCACTGCCACTGTTCAACATGGTAAATCTCATTACCGTTGCTGATCCATTGGAGACTGCATTCAAATATCCAAGACCAACGCTAGCTCCCTACATGACTCCAATAGAACCCCAAGTGGGCAAGTTCTATAACAGTCCGGTGGCACTCGGTGCAGGCGCAGGTGCTGTATTATCAGTAACCATGGCTGCTCTGGGATGTATTCTGTAT---
>GCA_010028385_1        591 bp          dna
TGTACGCACTACTTATTCATAGTAGTCGTTGCAGTCAACTCAACCCTGCTAACAATCAACGCAGGAGACTACATCTTCTACACTGACTGGGCATGGACCTCCTATGTGGTATTCTCAATATCACAATCATTGATGTTGGTAGTCGGCGCAGCTTACTATCTTACATTTACGGGAGTTCCAGGAACCGCAACTTACTACGCGCTTATTATGACCGTGTATACATGGGTCGCAAAAGGCGCATGGTTT---GCTCTAGGTTACCCATATGACTTCATTGTTACACCAGTTTGGTTACCATCAGCAATGCTGATTGACCTAGCATACTGGGCTACAAAGAAGAACAAGCACTCACTGATATTATTCGGTGGTGTGTTGTGTGGAATGTCACTGCCACTGTTCAACATGGTAAATCTCATTACCGTTGCTGATCCATTGGAGACTGCATTCAAATATCCAAGACCAACGCTAGCTCCCTACATGACTCCAATAGAACCCCAAGTGGGCAAGTTCTATAACAGTCCGGTGGCACTCGGTGCAGGCGCAGGTGCTGTATTATCAGTAACCATGGCTGCTCTGGGATGTAAACTGAACACA
>GCA_010028425_1        591 bp          dna
TGTACGCACTACTTATTCATAGTAGTCGTTGCAGTCAACTCAACCCTGCTAACAATCAACGCAGGAGACTACATCTTCTACACTGACTGGGCATGGACCTCCTATGTGGTATTCTCAATATCACAATCATTGATGTTGGTAGTCGGCGCAGCTTACTATCTTACATTTACGGGAGTTCCAGGAACCGCAACTTACTACGCGCTTATTATGACCGTGTATACATGGGTCGCAAAAGGCGCATGGTTT---GCTCTAGGTTACCCATATGACTTCATTGTTACACCAGTTTGGTTACCATCAGCAATGCTGATTGACCTAGCATACTGGGCTACAAAGAAGAACAAGCACTCGCTGATATTATTCGGTGGTGTGTTGTGTGGAATGTCACTGCCACTGTTCAACATGGTAAATCTCATTACCGTTGCTGATCCATTGGAGACTGCATTCAAATATCCAAGACCAACGCTAGCTCCCTACATGACTCCAATAGAACCCCAAGTGGGCAAGTTCTATAACAGTCCGGTGGCACTCGGTGCAGGCGCAGGTGCTGTATTATCAGTAACCATGGCTGCTCTGGGATGTAAACTGAACACA
>GCA_010030375_1        591 bp          dna
TGTACGCACTACTTATTCATAGTAGTCGTTGCAGTCAACTCAACCCTGCTAACAATCAACGCAGGAGACTACATCTTCTACACTGACTGGGCATGGACCTCCTATGTGGTATTCTCAATATCACAATCATTGATGTTGGTAGTCGGCGCAGCTTACTATCTTACATTTACGGGAGTTCCAGGAACCGCAACTTACTACGCGCTTATTATGACCGTGTATACATGGGTCGCAAAAGGCGCATGGTTT---GCTCTAGGTTACCCATATGACTTCATTGTTACACCAGTTTGGTTACCATCAGCAATGCTGATTGACCTAGCATACTGGGCTACAAAGAAGAACAAGCACTCGCTGATATTATTCGGTGGTGTGTTGTGTGGAATGTCACTGCCACTGTTCAACATGGTAAATCTCATTACCGTTGCTGATCCATTGGAGACTGCATTCAAATATCCAAGACCAACGCTAGCTCCCTACATGACTCCAATAGAACCCCAAGTGGGCAAGTTCTATAACAGTCCGGTGGCACTCGGTGCAGGCGCAGGTGCTGTATTATCAGTAACCATGGCTGCTCTGGGATGTAAACTGAACACA
>GCA_010030425_1        591 bp          dna
TGTACGCACTACTTATTCATAGTAGTCGTTGCAGTCAACTCAACCCTGCTAACAATCAACGCAGGAGACTACATCTTCTACACTGACTGGGCATGGACCTCCTATGTGGTATTCTCAATATCACAATCATTGATGTTGGTAGTCGGCGCAGCTTACTATCTTACATTTACGGGAGTTCCAGGAACCGCAACTTACTACGCGCTTATTATGACCGTGTATACATGGGTCGCAAAAGGCGCATGGTTT---GCTCTAGGTTACCCATATGACTTCATTGTTACACCAGTTTGGTTACCATCAGCAATGCTGATTGACCTAGCATACTGGGCTACAAAGAAGAACAAGCACTCACTGATATTATTCGGTGGTGTGTTGTGTGGAATGTCACTGCCACTGTTCAACATGGTAAATCTCATTACCGTTGCTGATCCATTGGAGACTGCATTCAAATATCCAAGACCAACGCTAGCTCCCTACATGACTCCAATAGAACCCCAAGTGGGCAAGTTCTATAACAGTCCGGTGGCACTCGGTGCAGGCGCAGGTGCTGTATTATCAGTAACCATGGCTGCTCTGGGATGTAAACTGAACACA
>GCA_010030505_1        591 bp          dna
TGTACGCACTACTTATTCATAGTAGTCGTTGCAGTCAACTCAACCCTGCTAACAATCAACGCAGGAGACTACATCTTCTACACTGACTGGGCATGGACCTCCTACGTGGTATTCTCAATATCACAATCATTGATGTTGGTAGTCGGCGCAGCTTACTATCTTACATTTACGGGAGTTCCAGGAACCGCAACTTACTACGCGCTTATTATGACCGTGTATACATGGGTCGCAAAAGGCGCATGGTTT---GCTCTAGGTTACCCATATGACTTCATTGTTACACCAGTTTGGTTACCATCAGCAATGCTGATTGACCTAGCATACTGGGCTACAAAGAAGAACAAGCACTCGCTGATATTATTCGGTGGTGTGTTGTGTGGAATGTCACTGCCACTGTTCAACATGGTAAATCTCATTACCGTTGCTGATCCATTGGAGACTGCATTCAAATATCCAAGACCAACGCTAGCTCCCTACATGACTCCAATAGAACCCCAAGTGGGCAAGTTCTATAACAGTCCGGTGGCACTCGGTGCAGGCGCAGGTGCTGTATTATCAGTAACCATGGCTGCTCTGGGATGTAAACTGAACACA
>GCA_011058825_1        594 bp          dna
ACAATACACTACCTGTTCATAGTCGTAGTTGCAGTGAACTCAACGCTGTTGACCATCAATGCTGGAGACTACATCTTCTACTCTGATTGGATGTGGACATCATTTGTGATCTTCAACCTTAGCCAGTCAACCATGCTTGTTGTTGGTGCCATCTACTACCTGTTGTTCACAGGTGTGCCTGGTACAGCAACTTATTATGCTACAATAATGACCATCTACACCTGGGTTGCAAAGTGGGCTTGGATTggaGGACTAGGCTATCCATATGACTTCATGATAGTCCCAGTGTGGATACCAAGCGCAATGCTACTAGATCTATCATACTGGGCAACTAGGAGGAACAAGCATGCAGCTATACTCATAGGAGGCTCTCTAGTAGGAATGTCAATGCCACTCTTCAACATGATTAACCTGCTTACTGTACATGACCCATTAGAGATGGCATTCAAGTACCCAAGACCAACACTCCCAGCATACCTAACACCAATAGAGCCTCAGGTAGGTAAGTTCTATAACAGCCCAGTGGCACTAGCAGCAGGTATTAGTGCTGTTATAAGCGTCCCAATGGCAGCCCTAGGAGCAAAGCTGAATACA
>GCA_011331095_1        591 bp          dna
TGTATACACTACCTGTTCATAGTAGTGGTTGCGGTCAACTCGACATTGCTGACCATCAATACTGGTGATTACATATTCTACACAGACTGGGCTTGGACATCGTTCGTCCTATTCAACCTCGGACAATCAACCATGACGGCTGTCGGTGCAATATACTACCTGACATTCACAGGCGTTCCAGGTACTGCGACGTATTACGCGACCATCATGACAATCTATACATGGGTTGCAAAGGCTGCATGGTTC---GCTTTAGGCTATCCATATGACTTCATAGTTACTCCTGTATGGATACCTAGTGCGATGCTGATGGACCTTGTGTACTGGGCAACTAGGAAGAACAAACACGCTACAATACTGATCGGCGGTGTGCTTGTAGGACTGACAATGCCACTGTTCAACATGGTAAATCTAATGCTGGTAGCTGATCCACTGGAAATGGCGTTCAAGTACCCGAGACCTACACTGCCTCCGTATATGACACCCATTGAACCACAAGTGGGCAAGTTCTATAACAGCCCCGTGGCTCTAGGAGCGGGTATTGGAGCTGTCATGTGCGTGCCTATGTCTGCACTGGGTGCGAAGCTGACTACA
>GCA_011373145_1        594 bp          dna
ACAATACACTACCTGTTCATAGTGGTAGTTGCAGTGAACTCAACGCTACTGACCATCAATGCTGGAGACTACATCTTCTACTCTGACTGGATGTGGACATCCTTTGTGATCTTCAATCTTAGCCAGTCAACCATGCTTGTGGTTGGTGCCATCTACTACCTGCTATTCACAGGTGTGCCTGGTACAGCAACCTATTACGCTACAATAATGACCATCTACACCTGGGTTGCAAAGTGGGCTTGGATTggaGGGTTAGGCTACCCATACGACTTCATGATAGTCCCAGTGTGGATACCAAGTGCAATGCTATTGGATCTAGCATACTGGGCAACCAGGAGGAACAAGCATGCAGCGATACTCATAGGAGGCTCTCTACTAGGCATGTCGATGCCACTCTTCAACATGATAAACTTGCTTACTGTACATGACCCATTGGAGATGGCATTCAAGTACCCAAGACCAACACTCCCAGCATACCTAACACCAATCGAGCCTCAGGTAGGCAAGTTCTACAACAGCCCAGTAGCCCTAGCAGCAGGTATTAGTGCTGTTATAAGCGTTCCAATGGCAGCCTTGGGAGCAAAGCTGAACACT
>GCA_011523285_1        591 bp          dna
TGTACACATTATTTGTTCATTGTAGTTGTGGCGGTTAATTCCACACTATTGACAATTAATGCTGGTGACTATATCTTCTATACTGATTGGGCATGGACATCATTTGTGGTATTCTCAATATCGCAAACGTTGATGCTAGCTGTTGGAGCTTCGTATTATCTTACATTTACTGGGGTTCCTGGAACTGCTACGTATTATGCGTTGATTATGACTGTTTACACTTGGATTGCTAAAGGTGCATGGTTT---GCATTAGGTTATCCGTATGATTTCATTGTCACTCCTGTATGGATTCCATCGGCTATGTTATTAGATTTAGCTTATTGGGCAACAAAGAAGAACAAACACTCGTTGATATTATTCGGCGGTGTGCTTGTAGGAATGTCATTACCTTTGTTCAATATGGTAAATTTAATTACTGTGGAAGATCCACTAGAAACCGCATTCAAATACCCCAGACCAACATTACCTCCATATATGACTCCGATAGAACCTCAAGTGGGTAAATTCTATAATAGTCCGGTTGCTTTAGGAGCAGGAGCTGGTGCAGTACTCGCTGTTACATTTACTGCATTAGGTTGTAAATTAACAACG
>GCA_011771385_1        591 bp          dna
TGTACTCACTACTTATTCATAGTAGTAGTTGCAGTCAACTCAACACTGTTGACAATTAACGCAGGAGACTACATTTTCTATACAGACTGGGCTTGGACATCGTTTACGGTATTCTCTATATCTCAAACGTTGATGCTTGTTGTAGGTGCAACATATTACCTTACATTTACAGGTGTTCCAGGAACAGCTACATACTACTGCCTTATCATGACAGTTTACACGTGGGTAGCAAAAGGTGCATGGTTT---GCACTCGGATATCCATACGACTTCATTGTAACTCCAATTTGGTTACCATCAGGAATGTTATTAGACCTGGTATATTGGGCGACAAAGAAGAACAAACACTCATTGATATTGATGGGCGGTGTGCTCGTAGGAATGTCTATACCATTATTCAACATGGTAAACCTGATAACAGTGGCAGACCCACTAGAAACGGCCTTCAAATATCCAAGACCAACATTACCACCATACATGACGCCGATAGAACCGCAGGTAGGTAAGTTCTATAACAGTCCAGTTGCCCTTGGTGCTGGTGCAGGATCAGTATTGGGTGTAACATTTGCAGCGCTTGGATGTAAGCTAAACACT
>GCA_011772925_1        591 bp          dna
TGTACTCACTACTTATTCATAGTAGTAGTTGCAGTCAACTCAACACTGTTGACAATTAACGCAGGAGACTACATTTTCTATACAGACTGGGCTTGGACATCGTTTACGGTATTCTCTATATCTCAAACGTTGATGCTTGTTGTAGGTGCAACATATTACCTTACATTTACAGGTGTTCCAGGAACAGCTACATACTACTGCCTTATCATGACAGTTTACACGTGGGTAGCAAAAGGTGCATGGTTT---GCACTCGGATATCCATACGACTTCATTGTAACTCCAATTTGGTTACCATCAGGAATGTTATTAGACCTGGTATATTGGGCGACAAAGAAGAACAAACACTCATTGATATTGATGGGCGGTGTGCTCGTAGGAATGTCTATACCATTATTCAACATGGTAAACCTGATAACAGTGGCAGACCCACTAGAAACGGCCTTCAAATATCCAAGACCAACATTACCACCATACATGACGCCGATAGAACCGCAGGTAGGTAAGTTCTATAACAGTCCAGTTGCCCTTGGTGCTGGTGCAGGATCAGTATTGGGTGTAACATTTGCAGCGCTTGGATGTAAGCTAAACACT
>GCA_012271085_1        591 bp          dna
TGTACACATTATTTGTTCATCGTAGTTGTGGCGGTTAATTCCACACTATTGACAATTAATGCTGGTGACTATATCTTCTATACTGATTGGGCATGGACATCATTTGTGGTATTCTCAATATCGCAAACGTTGATGCTAGCTGTTGGAGCTTCGTATTATCTTACATTTACTGGGGTTCCTGGAACTGCTACGTATTATGCGTTGATTATGACTGTTTACACTTGGATTGCTAAAGGTGCATGGTTT---GCATTAGGTTATCCATATGATTTCATTGTCACTCCTGTATGGATTCCATCGGCTATGTTATTAGATTTAGCTTATTGGGCAACAAAGAAGAACAAACACTCGTTGATATTATTCGGCGGTGTGCTTGTAGGAATGTCATTACCTTTGTTCAATATGGTAAATTTAATTACTGTGGAAGATCCACTAGAAACCGCATTCAAATACCCCAGACCAACATTACCTCCATATATGACTCCGATAGAACCTCAAGTGGGCAAATTCTATAATAGCCCGGTTGCTTTAGGAGCAGGCGCTGGTGCAGTACTCGCTGTTACATTTACTGCATTAGGTTGTAAATTAACAACG
>GCA_012271275_1        591 bp          dna
TGCACACACTACTTGTTCATAGTAGTGGTTGCAGTTAACTCTACGCTGCTAACGATTAATGCTGGAGATTACATCTTCTATACTGACTGGGCCTGGACATCGTACACGGTATTCTCAATATCGCAGACGCTGATGCTTGTAGTGGGTGCTACGTACTATCTTACCTTTACAGGCGTTCCGGGCACGGCCACGTACTACGCGTTGATCATGACTGTCTACACGTGGGTTGCCAAGGGTGCATGGTTT---GCGCTCGGTTATCCGTACGACTTCATCGTGACGCCTGTCTGGTTGCCATCGGCAATGTTGCTTGATTTGGTATACTGGGCGACAAAGAAGAACAAGCACTCGCTGATACTGTTCGGTGGCGTGCTGGTGGGGATGTCGTTACCGCTGTTCAATATGGTGAATCTGATAACGGTGGCAGACCCGCTGGAGACGGCGTTCAAATATCCGAGACCGACGCTACCACCATATATGACTCCGATAGAACCGCAGGTAGGCAAGTTCTACAATAGCCCGGTTGCCTTGGGTGCTGGTGCTGGCGCGGTGTTATCGTGTACGTTTGCGGCTTTGGGCTGTAAGCTCAATACG
>GCA_012928565_1        591 bp          dna
TGTACTCACTACTTATTCATAGTAGTAGTCGCAGTCAACTCAACTTTGCTAACAATCAATGCAGGGGACTACATCTTCTATACTGATTGGGCCTGGACATCGTTTGTAGTATTTTCAATATCTCAAACACTTATGCTCACTGTAGGTGCGTGTTACTATCTCACCTTCACTGGAGTTCCAGGAACCGCAACGTACTATGCATTAATCATGACAGTCTACACATGGATTGCAAAAGGTGCATGGTTC---GCATTAGGTTACCCATATGACTTCATCGTTACACCAGTTTGGCTACCATCAGCAATGCTGTTGGACTTAGCGTACTGGGCAACAAAGAAGAATAAGCACTCTCTGATACTGTTCGGCGGAGTCTTAGTTGGAATGTCATTGCCACTATTCAACATGGTCAATTTGATCACTGTGGCTGACCCACTAGAGACTGCATTCAAGTATCCAAGACCAACGTTACCACCATATATGACCCCGATAGAACCGCAGGTAGGTAAATTCTACAACAGCCCTGTTGCACTTGGTGCCGGTGCTGGAGCAGTATTAGCCTGTACATTTGCGGCTTTAGGTTGTAAACTTACAACA
>GCA_012928605_1        591 bp          dna
agtACACACTACTTGTTCATTATAGTGGTTGCAGTTAATTCTACATTGTTATCAATTAACGCAGGTGACTACATCTTCTACACTGACTGGGCTTGGACTTCATTTGTGGTGTTTTCAATATCACAAACGTTGATGCTTGTAGTAGGTGCATGTTATTACCTTACATTTACAGGTGTTCCAGGTACAGCGACTTACTACGCTCTAATTATGACAGTATACACATGGATAGCAAAAGGTGCATGGTTT---TCACTAGGATATCCATATGACTTTATTGTAACTCCAATATGGTTACCTTCAGCAATGCTGTTGGACTTAGTTTACTGGGCTACAAAGAAGAACAAGCACTCCTTGATACTGTTTGGCGGCGTACTAGTAGGAATGTCATTACCGTTATTCAATATGGTAAACTTGATAACAGTAGCAGACCCGCTTGAAACGGCATTCAAATATCCGAGACCAACATTACCACCATATATGACACCGATAGAACCGCAGGTAGGTAAGTTCTATAATAGTCCAGTAGCGCTGGGTGCAGGTGCCGGTGCAGTATTGTCAGTCACTATGGCTGCGTTGGGTTGTAAACTCACTACG
>GCA_013043295_1        591 bp          dna
TGTACACACTACTTATTCATAGTAGTAGTTGCAGTTAACTCAACACTGTTAACAATTAATGCAGGAGACTACATCTTCTACACTGACTGGGCTTGGACTTCGTTCACGGTATTCTCAATATCGCAAACGTTGATGCTTATTGTAGGTGCTACATATTACCTAACATTTACAGGCGTTCCAGGCACAGCAACGTACTACGCTCTAATTATGACAGTATACACATGGATTGCAAAAGGTGCATGGTTT---GCACTCGGATATCCATATGACTTCATTGTAACTCCAGTTTGGTTGCCATCAGCAATGCTGTTGGACTTAGTTTACTGGGCAACAAAGAAGAACAAGCACAGCTTGATACTGTTTGGCGGCGTACTGGTAGGAATGTCATTACCATTGTTCAACATGGTAAACCTGATAACAGTAGCAGACCCACTAGAAACGGCATTCAAATATCCAAGACCAACATTGCCACCATATATGACACCAATCGAACCGCAAGTAGGTAAGTTCTATAACAGCCCAGTTGCTCTCGGTGCAGGTGCAGGTGCAGTATTGGCATGTACATTTGCAGCTTTAGGTTGTAAACTGAACACT
>GCA_013114715_1        591 bp          dna
ACAACGCACTACTTATTCATAGTAGTCGTTGCCGTAAACAGCACGCTGCTAACCATCAACGCAGGAGACTACATCTTCTACACAGACTGGATGTGGACCTCTTTTGTGGTATTCTCCGTCTCGCAATCTACGATGCTTGCGGTCGGCGCGATATACTACATGCTCTTCACAGGGGTTCCAGGTACAGCCACATACTACGCCACAATCATGACCATCTACACATGGGTCGCAAAAGGTGCATGGTTC---GCACTAGGCTATCCGTACGACTTTGTCGTCGTGCCGGTGTGGATTCCATCAGCAATGTTGCTAGACCTCTCGTACTGGGCTACAAGACGTAACAAGCACGCCGCCATACTGATTGGTGGAACTATGGTTGGACTTTCACTTCCGTTGTTCAACATGGTCAACTTGTTGCTCGTCAGAGACCCGCTCGAGGTGGCCTTCAAGTATCCGAGACCAACATTGCCAGCGTACATGACACCAATAGAGCCCCAGGTAGGTAAGTTCTACAACAGTCCTGTAGCACTTGGTTCAGGCGCAGGAGCAGTACTGACAGTCCCTATGGCAGCGTTGGGAGCAAAACTCAACACG
>GCA_013114725_1        591 bp          dna
ACAACGCACTATTTATTCATAGTAGTAGTTGCTGTAAACAGTACTTTATTGACTATTAACGCAGGAGACTACATTTTCTACACAGACTGGGCTTGGACTTCCTTTGTAGTATTTTCAATTTCACAATCTACAATGCTTGTAGTTGGTGCAATATACTACATGTTATTTACAGGAGTTCCAGGAACAGCTACATATTATGCAACAATTATGACAATATACACATGGGTTGCAAAAGGTGCATGGTTT---GCACTTGGCTATCCATATGACTTCATTGTAACACCAGTTTGGATACCATCAGCTATGCTATTGGACCTTGTATACTGGGCTACCAGAAGAAACAAGCATGCAGCAATTATCATTGGTGGAACTTTGGTAGGATTATCATTACCAATATTCAATATGATAAATCTCTTGCTTGTAAAGGATCCTCTAGAAATGGCATTTAAGTATCCAAGACCGACGTTACCACCATATATGACGCCAATTGAACCTCAGGTAGGAAAGTTCTATAACAGTCCCGTTGCGTTAGGCTCCGGTGCAGGAGCGGTCTTATGTGTACCTATAGCAGCGCTAGGTGCTAAGTTAAATACA
>GCA_013215285_1        591 bp          dna
TGTACACACTACTTATTCATAGTAGTAGTTGCAGTTAACTCTACACTGTTAACAATTAATGCAGGAGACTATATCTTCTACACTGACTGGGCTTGGACTTCGTTTACGGTATTTTCAATATCACAAACGTTGATGCTTATTGTAGGTGCAACATATTACCTTACATTTACTGGCGTTCCAGGCACGGCGACATATTATGGCCTTATTATGACAGTATACACATGGATAGCAAAGGGTGCATGGTTT---TCACTCGGATATCCATATGACTTCATTGTAACTCCAGTTTGGCTACCATCAGCAATGCTGTTGGACTTAGTTTATTGGGCGACAAAGAAGAACAAACATTCGTTGATACTGTTTGGAGGCGTACTAGTAGGAATGTCATTACCATTATTTAATATGGTAAACCTGATAACAGTAGCAGACCCGCTTGAAACGGCATTCAAGTATCCAAGACCAACATTGCCACCATACATGACACCGATAGAACCGCAGGTAGGTAAGTTCTATAACAGCCCAGTTGCGCTCGGTGCAGGTGCAAGTGCAGTGTTAGGATGTACAATGGCAGCATTAGGTTGCAAGCTAAACACT
>GCA_013388945_1        540 bp          dna
ACAACGCACTACCTATTCATAGTAGTCGTTGCTGTCAACAGCACGCTGCTAACCATCAACGCAGGAGACTACATCTTCTACACAGACTGGATGTGGACATCCTTCGTGGTATTCTCGGTCTCACAGTCGACCATGCTCGCTGTGGGTGCGATATACTACATGTTGTTCACAGGCGTTCCAGGCACGGCCACATACTACGCCACAATCATGACCATCTACACATGGGTCGCAAAGGGCGCATGGTTT---GCGCTGGGCTACCCATACGACTTCATCGTGGTGCCGGTGTGGATCCCGTCGGCTATGCTGTTGGACCTCACGTACTGGGCGACAAGACGCAACAAGCACGCTGCCATACTCATTGGCGGTTCGCTGGTTGGCCTATCCTTCCCGCTGTTCAACATGGTCAACCTGTTGCTCGTCAGGGACCCGCTTGAGGTAGCCTTCAAGTATCCGAGACCGACGCTGCCAGCGTACATGACGCCTATAGAGCCCCAGGTAGGTAAGTTCTACAACTCGCCTGTCGCTCTGGGATCTGGAGCT---------------------------------------------------
>GCA_013390375_1        591 bp          dna
TGTACTCACTACTTATTCATAGTTGTAGTTGCAGTCAATTCCACTTTGTTAACAATTAACTCTGGAGATTATATCTTCTATACAGATTGGGCCTGGACATCATTTGTAGTATTCTCAATTGCTAATACTCTGATGACTGTTGTTGGTGCTGTGTATTATCTTACATTTACTGGCGTACCTGGTACGGCAACGTATTATGGTCTGATTATGCAAGTCTATACATGGGTTGCAAAAGTTGCGTGGTTT---GCACTTGGCTATCCAGTAGATTTCATCGTTCATCCAATGTGGATTCCATCTTGTATGTTATTGGACTTGGCGTATTGGGCGACGAAGAAGAATAAACACTCGCTGATATTCTTTGGTGGAGTTTTAGTCGGAATGTCAATGCCACTGTTCAATATGGTACAGTTGATGTTGATTGCGGATCCACTAGAAACTGCATTCAAGTATCCAAGACCAACATTGCCTCCATACATGACGCCTATAGAACCGCAGGTCGGTAAGTTCTACAATAGCCCAGTAGCTCTGGGGGCGGGAGCGGGAGCTGTACTAGCATGTACGTTTGCAGCATTAGGTTGTAAGATGAATACA
>GCA_013390385_1        591 bp          dna
TGTACTCATTACTTATTCATAATAGTAGTTGCAGTAAACTCTACTTTACTAGTAATTAACGCGGGAGATTATATCTTCTATACTGATTGGGCCTGGACTTCATTTGTAGTATTTTCCATCGCTAACACTCTCATGGTTACTGTTGGTGCTGTGTATTATCTCACATTTACAGGTGTACCTGGTACTGCAACGTATTATGGTCTGATTATGCAAGTCTATACATGGGTTGCAAAAGTTGCGTGGTTT---GCACTTGGTTATCCAGTGGACTTTATTGTTCATCCAATGTGGATTCCATCTTGTATGCTTTTGGACTTGGCGTATTGGGCGACAAAGAAAAATAAACATTCGCTAATATTCTTTGGTGGAGTTTTAGTTGGAATGTCAATGCCACTGTTCAATATGGTACAGTTGATGTTGATTGCGGATCCACTAGAAACTGCATTTAAGTATCCAAGACCTACATTGCCTCCATACATGACGCCTATAGAACCGCAGGTCGGTAAGTTCTACAATAGCCCTGTAGCTCTGGGAGCGGGAGCTGGAGCTGTACTAGCATGTACGTTTGCAGCGTTAGGTTGTAAGATGAATACA
>GCA_013390395_1        591 bp          dna
agtACACACTACTTGTTCATTATAGTGGTTGCAGTTAATTCTACATTGTTATCAATTAACGCAGGTGACTACATCTTCTACACTGACTGGGCTTGGACTTCATTTGTGGTGTTTTCAATATCACAAACGTTGATGCTTGTAGTAGGTGCATGTTATTACCTTACATTTACAGGTGTTCCAGGTACAGCGACTTACTACGCTCTAATTATGACAGTATACACATGGATAGCAAAAGGTGCATGGTTT---TCACTAGGATATCCATATGACTTTATTGTAACTCCAGTATGGTTACCTTCAGCAATGCTGTTGGACTTAGTTTACTGGGCTACAAAGAAGAACAAGCACTCCTTGATACTGTTTGGCGGCGTACTAGTAGGAATGTCATTACCGTTATTCAATATGGTAAACTTGATAACAGTAGCAGACCCGCTTGAAACGGCATTCAAATATCCGAGACCAACATTACCACCATATATGACACCGATAGAACCGCAGGTAGGTAAGTTCTATAATAGTCCAGTAGCGCTGGGTGCAGGTGCCGGTGCAGTATTGTCAGTCACTATGGCTGCGTTGGGTTGTAAACTCACTACG
>GCA_013390745_1        591 bp          dna
TGTACTCATTATTTATTCATAGTTGTAGTTGCAGTCAACTCAACTTTGTTAACAATTAACTCGGGAGACTATATCTTCTACACTGATTGGGCTTGGACATCGTTTGTCGTATTCTCAATTGCCAACACTTTGATGACTATTGTTGGTGCTGTGTATTATCTTACATTTACAGGCGTACCTGGTACTGCAACGTACTATGGTCTGATTATGCAAGTCTATACTTGGGTTGCAAAAGTTGCATGGTTT---GCACTTGGCTATCCGGTAGATTTTATCGTTCATCCAATGTGGATTCCATCGTGTATGCTGTTGGACTTGGCATATTGGGCGACAAAGAAAAATAAACACTCGCTGATATTCTTTGGTGGAGTTTTAGTTGGAATGTCAATGCCACTGTTCAACATGGTACAGTTGATGTTGATAGCGGATCCACTAGAAACTGCATTCAAGTATCCAAGACCAACATTGCCTCCATACATGACGCCGATAGAACCGCAGGTAGGTAAGTTCTACAATAGCCCAGTAGCTCTGGGAGCGGGAGCTGGAGCGGTACTAGCATGTACATTTGCAGCATTAGGTTGTAAGCTTAACACA
>GCA_013390905_1        591 bp          dna
agtACACACTACTTGTTCATTATAGTGGTTGCAGTTAATTCTACATTGTTATCAATTAACGCAGGTGACTACATCTTCTACACTGACTGGGCTTGGACTTCATTTGTGGTGTTTTCAATATCACAAACGTTGATGCTTGTAGTAGGTGCATGTTATTACCTTACATTTACAGGTGTTCCAGGTACAGCGACTTACTACGCTCTAATTATGACAGTATACACATGGATAGCAAAAGGTGCATGGTTT---TCACTAGGATATCCATATGACTTTATTGTAACTCCAATATGGTTACCTTCAGCAATGCTGTTGGACTTAGTTTACTGGGCTACAAAGAAGAACAAGCACTCCTTGATACTGTTTGGCGGCGTACTAGTAGGAATGTCATTACCGTTATTCAATATGGTAAACTTGATAACAGTAGCAGACCCGCTTGAAACGGCATTCAAATATCCGAGACCAACATTACCACCATATATGACACCGATAGAACCGCAGGTAGGTAAGTTCTATAATAGTCCAGTAGCGCTGGGTGCAGGTGCCGGTGCAGTATTGTCAGTCACTATGGCTGCGTTGGGTTGTAAACTCACTACG
>GCA_013407145_1        591 bp          dna
TGTACACACTACTTATTCATAGTAGTAGTTGCAGTTAACTCAACACTGTTAACAATTAATGCAGGAGACTACATCTTCTACACTGACTGGGCTTGGACTTCGTACACGGTATTCTCAATATCGCAAACGTTGATGCTAATTGTAGGTGCTACATACTATCTTACATTTACAGGCGTTCCAGGCACAGCAACGTACTACGCTCTAATTATGACGGTATACACATGGGTAGCAAAAGGCGCATGGTTC---GCACTTGGTTATCCATATGACTTCATTGTAACTCCAGTTTGGCTACCTTCAGCAATGCTGTTGGACTTGGTTTACTGGGCAACAAAGAAGAACAAGCACAGCTTGATACTGTTCGGCGGCGTACTAGTAGGAATGTCATTACCATTGTTCAACATGGTAAACCTGATAACAGTAGCAGACCCACTAGAAACGGCATTCAAATATCCAAGACCAACATTGCCACCATATATGACACCAATCGAACCGCAAGTAGGTAAATTCTATAACAGCCCAGTTGCTCTCGGTGCAGGTGCAGGTGCAGTATTGGCATGTACATTTGCAGCTTTAGGTTGTAAATTGAACACT
>GCA_013407165_1        591 bp          dna
TGTACACACTACTTATTCATAGTAGTTGTTGCAGTTAACTCAACACTGTTAACAATTAATGCAGGAGACTACATCTTCTACACTGACTGGGCTTGGACTTCGTACACGGTATTTTCAATATCGCAAACGTTGATGCTTATTGTAGGTGCTACATACTATCTTACATTTACAGGCGTTCCAGGCACAGCAACGTACTACGCTCTAATTATGACAGTATACACATGGATTGCAAAAGGTGCATGGTTT---GCACTCGGATATCCATATGACTTCATTGTAACTCCAGTTTGGCTACCTTCAGCAATGCTGTTGGATTTGGTTTACTGGGCAACAAAGAAGAACAAGCACTCCTTGATACTGTTTGGCGGCGTACTGGTAGGAATGTCATTACCATTGTTCAACATGGTAAACCTGATAACAGTAGCAGACCCACTAGAAACGGCATTCAAATATCCAAGACCAACATTGCCACCATATATGACACCAATCGAACCGCAAGTCGGCAAATTCTATAACAGCCCAGTTGCTCTCGGTGCAGGTGCAGGTGCAGTATTGGCATGTACATTTGCAGCTTTAGGTTGTAAATTGAACACT
>GCA_013407185_1        591 bp          dna
TGTACACACTACTTATTCATAGTAGTAGTTGCAGTTAACTCAACACTGTTAACAATTAATGCAGGAGACTACATCTTCTACACTGACTGGGCTTGGACTTCGTACACGGTATTTTCAATATCGCAAACGTTGATGCTAATTGTGGGTGCAACATATTACCTAACATTTACAGGCGTTCCAGGCACAGCAACGTACTACGCTCTAATTATGACAGTATACACATGGGTAGCAAAAGCCGCATGGTTT---TCGCTAGGATATCCATATGACTTCATTGTAGTTCCAGTTTGGTTACCATCAGCAATGCTGTTGGACTTGGTATACTGGGCAACAAAGAAGAACAAGCACTCCTTGATACTGTTTGGCGGCGTACTGGTAGGAATGTCATTACCATTATTCAATATGGTAAACCTGATAACAGTTGCAGACCCACTAGAAACGGCATTCAAATATCCAAGACCAACATTGCCACCATACATGACACCAATAGAACCTCAAGTTGGAAAGTTCTATAACAGCCCAGTGGCTTTAGGTGCAGGTGCGGGTGCAGTATTGGCATGTACTTTTGCAGCATTAGGTTGCAAACTGAACACT
>GCA_013407275_1        591 bp          dna
TGTACTCACTACTTGTTCATAGTAGTGGTTGCAGTAAACTCTACCCTGCTAACAATTAACGCAGGAGACTACATCTTCTACACCGATTGGGCCTGGACTTCGTTTGTCGTATTTTCAATATCACAAACACTGATGTTAGTAGTCGGCGCATGCTACTACCTGACATTTACTGGAGTCCCAGGAACAGCAACGTATTATGCGTTGATAATGACTGTTTACACATGGGTAGCAAAAGGTGCATGGTTT---GCACTCGGATACCCATATGACTTCATTGTAACACCCGTTTGGCTTCCGTCAGCAATGTTGCTTGACCTGGCATACTGGGCTACAAAGAAGAACAAGCACTCACTGATTCTATTTGGTGGTGTGATGTGTGGAATGTCATTGCCGTTGTTTAACATGGTCAACCTCATCACTGTGGCTGATCCATTAGAGACTGCATTCAAATATCCAAGACCAACGCTTCCGCCGTATATGACTCCGATAGAGCCTGCCGTGGGCAAGTTCTATAACAGTCCAGTAGCACTAGGTGCTGGCGCGGGTGCTGTATTATCAGTAACCATGGCCGCATTGGGATGCAAACTGAACACG
>GCA_013407385_1        591 bp          dna
TGTACTCACTACTTGTTCATAGTAGTAGTTGCAGTTAACTCTACACTGTTAACAATTAATGCAGGAGACTACATTTTCTATACTGACTGGGCTTGGACATCGTTTACGGTATTTTCAATATCGCAAACTTTGATGCTTTGCGTAGGTGCAACATATTACCTAACGTTTACAGGCGTTCCAGGAACAGCGACGTATTACGCCCTAATTATGACAGTATATACATGGATAGCAAAAGGTGCATGGTTT---GCTCTAGGTTATCCATATGACTTCATTGTAACACCAGTTTGGTTGCCATCAGCAATGTTGCTTGATTTGGCATATTGGGCTACAAAGAAGAACAAACATTCATTGATACTGTTTGGCGGTGTACTTGTAGGAATGTCTTTACCATTATTCAACATGGTAAACCTGATAACAGTAGCAGACCCACTAGAAACGGCATTCAAATATCCAAGACCAACATTGCCACCATACATGACACCAATAGAGCCTCAAGTAGGTAAATTCTATAACAGTCCAGTAGCACTGGGTGCAGGTGCTGGTGCAGTATTGTCAGTTACGTTTACAGCATTAGGTTGTAAGCTAAACACT
>GCA_013521055_1        591 bp          dna
TGTACTCACTACTTGTTCATAGTAGTAGTTGCAGTTAACTCAACTCTGTTAACAATTAATGCAGGAGACTACATTTTCTATACTGACTGGGCTTGGACTTCGTTTACGGTATTTTCAATATCACAAACGTTGATGCTCTGCGTAGGTGCAACATATTACCTGACATTTACAGGTGTTCCAGGAACAGCAACGTATTATGCCCTAATCATGACAGTATACACATGGGTAGCAAAAGGCGCATGGTTT---GCACTAGGTTATCCATATGACTTTATTGTAACACCAATTTGGTTACCATCAGCAATGTTGCTTGATTTAGCCTATTGGGCAACAAAAAAGAACAAGCACTCCTTGATACTGTTTGGCGGCGTACTGGTAGGAATGTCTTTACCATTATTCAACATGGTAAACCTGATAACAGTAGCAGACCCACTAGAAACGGCCTTCAAATATCCAAGACCAACATTACCACCTTACATGACACCAATAGAGCCTCAAGTAGGTAAATTCTATAACAGTCCTGTAGCATTGGGCGCAGGTGCAGGTGCAGTATTGTCAGTTACATTTACAGCGTTAGGTTGTAAACTAAACACT
>GCA_013538675_1        594 bp          dna
ACAATACACTACCTGTTCATAGTGGTAGTTGCAGTGAACTCAACGCTGCTGACCATCAATGCTGGGGACTACATATTCTACTCTGACTGGATGTGGACATCCTTTGTGATCTTCAATCTGAGCCAGTCAACCATGCTCGTAGTTGGTGCCATATACTACATGTTATTCACAGGAGTACCTGGCACAGCAACTTACTATGCAACGATAATGACCATCTACACCTGGGTTGCAAAGTGGGCCTGGATTggaGGATTAGGCTACCCATACGACTTCATGATAGTTCCAGTATGGATACCAAGTGCTATGCTATTGGATCTATCATACTGGGCAACTAGAAGGAACAAGCATGCAGCGATACTCATAGGAGGATCTCTAGTTGGTCTATCAATGCCACTCTTCAACATGATAAACCTGCTAACAGTGCATGATCCTCTAGAGATGGCATTCAAGTACCCAAGACCAACACTACCAGCATACCTAACACCAATCGAGCCTCAGGTAGGCAAGTTCTACAACAGTCCAGTAGCCCTAGCAGCAGGTATTAGTGCTGTTATAAGCGTTCCAATGGCAGCCTTGGGAGCAAAGCTGAATACA
>GCA_013538695_1        594 bp          dna
ACAATACACTACCTGTTCATAGTGGTAGTTGCAGTGAACTCAACGCTACTGACCATCAATGCTGGAGACTACATCTTCTACTCTGACTGGATGTGGACATCCTTTGTGATCTTCAATCTTAGCCAGTCAACCATGCTTGTGGTTGGTGCCATCTACTACCTGCTATTCACAGGTGTGCCTGGTACAGCAACCTATTACGCTACAATAATGACCATCTACACCTGGGTTGCAAAGTGGGCTTGGATTggaGGGTTAGGCTACCCATACGACTTCATGATAGTCCCAGTGTGGATACCAAGTGCAATGCTATTGGATCTAGCATACTGGGCAACCAGGAGGAACAAGCATGCAGCGATACTCATAGGAGGCTCTCTACTAGGCATGTCGATGCCACTCTTCAACATGATAAACTTGCTTACTGTACATGACCCATTGGAGATGGCATTCAAGTACCCAAGACCAACACTCCCAGCATACCTAACACCAATCGAGCCTCAGGTAGGCAAGTTCTACAACAGCCCAGTAGCACTTGGAGCAGGTATTAGTGCTGTTATAAGCGTTCCAATGGCAGCCTTGGGAGCAAAGCTGAACACT
>GCA_013538705_1        594 bp          dna
ACAATACACTACCTGTTCATAGTGGTAGTTGCAGTGAACTCAACGCTACTGACCATCAATGCTGGAGACTACATCTTCTACTCTGACTGGATGTGGACATCCTTTGTGATCTTCAATCTTAGCCAGTCAACCATGCTTGTGGTTGGTGCCATCTACTACCTGCTATTCACAGGTGTGCCTGGTACAGCAACCTATTACGCTACAATAATGACCATCTACACCTGGGTTGCAAAGTGGGCTTGGATTggaGGGTTAGGCTACCCATACGACTTCATGATAGTCCCAGTGTGGATACCAAGTGCTATGCTATTGGATCTATCATACTGGGCAACTAGAAGGAACAAGCATGCAGCGATACTCATAGGAGGATCTCTAGTTGGCATGTCGATGCCACTCTTCAACATGATAAACTTGCTTACTGTACATGACCCATTGGAGATGGCATTCAAGTACCCAAGACCAACACTCCCAGCATACCTAACACCAATCGAGCCTCAGGTAGGCAAGTTCTACAACAGCCCAGTAGCCCTAGCAGCAGGTATTAGTGCTGTTATAAGCGTTCCAATGGCAGCCTTGGGAGCAAAGCTGAACACT
>GCA_013538715_1        594 bp          dna
ACAGTACACTATCTCTTCATAGTGGTAGTAGCAGTAAATTCAACGCTATTAGTTATCAATACAGGAGACTATCTATTCTATTCTGATTGGGGATGGACATCGTATGTATTATTCAACCTAGGTTTATCTACCATGACTGTAGTAGGTGCTGTTTATTACCTACTCTTTACTGGTGTTCCTGGCACAGCAACATACTATGGTTTAATAATGACGGTTTATGGTTGGGTTGCAATGTGGGCATGGATTggtGGACTAGGTTACCCATATGACTTTATGAGATGGCCAGTGTTCATACCAAGCTGTATGCTATTAGATCTAGCATACTGGGCTACAAATAGGAATAAGCATGCATTAATATTAATAGGAGGATCATTAGCAGGAATGTCATTCCCATTGTTCAACATGATAAACTATATGACAATAGTAGATCCATTAGAGATAGCCTTCAAGTACCCAAGACCGACATTACCGCAATATATGACTCCAATAGAGCCACAAGTAGGTAAATTCTACAACAGTCCAGTAGCACTAGGTGCTGGTATTAGTGCAGTTATGTGTCCTCCAATAGCAGCATTTGGAGCAAAGTTAAATACA
>GCA_013538795_1        594 bp          dna
ACAGTACACTATCTCTTCATAGTGGTAGTAGCAGTAAATTCAACGCTATTAGTTATCAATACAGGAGACTATCTATTCTATTCTGATTGGGGATGGACATCGTATGTATTATTCAACCTAGGTTTATCTACCATGACTGTAGTAGGTGCTGTTTATTACCTACTCTTTACTGGTGTTCCTGGCACAGCAACATACTATGGTTTAATAATGACGGTTTATGGTTGGGTTGCAATGTGGGCATGGATTggtGGACTAGGTTACCCATATGACTTTATGAGATGGCCAGTGTTCATACCAAGCTGTATGCTATTAGATCTAGCATACTGGGCTACAAATAGGAATAAGCATGCATTAATATTAATAGGAGGATCATTAGCAGGAATGTCATTCCCATTGTTCAACATGATAAACTATATGACAATAGTAGATCCATTAGAGATAGCCTTCAAGTACCCAAGACCGACATTACCACAATATATGACTCCAATAGAGCCACAAGTAGGTAAATTCTACAACAGTCCAGTAGCACTAGGTGCTGGTATTAGTGCAGTTATGTGTCCTCCAATAGCAGCATTTGGAGCAAAGTTAAATACA
>GCA_013538805_1        594 bp          dna
ACAATACACTACCTGTTCATAGTGGTAGTTGCAGTGAACTCAACGCTACTGACCATCAATGCTGGAGACTACATCTTCTACTCTGACTGGATGTGGACATCCTTTGTGATCTTTAATCTTAGCCAGTCAACCATGCTTGTGGTTGGTGCCATCTACTACCTGCTATTCACAGGTGTGCCTGGTACAGCAACCTATTACGCTACAATAATGACCATCTACACCTGGGTTGCAAAATGGGCTTGGATTggaGGGTTAGGCTACCCATACGACTTCATGATAGTCCCAGTGTGGATACCAAGTGCAATGCTATTGGATCTAGCATACTGGGCAACCAGGAGGAACAAGCATGCAGCGATACTCATAGGAGGCTCTCTACTAGGCATGTCGATGCCACTCTTCAACATGATAAACTTGCTTACTGTACATGACCCATTGGAGATGGCATTCAAGTACCCAAGACCAACACTCCCAGCATACCTAACACCAATCGAGCCTCAGGTAGGCAAGTTCTACAACAGCCCAGTAGCCCTAGCAGCAGGTATTAGTGCTGTTATAAGCGTTCCAATGGCAGCCTTGGGAGCAAAGCTGAACACT
>GCA_013694585_1        591 bp          dna
ACAACTCACTATTTGTTCATAGTTGTTGTTGCAGTAAATAGTACGTTGCTTACAATCAACGCAGGAGATTATATCTTCTATACTGACTGGGCATGGACATCATTCGTCGTATTCTCGATTTCTCAATCCACAATGCTTGTGGTAGGAGCTATATACTATATGTTGTTTACTGGTGTTCCTGGCACGGCTACGTATTATGCAACTATTATGACGATTTATACATGGGTTGCCAAAGGAGCATGGTTT---GCATTGGGATACCCGTACGATTTTGTCGTGGTCCCTGTTTGGATACCCTCTGCTATGTTGTTGGATTTGGCGTACTGGGCAACAAGAAGAAACAAACACGCGGCAATATTAATTGGTGGTGTATTGGTAGGAATGTCACTCCCACTGTTTAATATGATTAACTTATTGTTGATTGCTGACCCATTAGAGATGGCATTCAAATATCCTAGACCCACGTTACCACCATACATGACTCCAATTGAACCACAGGTAGGAAAGTTCTATAACAGTCCTGTTGCCTTGGGAGCAGGAGCTGGAGCAGTGCTTTGTGTACCTATAGCGGCTTTGGGTGCAAAACTTAATACT
>GCA_013821245_1        591 bp          dna
ACAACTCACTATCTGTTCATTGTTGTTGTTGCAGTAAACAGTACCTTGCTCACAATCAATGCAGGAGATTATATTTTCTATACTGATTGGGCGTGGACATCATTTGTCGTATTTTCTATTTCCCAATCAACAATGCTTGTAGTAGGAGCTATATACTATATGTTGTTTACAGGTGTTCCTGGTACAGCGACGTATTATGCAACTATAATGACTATCTATACCTGGATTGCCAAAGGCGCATGGTTC---GCTTTAGGTTATCCATATGACTTTGTTGCGGTACCGGTATGGATACCATCGGCTATGTTGTTGGATCTAGCTTACTGGGCAACAAGACGGAACAAACATGCAGCAATACTTATCGGTGGAGTATTAGTTGGAATGTCATTGCCATTGTTTAACATGATTAACCTGCTGTTAGTTGCGGATCCTTTGGAAATGGCATTCAAATACCCCCGACCCACTCTACCTCCATACATGACTCCAATAGAGCCCCAAGTTGGTAAGTTCTATAATAGTCCTGTGGCCTTGGGAGCAGGTGCTGGAGCAGTGCTCTGTGTTCCTATCGCTGCATTGGGTGCAAAACTCAATACA
>GCA_013867335_1        591 bp          dna
TGTACTCACTACTTATTCATAGTAGTAGTTGCAGTTAACTCAACACTGTTAACAATTAACGCAGGTGACTACATTTTCTATACTGACTGGGCTTGGACATCGTTTACGGTATTCTCTATATCTCAAACGTTGATGCTTGTTGTAGGTGCAACATACTACCTAACATTTACAGGCGTTCCAGGAACAGCAACATACTACGGCCTCATCATGACAGTTTACACATGGGTAGCAAAAGGTGCATGGTTT---GCACTCGGATATCCATATGACTTCATTGTCACACCAATATGGTTACCATCAGCAATGTTGATTGACCTTGTATATTGGGCTACAAAGAAGAACAAACACTCACTGATTCTGATGGGCGGAGTATTGGTAGGAATGTCATTACCATTGTTCAACATGATAAACCTGATAACAGTGGCAGACCCACTAGAAACGGCCTTCAAATATCCAAGACCAACATTACCACCATACATGACACCTATAGAACCGCAAGTAGGTAAGTTCTATAACAGTCCAGTTGCCCTAGGTGCTGGTGCAGGTTCTGTATTGGGAGTAACGTTTGCAGCGCTTGGTTGTAAGCTAAATACC
>GCA_013867345_1        591 bp          dna
TGTACTCACTACTTATTCATAGTAGTAGTTGCAGTTAACTCAACACTGTTAACAATTAACGCAGGTGACTACATTTTCTATACTGACTGGGCTTGGACATCGTTTACGGTATTCTCTATATCTCAAACGTTGATGCTTGTTGTAGGTGCAACATACTACCTAACATTTACAGGCGTTCCAGGAACAGCAACATACTACGGCCTCATCATGACAGTTTACACATGGGTAGCAAAAGGTGCATGGTTT---GCACTCGGATATCCATATGACTTCATTGTCACACCAATATGGTTACCATCAGCAATGTTGATTGACCTTGTATATTGGGCTACAAAGAAGAACAAACACTCACTGATTCTGATGGGCGGAGTATTGGTAGGAATGTCATTACCATTGTTCAACATGATAAACCTGATAACAGTGGCAGACCCACTAGAAACGGCCTTCAAATATCCAAGACCAACATTACCACCATACATGACACCTATAGAACCGCAAGTAGGTAAGTTCTATAACAGTCCAGTCGCCTTAGGTGCTGGTGCAGGTTCTGTATTGGGAGTAACGTTTGCAGCGCTTGGTTGTAAGCTAAATACC
>GCA_013911135_1        591 bp          dna
TGTACACACTACTTATTCATAGTAGTAGTTGCAGTTAACTCTACACTGTTAACAATTAATGCAGGAGACTACATTTTCTATACCGATTGGGCTTGGACTTCATTTACGGTATTTTCAATATCGCAAACGTTGATGCTTGTAGTAGGTGCATGTTATTACCTAACGTTTACAGGTGTTCCAGGTACAGCGACGTACTACGCTCTAATTATGACAGTATACACATGGATAGCAAAAGGTGCATGGTTT---TCACTAGGATATCCATATGACTTCATTGTAACTCCAGTTTGGCTACCATCAGCAATGCTATTGGACTTGGTTTACTGGGCAACAAAGAAGAACAAGCACTCCTTGATACTGTTCGGCGGCGTACTGGTAGGAATGTCATTACCGTTGTTTAACATGGTAAACCTGATAACAGTAGCAGACCCGCTTGAAACGGCGTTCAAATATCCGAGACCAACATTACCACCATACATGACACCGATAGAACCGCAGGTAGGAAAGTTCTATAACAGTCCAGTAGCGCTGGGTGCCGGTGCCGGTGCAGTATTGTCAGTCACGATGGCTGCGTTGGGTGTTAAACTTAACACT
>GCA_014075315_1        591 bp          dna
TGTACACACTACTTATTCATAGTAGTGGTTGCAGTTAACTCAACACTGTTAACAATTAATGCAGGAGATTACATCTTCTACACTGACTGGGCTTGGACTTCGTACACGGTATTCTCAATATCGCAAACGTTGATGCTAATTGTAGGTGCTACATATTACCTAACATTTACTGGCGTTCCAGGCACAGCAACGTACTACGCTCTAATTATGACAGTATACACATGGATAGCGAAAGGCGCATGGTTT---TCGTTAGGATATCCATATGACTTCATTGTAACTCCAGTTTGGCTTCCATCAGCAATGCTGTTGGATTTGGTCTACTGGGCGACAAAGAAGAACAAGCACTCCTTGATACTGTTCGGCGGCGTACTGGTAGGAATGTCATTGCCATTGTTCAACATGGTGAACCTGATAACAGTAGCAGACCCACTAGAAACGGCATTCAAATATCCAAGACCAACATTGCCACCATACATGACACCGATAGAACCCCAAGTTGGTAAGTTCTATAACAGCCCAGTAGCGCTCGGTGCAGGTGCAGGTGCAGTATTGGCATGTACGTTTGCAGCACTAGGTTGTAAACTCAACACT
>GCA_014078525_1        591 bp          dna
TGTACACACTACTTATTCATAGTAGTAGTTGCAGTTAACTCAACACTGTTAACAATTAATGCAGGAGACTACATCTTCTACACTGACTGGGCTTGGACATCGTATACGGTATTCTCAATATCGCAAACGTTGATGCTTCTTGTAGGTGCATGTTATTATCTAACATTTACAGGCGTTCCAGGCACAGCAACGTACTACGCTCTAATTATGACAGTATACACATGGATAGCAAAAGCCGCATGGTTT---TCGCTAGGATATCCATATGACTTCATTGTTACTCCAGTTTGGTTACCATCAGCGATGCTGTTGGACTTAGTATACTGGGCAACAAAGAAGAACAAGCACTCCTTGATACTGTTTGGCGGCGTACTAGTAGGAATGTCATTACCATTATTCAATATGGTAAACCTGATAACAGTAGCAGACCCACTAGAAACGGCATTCAAATATCCAAGACCAACATTGCCACCATATATGACACCAATCGAACCGCAAGTAGGGAAGTTCTATAACAGCCCAGTTGCTCTCGGTGCAGGTGCAGGTGCAGTATTGGGTTGTACAATGGCAGCATTAGGTGTCAAACTGAACACT
>GCA_014078535_1        591 bp          dna
TGTACACACTACTTGTTCATAGTAGTGGTTGCAGTTAACTCTACACTGTTAACAATTAATGCAGGAGACTACATCTTCTACACTGACTGGGCTTGGACTTCGTACACGGTATTCTCAATATCGCAAACGTTGATGCTTATTGTAGGTGCAACATATTACCTAACATTTACAGGCGTTCCAGGCACAGCAACGTACTACGCTCTGATTATGACAGTATACACATGGATAGCAAAAGCCGCATGGTTT---TCACTCGGTTATCCATATGACTTCATTGTAACACCAGTTTGGTTACCATCAGCAATGCTGTTGGACTTAGTCTACTGGGCAACAAAGAAGAACAAGCACTCCTTGATACTGTTCGGCGGCGTACTGGTAGGAATGTCGTTACCATTGTTCAACATGGTAAACCTGATAACAGTAGCAGACCCACTTGAAACGGCATTCAAATATCCAAGACCAACATTGCCACCATACATGACACCAATAGAACCCCAGGTAGGTAAGTTCTATAACAGCCCAGTCGCTCTCGGTGCAGGTGCAGGTGCAGTTTTGGGATGTACATTTGCAGCATTAGGTTGTAAACTCAATACT
>GCA_014078545_1        591 bp          dna
TGTACCCACTACTTATTCATAGTAGTAGTTGCGGTTAACTCGACTTTGTTAACAATTAATGCAGGAGACTATATCTTCTACACTGACTGGGCCTGGACATCGTTTGTAGTATTCTCAATATCTCAAACGTTAATGCTTGTAGTAGGTGCAGCATATTACCTAACATTTACAGGCGTTCCCGGAACAGCAACGTATTATGCGTTGATTATGACAGTATACACGTGGATTGCAAAAGGTGCATGGTTT---GCACTCGGATATCCATACGACTTCATTGTTACACCAGTTTGGCTACCATCAGCAATGTTGATGGACTTGGCTTATTGGGCAACAAAGAGAAACAAACACTCACTGATACTGTTCGGCGGTGTACTGGTAGGAATGTCTCTACCATTGTTTAACATGGTCAACTTGATTACGGTAGCTGACCCACTAGAAACGGCCTTCAAATATCCAAGACCAACATTACCACCATATATGACACCTATAGAACCCCAAGTAGGTAAATTCTATAACAGCCCAGTAGCACTGGGAGCAGGTGCTGGTGCAGTGTTGTCTGTAACTATGGCTGCGTTGGGATGTAAATTAACAACG
>GCA_014193235_1        591 bp          dna
TGTACTCACTACTTATTCATAGTAGTAGTTGCAGTTAACTCAACACTGTTAACAATTAATGCAGGTGACTACATTTTCTATACTGACTGGGCTTGGACTTCGTTCACGGTATTTTCAATATCGCAAACGTTGATGCTTTGTGTAGGTGCAACATATTACCTAACATTTACAGGCGTTCCAGGAACAGCAACGTACTACGGCCTAATTATGACAGTATACACATGGGTAGCAAAAGGCGCATGGTTT---GCACTAGGTTATCCATATGACTTCATTGTAACACCCATTTGGTTACCCTCAGCGATGCTGTTGGATTTAGCCTATTGGGCAACAAAGAAGAACAAACACTCGTTGATACTGTTTGGCGGAGTACTGGTAGGAATGTCTTTACCATTATTCAATATGGTAAACCTGATAACAGTAGCGGACCCACTAGAAACGGCATTCAAATACCCAAGACCAACATTGCCACCATACATGACACCAATAGAACCTCAAGTAGGTAAATTCTATAACAGTCCAGTAGCACTGGGTGCAGGTGCAGGTGCAGTTTTGTCGGTTACATTTACAGCATTAGGTTGTAAACTAAACACT
>GCA_014523495_1        591 bp          dna
ACTACACACTATCTATTCATAGTTGTAGTTGCCGTAAATAGTACATTATTGACAATCAACGCAGGAGACTACATCTTCTATACCGATTGGGCGTGGACTTCATTCGTGGTATTCTCAATATCCCAATCAACTATGCTTGTAGTAGGAGCAATCTATTATATGCTATTCACTGGTGTACCAGGGACTGCAACATATTATGCAACCATCATGACTATCTACACATGGGTAGCCAAAGGAGCTTGGTTT---GCATTGGGATATCCATATGACTTCATCGCCGTACCTGTTTGGATACCTTCAGCAATGCTGTTAGATTTGACATATTGGGCAACAAGAAGAAATAAACATGCTGCCATTATAATTGGCGGAACATTGGTTGGACTTTCATTGCCAGTATTCAACATGATCAATCTACTGCTGATCGCAGATCCTCTGGAGACGGCATTCAAGTATCCTCGACCGACGTTGCCTCCATACATGACTCCCATTGAGCCTCAGGTCGGTAAGTTCTACAATAGTCCCGTAGCGCTAGGATCGGGAGCTGGAGCTGTACTAAGTGTTCCAATAGCTGCGCTAGGTGCGAAACTCAATACA
>GCA_014523525_1        591 bp          dna
ACTACACACTATCTATTCATAGTTGTAGTTGCTGTAAATAGTACTTTACTGACGATCAATGCAGGAGACTACATATTCTATACTGATTGGGCGTGGACCTCATTCGTAGTATTCTCAATAGCCCAATCAACTATGCTTGTAGTTGGTGCAATCTATTACATGCTATTCACCGGTGTACCAGGAACTGCAACATATTACGCAACAATCATGACTATCTATACATGGGTAGCCAAAGGAGCTTGGTTT---GCGCTAGGATATCCAATGGACTTCATCACCGTACCTGTTTGGATACCTTCAGCTATGCTGTTAGATTTGACATATTGGGCAACAAGAAGGAATAAACATGCTGCCATTATAATTGGCGGAACATTGGTTGGACTTTCACTGCCAATATTTAATATGATCAATCTACTGCTGGTCAGAGATCCCCTAGAAATGGCATTCAAATATCCTCGTCCGACATTGCCTCCATACATGACACCAATCGAGCCTCAGGTCGGAAAGTTCTACAATAGTCCCGTAGCGCTAGGATCGGGAGCTGGAGCTGTACTAAGTGTTCCAATAGCCGCACTAGGTGCTAAACTTAATACC
>GCA_014523545_1        591 bp          dna
ACAACTCACTATTTGTTCATAGTTGTTGTTGCAGTAAATAGTACGTTGCTTACAATCAACGCAGGAGATTACATCTTCTATACTGACTGGGCATGGACATCATTCGTCGTATTCTCGATTTCTCAATCCACAATGCTTGTGGTAGGAGCTATATACTATATGTTGTTTACAGGTGTCCCTGGCACGGCTACGTATTATGCAACTATTATGACAATTTATACATGGGTTGCCAAAGGAGCATGGTTT---GCATTGGTATACCCGTACGATTTTGTCGCGGTTCCTGTTTGGATACCCTCTGCTATGCTATTAGATTTGGCGTACTGGGCAACAAGAAGAAACAAACACGCGGCAATATTAATTGGTGGTGTATTGGTAGGAATGTCACTCCCACTGTTTAATATGATCAACTTGTTGCTGGTTGCTGACCCATTAGAAATGGCTTTCAAATATCCTAGACCCACATTACCACCATACATGACTCCAATTGAACCACAGGTAGGAAAGTTCTATAACAGTCCTGTCGCGTTGGGAGCAGGAGCTGGAGCGGTACTTTGTGTACCTATAGCAGCCTTGGGTGCAAAACTCAACACT
>GCA_014523625_1        591 bp          dna
ACAACGCACTATCTCTTCATAGTTGTCGTAGCTGTTAACAGCACGCTGCTGACTATTAATGCAGGAGACTACATATTCTATACTGATTGGGCTTGGACTTCATTCGTCGTGTTCTCTATATCGCAGTCAACGATGCTCGTTGTGGGTGCCATCTACTACATGTTGTTTACGGGAGTGCCAGGGACAGCGACCTACTATGCCACTATAATGACGATTTATACATGGGTTGCGAAAGGGGCTTGGTTT---GCTCTTGGATATCCATACGACTTCATTACGGTACCGGTTTGGATTCCATCTGCAATGTTGCTGGACCTGTCTTACTGGGCAACAAGAAGGAACAAACACGCGGCGATCCTAATAGGAGGAACATTGGTTGGTCTTTCACTGCCATTGTTTAACATGATCAACTTGTTGACCATACGCGATCCGCTTGAAATGGCATTCAAGTATCCTAGGCCAACACTGCCTCCATACATGACACCAATCGAACCACAAGTCGGCAAGTTCTATAATAGTCCAGTAGCCTTAGGAGCTGGCGCGGGAGCCGTGCTATCTGTGCCAATAGCAGCTTTGGGTGCGAAACTCAATACG
>GCA_014523665_1        591 bp          dna
ACAACGCATTATCTGTTCATAGTTGTCGTAGCTGTTAACAGCACGCTGCTGACTATTAATGCTGGAGACTACATATTCTACACTGATTGGGCGTGGACTTCATTCGTCGTGTTCTCTATATCGCAATCAACGATGCTCGTTGTGGGTGCCATCTATTACATGTTGTTTACGGGAGTGCCGGGGACAGCAACCTACTATGCCACTATAATGACAATTTATACATGGGTTGCGAAAGGAGCTTGGTTT---GCTCTTGGATATCCATACGACTTCATTACGGTACCGGTGTGGATTCCATCTGCAATGTTGCTGGACCTGTCGTACTGGGCAACAAGAAGGAACAAACACGCAGCGATACTGATAGGAGGAACATTGGTTGGACTTTCACTGCCACTGTTTAACATGATCAACCTATTGACCATACGCGATCCACTGGAAATGGCATTCAAGTATCCTAGACCAACACTACCTCCATACATGACCCCAATCGAACCGCAAGTCGGTAAATTCTATAATAGTCCAGTAGCCTTAGGAGCTGGCGCGGGAGCCGTGCTATCTGTGCCAATCGCAGCTTTGGGTGCAAAACTCAATACA
>GCA_014523695_1        591 bp          dna
ACAACGCATTATCTGTTCATAGTTGTCGTAGCTGTTAACAGCACGCTGCTGACTATTAATGCTGGAGACTACATATTCTACACTGATTGGGCATGGACTTCATTCGTCGTGTTCTCTATATCGCAGTCAACGATGCTTGTTGTGGGTGCCATCTATTACATGTTGTTTACGGGAGTGCCGGGGACAGCAACCTACTATGCCACTATAATGACGATTTATACGTGGGTTGCAAAAGGAGCTTGGTTT---GCTCTTGGATATCCATACGACTTCGTTGCGGTACCGGTGTGGATTCCATCTGCAATGTTGCTGGACCTGACATATTGGGCAACAAGAAGGAACAAACACGCTGCGATACTAATAGGAGGAACATTGGTTGGACTTTCACTGCCGATGTTTAACATGATCAACCTATTGACCATACGCGACCCGTTGGAAATGGCATTCAAGTATCCTAGACCTACGCTACCTCCATACATGACGCCAATCGAACCTCAAGTCGGTAAATTCTATAATAGTCCAGTAGCCTTAGGAGCTGGCGCGGGAGCCGTGCTATCTGTGCCAATCGCAGCTTTGGGTGCAAAACTCAATACG
>GCA_016125975_1        591 bp          dna
TGTACACATTACTTGTTCATAGTAGTGGTTGCAGTTAACTCTACACTGTTAACAATTAACGCAGGAGACTACATCTTCTACACTGACTGGGCTTGGACTTCGTACACGGTATTCTCAATATCGCAAACGTTGATGCTTATTGTAGGTGCAACATATTACCTAACATTTACAGGCGTTCCAGGCACAGCAACGTACTACGCTCTGATTATGACAGTATACACATGGGTAGCCAAAGCCGCATGGTTC---TCACTCGGTTATCCATATGACTTCATTGTAACTCCAGTTTGGCTACCATCAGCAATGCTGTTGGACTTGGTCTATTGGGCAACAAAGAAGAACAAGCACTCCTTGATACTGTTCGGCGGTGTACTGGTAGGAATGTCATTACCATTGTTCAACATGGTAAACCTGATAACAGTAGCAGACCCACTTGAAACGGCATTCAAATATCCAAGACCAACATTGCCACCATACATGACACCGATAGAACCCCAAGTAGGTAAGTTCTATAACAGCCCAGTCGCTCTCGGTGCAGGTGCAGGTGCAGTTTTGGGATGTACATTTGCAGCATTAGGTTGTAAATTGAATACA
>GCA_016126025_1        591 bp          dna
TGTACCCACTACTTGTTCATAGTGGTCGTTGCGGTAAACTCTACACTACTAACTATCAACGCCGGAGACTACATCTTCTACACCGATTGGGCATGGACGTCCTACGTGATATTCTCGATATCGCAGACGCTGATGCTTGTAGTAGGTGCAACGTACTACTTGACGTTTACAGGGGTGCCAGGGACAGCCACGTACTACTGTCTTATAATGACGGTGTATACGTGGGTGGCCAAAGGTGCTTGGTTT---GCACTGGGATACCCCTACGACTTCATAGTGACGCCGGTCTGGTTGCCGTCAGGTATGTTACTTGACTTGGTATACTGGGCCACCAAGAAGAACAAGCACAGTCTGATATTGTTCGGAGGTGTGCTGGTGGGAATGTCCCTGCCGCTGTTCAACATGGTAAACTTGATCACAGTGGCGGATCCGCTTGAGACGGCGTTCAAGTATCCGAGACCGACGCTGCCGCCATACATGACGCCCATAGAACCGCAAGTAGGCAAGTTCTACAATAGCCCAGTAGCGCTAGGTGCAGGAGCAGGAGCAGTGCTGTCTGTAACCATGGCTGCACTGGGCTGCAAGCTGAATACG
>GCA_016178405_1        591 bp          dna
TGTACTCACTACTTGTTTATAGTAGTGGTAGCAGTCAACTCTACCTTGTTGACCATCAATGCCGGAGACTACATATTCTATACTGACTGGGCGTGGACTTCATTTGTGGTATTTTCAGTATCGCAAACACTCATGCTTGCTGTCGGTGCCGCGTACTACCTTACATTCACTGGAGTTCCAGGAACTGCAACTTACTATGCACTGATAATGACGGTGTATACATGGATTGCAAAAGGAGCGTGGTTC---TCACTAGGATATCCATATAGCTTCATAGTTGTACCAGTTTGGATTCCGTCGGCCATCCTGATGGACTTAGTATATTGGGCAACAAAGAAGAACAAACACTCTCTCATTCTAATGGGCGGTGTACTATGTGGAATGTCTCTGCCAATGTTCAACATGATAAATCTCATAACGATAGACGATCCGCTAGAGACTGCATTCAAATACCCAAGGACTACACTGCCTCCATACATGACTCCAATAGAACCCCAAGTTGGAAAGTTCTATGATAGTCCGGTCGCGCTAGGTGCTGGTGCCGGTGCTGTCCTGTCAGTTACAATGACAGCATTAGGCTGCAAATTGACAACG
>GCA_016201515_1        591 bp          dna
TGTACTCACTACTTGTTTATAGTAGTGGTAGCAGTCAACTCTACCTTGTTGACCATCAATGCCGGAGACTACATATTCTATACTGACTGGGCGTGGACTTCATTTGTGGTATTTTCAGTATCGCAAACACTCATGCTTGCTGTCGGTGCCGCGTACTACCTTACATTCACTGGAGTTCCAGGAACTGCAACTTACTATGCACTGATAATGACGGTGTATACATGGATTGCAAAAGGAGCGTGGTTC---TCACTAGGATATCCATATAGCTTCATAGTTGTACCAGTTTGGATTCCGTCGGCCATGCTGATGGACTTAGTATATTGGGCAACAAAGAAGAACAAACACTCTCTCATTCTAATGGGCGGTGTACTATGTGGAATGTCTCTGCCAATGTTCAACATGATAAATCTCATAACGATAGACGATCCGCTAGAGACTGCATTCAAATACCCAAGGACTACACTGCCTCCATACATGACTCCAATAGAACCCCAAGTTGGAAAGTTCTATGATAGTCCGGTCGCGCTAGGTGCTGGTGCCGGTGCTGTCCTGTCAGTTACAATGACAGCATTAGGCTGCAAATTGACAACG
>GCA_016215465_1        591 bp          dna
TGTACACACTACTTATTCATAGTAGTAGTTGCAGTAAACTCTACCCTGCTAACAATCAACGCAGGTGACTACATCTTCTATACTGACTGGGCTTGGACTTCGTTCACAGTGTTCTCTATATCACAAACATTGATGTTGGTGGTTGGAGCATGCTACTATCTTACATTCACTGGAGTTCCAGGAACAGCTACGTATTATGGGCTGATAATGACCGTCTACACTTGGGTAGCAAAAGGTGCATGGTTT---GCACTCGGATACCCGTATGACTTCATTGTTACACCAATTTGGTTGCCATCGGCAATGTTGCTTGATTTGGCATACTGGGCAACAAAGAAGAACAAGCACTCACTGATTCTATTCGGCGGTGTATTGTGTGGAATGTCATTACCACTATTCAACATGGTCAATCTGATCACTGTTGCTGACCCACTAGAGACTGCATTCAAATATCCAAGACCAACGCTTCCCCCGTATATGACCCCGATAGAACCTGCGGTAGGCAAGTTCTATAACAGTCCAGTCGCATTGGGTGCAGGTGCAGGTGCTGTATTAGCAGTAACCTTTGCCGCATTAGGATGTAAACTGAACACG
>GCA_016276965_1        591 bp          dna
TGTACGCACTACCTATTCATTATAGTAGTTGCGGTAAACGGAACTTTGCTTACAATTAATGCAGGTGACTATATTTTCTATACTGATTGGGCCTGGACATCGTTTGTAATATTCTCGATATCACAAACGTTGATGCTTGTTGTCGGAGCAGTATATTATCTGACATTTACAGGTGTTCCGGGTACAGCTACGTATTACGGACTGATAATTACTGTATATACGTGGGTTGCAAAGGGTGCATGGTTT---GCACTAGGATATCCATATGACTTTATTGTAACTCCAGTATGGTTACCGTCTTGCATGTTACTAGACTTGGCATATTGGGCAACAAAACGAAACAAGCACTCGCTGATTCTGTTTGGTGGAGTACTGGTAGGTATGTCCTTACCGTTGTTCAACATGGTAAATCTGATAACTGTAGCAGACCCACTAGAAACGGCATTCAAATATCCAAGGCCGACATTGCCACCATACATGACACCAATAGAACCGCAAGTTGGAAAGTTCTATAACAGTCCAGTTGCGCTGGGTGCAGGTGCTGGTGCAGTTTTGTCTGTCACTATGGCTGCGTTAGGATGTAAACTTACTACG
>GCA_016782225_1        591 bp          dna
ACAACTCACTATCTGTTCATTGTTGTTGTTGCAGTAAACAGTACCTTGCTTACTATCAATGCAGGAGATTATATCTTCTATACTGATTGGGCGTGGACATCATTTGTCGTATTTTCTATTTCTCAATCAACAATGCTTGTAGTAGGAGCTATATACTATATGTTATTTACAGGTGTTCCTGGTACAGCGACGTATTACGCAACTATAATGACTATCTATACCTGGATTGCCAAAGGTGCATGGTTC---GCTTTAGGATACCCATATGACTTTGTGGCAGTACCGGTATGGATACCATCGGCTATGTTGTTAGATTTGGCTTACTGGGCAACAAGGCGGAACAAACATGCAGCAATACTTATTGGTGGTGTATTAGTTGGAATGTCATTGCCGTTGTTTAACATGATTAACTTGCTGTTAGTTGCGGATCCATTGGAAATGGCATTTAAATATCCACGACCCACTCTACCTCCATATATGACTCCAATAGAACCACAAGTTGGAAAGTTCTATAACAGTCCTGTGGCCTTGGGAGCAGGTGCCGGGGCAGTGCTCTGTGTTCCTATTGCTGCTTTGGGTGCAAAACTCAATACC
>GCA_016782245_1        591 bp          dna
ACAACTCACTATCTGTTCATTGTTGTTGTTGCAGTAAACAGTACCTTGCTTACTATCAATGCAGGAGATTATATCTTCTATACTGATTGGGCGTGGACATCATTTGTCGTATTTTCTATTTCTCAATCAACAATGCTTGTAGTAGGAGCTATATACTATATGTTGTTTACAGGTGTTCCTGGTACAGCGACGTATTACGCTACTATAATGACTATCTATACCTGGATTGCCAAAGGTGCATGGTTC---GCTTTAGGATACCCATATGACTTTGTGGCAGTGCCGGTATGGATACCATCGGCTATGTTGTTAGATTTGGCTTACTGGGCAACAAGGCGGAACAAACATGCAGCAATACTTATCGGTGGTGTATTAGTTGGAATGTCATTGCCGTTGTTTAACATGATTAACTTGCTGTTAGTTGCGGATCCACTGGAAATGGCATTTAAATATCCACGACCCACTCTACCTCCATATATGACTCCAATAGAACCACAAGTTGGAAAGTTCTATAACAGTCCCGTGGCCTTGGGAGCAGGTGCCGGAGCAGTGCTCTGTGTTCCTATTGCTGCGCTGGGTGCAAAACTCAATACC
>GCA_016782315_1        591 bp          dna
ACAACTCACTATCTGTTCATTGTTGTTGTTGCAGTAAACAGTACCTTGCTTACTATCAATGCAGGAGATTATATCTTCTATACTGATTGGGCGTGGACATCATTTGTCGTATTTTCTATTTCTCAATCAACAATGCTTGTAGTAGGAGCTATATACTATATGTTGTTTACAGGTGTTCCTGGTACAGCGACGTATTACGCAACTATAATGACTATCTATACCTGGATTGCCAAAGGTGCATGGTTC---GCTTTAGGATACCCATATGACTTTGTGGCAGTGCCGGTATGGATACCATCGGCTATGTTGTTAGATTTGGCTTACTGGGCAACAAGGCGGAACAAACATGCAGCAATACTTATCGGTGGTGTATTAGTTGGAATGTCATTGCCGTTGTTTAACATGATTAACTTGCTGTTAGTTGCGGATCCACTGGAAATGGCATTTAAATATCCACGACCCACTCTACCTCCATATATGACTCCAATAGAACCACAAGTTGGAAAGTTCTATAACAGTCCCGTGGCCTTGGGAGCAGGTGCCGGAGCAGTGCTCTGTGTTCCTATTGCTGCGCTGGGTGCAAAACTCAATACC
>GCA_016838825_1_3        591 bp          dna
TGTACCCATTATTTGTTTATAGTAGTGGTTGCAGTAAACTCGACGCTTTTAACAATTAATGCAGGAGACTACATATTCTATACTGATTGGGCTTGGACATCTTTTGTAGTATTCTCAATCTCGCAAACATTGATGCTTTCAGTAGGTGCAGTATACTACCTGACGTTTACAGGAGTTCCGGGAACAGCTACGTACTATGCGCTGATAATGACAGTGTATACATGGATTGCAAAAGGTGCATGGTTT---TCACTTGGATATCCATATGACTTCATTGTTACGCCTGTATGGATACCATCAGCAATGTTGTTGGATTTGGCGTATTGGGCAACAAAGAAGAACAAGCATTCGTTGATACTCTTTGGTGGAGTATTGGTTGGAATGTCATTGCCACTGTTCAATATGGTAAACTTGTTGCTGATTGCAGATCCGTTAGAGACTGCATTCAAATATCCGAGACCGACATTGCCTCCATACATGACACCTATAGAACCGCAGGTAGGAAAGTTCTATAACAGTCCAGTTGCGCTAGGCGCTGGAGCTGGTGCTGTCCTGGCAGTGACATTTACGGCATTAGGCTGTAAGTTAACAACG
>GCA_016838845_1        591 bp          dna
TGTACCCACTACTTGTTCATAATAGTAGTGGCGGTAAACGGAACTCTGCTTACAATTAATGCAGGTGACTACATTTTCTACACTGACTGGGCTTGGACATCCTTTGTAATATTCTCAATATCACAAACGTTGATGCTTACAGTAGGTGCAGTTTATTATCTGACATTTACCGGCGTTCCAGGTACAGCTACTTACTATGGATTAATCATTACTGTGTATACATGGGTTGCAAAAGGTGCATGGTTC---GGACTAGGATATCCCTATGACTTTATCGTTACACCTATTTGGATACCATCCTGCATGTTGTTGGATTTGGCATATTGGGCAACGAAGAGAAATAAGCACTCTCTGATATTGTTCGGTGGAGTTTTAGTAGGAATGTCATTACCATTGTTCAATATGGTAAACCTGATCACTATAGCTGATCCACTAGAAACGGCATTCAAATATCCAAGACCTACATTGCCTCCGTACATGACCCCGATAGAACCGCAGGTCGGAAAGTTCTATAACAGCCCAGTTGCGCTGGGTGCGGGTGCTGGTGCAGTATTGTCCGTTACGATGGCAGCGTTAGGATGTAAACTGACTACG
>GCA_016844685_1        591 bp          dna
TGTACACACTACTTGTTCATAGTAGTAGTTGCAGTAAACTCTACCCTGCTAACAATCAATGCAGGTGACTACATCTTCTATACTGACTGGGCCTGGACTTCGTTCACAGTGTTCTCTATATCACAAACGCTGATGTTAGTGGTTGGAGCATGTTACTATCTTACATTCACTGGAGTCCCAGGAACAGCTACGTATTATGGGCTGATAATGACTGTCTACACTTGGGTAGCAAAAGGCGCATGGTTT---GCACTCGGATACCCATATGACTTCATTGTTACACCAATTTGGTTGCCATCGGCAATGTTGCTTGATTTGGCATATTGGGCGACAAAGAAGAACAAGCACTCTCTGATTCTATTCGGCGGGGTGCTGTGTGGAATGTCGTTACCACTATTCAACATGATCAATCTGATCACTGTTGCTGACCCACTAGAGACTGCATTCAAATATCCAAGACCAACGCTTCCCCCGTATATGACTCCAATAGAGCCTGCAGTAGGCAAGTTCTATAACAGTCCAGTTGCATTAGGTGCAGGTGCAGGTGCTGTATTATCAGTAACCTTTGCTGCATTGGGATGTAAGCTGAACACG
>GCA_016871975_1        591 bp          dna
TGTACTCACTACTTATTCATAGTAGTAGTAGCAGTTAACTCGACCCTGTTGACAATCAACGCGGGCGACTACATCTTCTACACAGACTGGGCTTGGACATCGTTTGTCATATTCTCAATATCACAAACGCTGATGCTCGCAGTAGGTGCAGCATATTATCTGACATTTACGGGAGTTCCAGGAACAGCAACATACTACGCGCTAATTATGACAGTTTACACATGGATTGCAAAAGGTGCATGGTTT---GCACTGGGCTATCCATATGACTTTATCGTAACGCCTGTATGGCTACCATCAGCAATGTTGATGGACTTGGCATACTGGGCAACAAAGAAGAACAAGCACTCCTTGATCCTCTTTGGCGGAGTATTGTGTGGAATGTCATTGCCACTGTTCAACATGGTAAATCTGATTACCGTGGCAGACCCACTCGAAACTGCATTCAAATATCCAAGACCAACACTGCCTCCATACATGACACCAATAGAACCCCAAGTAGGCAAGTTCTATAACAGTCCTGTAGCTCTTGGTGCAGGTGCTGGTGCTGTACTGTCAGTTACGTTTACGGCCCTTGGTTGTAAGCTAACAACG
>GCA_016872055_1        591 bp          dna
TGTACGCACTACTTATTCATAGTAGTCGTAGCAGTCAACTCAACCCTGCTTACAATTAACGCAGGAGACTACATCTTCTACACTGACTGGGCATGGACTTCGTTTGTCGTGTTCTCAATATCACAGACATTGATGTTGGTGGTAGGTGCAACTTACTATCTGACATTTACCGGAGTTCCAGGAACCGCAACATACTACGCGCTGATTATGACCGTCTATACATGGATCGCAAAAGGCGCATGGTTT---GCACTCGGTTACCCATATGACTTCATTGTTACACCAGTTTGGTTACCATCAGCAATGCTGATTGACCTAGCATACTGGGCTACAAAGAAGAACAAGCACTCACTGATACTATTCGGTGGTGTGATGTGTGGAATGTCACTTCCATTGTTCAACATGGTAAATCTCATTACCGTGGCTGATCCATTGGAGACTGCTTTCAAATACCCAAGACCAACATTGCCTCCATACATGACTCCAATAGAACCCCAAGTGGGCAAGTTCTATAACAGTCCAGTTGCACTCGGTGCAGGCGCAGGTGCTGTATTATCAGTAACTTTTGCCGCTCTAGGATGTAAACTGAACACG
>GCA_018128925_1        591 bp          dna
TGTACCCACTACTTATTCATAGTAGTAGTTGCAGTTAACTCAACACTGTTAACAATTAATGCAGGTGACTACATCTTCTACACTGACTGGGCTTGGACTTCGTTCACGGTATTCTCAATATCACAAACGTTGATGCTTGTCGTAGGTGCAACATATTACCTAACGTTTACAGGCGTTCCAGGAACAGCAACATACTACGGCCTCATTATGACAGTTTACACATGGGTAGCAAAAGGTGCATGGTTT---GCACTCGGATATCCATATGACTTCATTGTAACACCAGTATGGTTACCATCAGCAATGCTGTTGGACTTGGCATATTGGGCAACAAAGAAGAACAAACACTCACTGATTCTAATGGGCGGAGTACTAGTAGGAATGTCATTACCATTGTTCAACATGGTAAACCTGATAACAGTAGCAGACCCACTAGAAACGGCCTTCAAATATCCAAGACCAACATTACCACCATACATGACACCAATAGAACCCCAAGTAGGTAAGTTCTATAACAGCCCAGTAGCACTTGGTGCTGGTGCAGGTTCAGTATTGTCGGTAACGTTTGCAGCATTAGGTTGTAAACTCAACACT
>GCA_018263505_1        591 bp          dna
TGTACCCACTACTTATTCATAGTAGTAGTTGCAGTTAACTCAACACTGTTAACAATTAACGCAGGTGACTACATTTTCTATACTGACTGGGCTTGGACTTCGTACACGGTATTCTCAATATCGCAAACGTTGATGCTTATCGTAGGAGCAACATACTATCTTACGTTTACGGGCGTTCCGGGCACAGCAACATATTATGGCCTCATTATGACAGTATATACTTGGGTAGCCAAAGCCGCATGGTTT---TCACTCGGCTATCCGTATGACTTCATTGTAACTCCAGTTTGGCTACCATCAGCAATGCTGTTGGACTTGGTTTACTGGGCAACAAAGAAGAACAAACATAGTTTGATACTGTTTGGAGGTGTACTTGTAGGAATGTCTTTACCATTATTCAACATGGTAAACCTGATAACAGTTGCAGACCCACTTGAAACGGCATTCAAATACCCAAGACCAACATTGCCACCATACATGACACCGATAGAACCGCAAGTAGGAAAGTTCTATAACAGTCCAGTTGCGCTCGGTGCAGGTGCTAGTGCAGTCTTAGGATGTACGTTCGCAGCATTAGGTTGTAAACTTAATACT
>GCA_018334095_1        591 bp          dna
TGTACTCACTACTTATTCATAGTAGTAGTTGCAGTTAACTCTACACTGTTAACAATTAATGCAGGAGACTACATTTTCTATACTGACTGGGCTTGGACATCGTTTACGGTATTTTCAATATCGCAAACTTTGATGCTTTGCGTAGGTGCAACATATTACCTAACGTTTACAGGCGTTCCAGGAACAGCGACGTATTACGCCCTAATTATGACAGTATACACATGGATAGCAAAAGGTGCATGGTTT---GCTCTAGGTTATCCATATGACTTCATTGTAACACCAGTTTGGTTGCCATCAGCAATGTTGCTTGATTTGGCATATTGGGCTACAAAGAAGAACAAACATTCGTTGATACTGTTTGGCGGTGTACTTGTAGGAATGTCTTTACCATTATTCAACATGGTAAACCTGATAACAGTAGCAGACCCACTAGAAACGGCATTCAAATATCCAAGACCAACATTGCCACCATACATGACACCAATAGAGCCTCAAGTAGGTAAATTCTATAACAGTCCAGTAGCACTGGGTGCAGGTGCTGGTGCAGTATTGTCAGTTACGTTTACAGCATTAGGTTGTAAGCTGAACACT
>GCA_018647405_1        591 bp          dna
TGTACTCACTACTTATTCATAGTAGTAGTCGCAGTCAACTCAACTTTGCTAACAATCAACGCAGGGGACTACATCTTCTATACTGATTGGGCCTGGACATCGTTTGTAGTATTCTCAATATCACAAACTCTTATGCTCACTGTAGGTGCGTGTTACTATCTCACCTTTACTGGAGTACCAGGAACCGCAACGTATTATGCACTAATTATGACAGTCTACACTTGGATTGCAAAAGGTGCATGGTTC---GCATTAGGTTACCCATATGACTTCATCGTTACACCAGTTTGGCTACCATCAGCAATGCTGTTGGACTTAGCGTACTGGGCAACAAAGAAGAATAAGCACTCTCTGATACTGTTCGGCGGAGTCTTAGTTGGAATGTCATTGCCACTATTCAACATGGTCAATTTGATCACAGTGGCTGACCCACTAGAGACTGCATTCAAGTATCCAAGACCAACGTTACCACCATATATGACCCCAATAGAACCGCAGGTCGGTAAATTCTACAACAGCCCAGTTGCACTAGGTGCAGGTGCTGGAGCAGTATTAGCCTGTACATTTGCGGCTTTAGGTTGTAAACTTACAACA
>GCA_018657705_1        591 bp          dna
TGTACTCACTACTTATTCATAGTAGTAGTCGCAGTCAACTCAACTTTGCTAACAATCAACGCAGGGGACTACATCTTCTATACTGATTGGGCCTGGACATCGTTTGTAGTATTCTCAATATCACAAACTCTTATGCTCACTGTAGGTGCGTGTTACTATCTCACCTTTACTGGAGTACCAGGAACCGCAACGTATTATGCACTAATTATGACAGTCTACACTTGGATTGCAAAAGGTGCATGGTTC---GCATTAGGTTACCCATATGACTTCATCGTTACACCAGTTTGGCTACCATCAGCAATGCTGTTGGACTTAGCGTACTGGGCAACAAAGAAGAATAAGCACTCTCTGATACTGTTCGGCGGAGTCTTAGTTGGAATGTCATTGCCACTATTCAACATGGTCAATTTGATCACAGTGGCTGACCCACTAGAGACTGCATTCAAGTATCCAAGACCAACGTTACCACCATATATGACCCCAATAGAACCGCAGGTCGGTAAATTCTACAACAGCCCAGTTGCACTAGGTGCAGGTGCTGGAGCAGTATTAGCCTGTACATTTGCGGCTTTAGGTTGTAAACTTACAACA
>GCA_018671875_1        591 bp          dna
TGTACTCACTACTTATTCATAGTAGTAGTCGCAGTCAACTCAACTTTGCTAACAATCAACGCAGGGGACTACATCTTCTATACTGATTGGGCCTGGACATCGTTTGTAGTATTCTCAATATCACAAACTCTTATGCTCACTGTAGGTGCGTGTTACTATCTCACCTTTACTGGAGTACCAGGAACCGCAACGTATTATGCACTAATTATGACAGTCTACACTTGGATTGCAAAAGGTGCATGGTTC---GCATTAGGTTACCCATATGACTTCATCGTTACACCAGTTTGGCTACCATCAGCAATGCTGTTGGACTTAGCGTACTGGGCAACAAAGAAGAATAAGCACTCTCTGATACTGTTCGGCGGAGTCTTAGTTGGAATGTCATTGCCACTATTCAACATGGTCAATTTGATCACAGTGGCTGATCCACTAGAGACTGCATTCAAGTATCCAAGACCAACGTTACCACCATATATGACCCCAATAGAACCGCAGGTCGGTAAATTCTACAACAGCCCAGTTGCACTAGGTGCAGGTGCTGGAGCAGTATTAGCCTGTACATTTGCGGCTTTAGGTTGTAAACTTACAACA
>GCA_018674995_1        591 bp          dna
TGTACTCACTACTTATTCATAGTAGTAGTCGCAGTCAACTCAACTTTGCTAACAATCAACGCAGGGGACTACATCTTCTATACTGATTGGGCCTGGACATCGTTTGTAGTATTCTCAATATCTCAAACACTTATGCTCACTGTAGGTGCGTGTTACTATCTCACCTTTACTGGAGTACCAGGAACCGCAACGTATTATGCACTAATTATGACAGTCTACACTTGGATTGCAAAAGGTGCATGGTTC---GCATTAGGTTACCCATATGACTTCATCGTTACACCAGTTTGGCTACCATCAGCAATGCTGTTGGACTTAGCGTACTGGGCAACAAAGAAGAATAAGCACTCTCTGATACTGTTCGGCGGAGTCTTAGTTGGAATGTCATTGCCACTATTCAACATGGTCAATTTGATCACAGTGGCTGACCCACTAGAGACTGCATTCAAGTATCCAAGACCAACGTTACCACCATATATGACCCCAATAGAACCGCAGGTCGGTAAATTCTACAACAGCCCAGTTGCACTAGGTGCAGGTGCTGGAGCAGTATTAGCCTGTACATTTGCGGCTTTAGGTTGTAAACTTACAACA
>GCA_019246625_1        591 bp          dna
ACAACGCACTATCTATTCATAGTTGTAGTTGCCGTAAATAGCACTCTATTGACGATTAATGCAGGAGACTACATCTTCTACACTGACTGGGCATGGACTTCATTCGTAGTATTTTCGATTTCGCAGTCGACTATGCTTGCAGTAGGAGCAATATACTATATGCTCTTTACTGGTGTTCCAGGAACCGCTACATACTATGCAACCATCATGACCATCTACACATGGGTAGCAAAGGGTGCATGGTTT---GCATTAGGATACCCAATGGATTTCGTCACAGTACCAATATGGATACCCTCAGCAATGTTGCTAGATCTAACATATTGGGCTACGAGGCGCAATAAACATGCTGCAATAATCATTGGTGGAACTCTAGTTGGCCTTTCACTCCCGATGTTCAACATGATTAACTTATTGCTGATAAGAGACCCACTTGAGGTTGCATTTAAGTATCCAAGACCCACACTTCCACCCTATATGACACCAATAGAGCCGCAGGTCGGTAAATTCTACAATAGTCCTGTAGCATTAGGATCCGGTGCAGGAGCAGTACTAACAGTGCCAATAGCAGCACTAGGTGCAAAATTGAACACG
>GCA_020027325_1        591 bp          dna
TGTACACACTACCTCTTCATTGTGGTAGTTGCTGTAAACTCTACACTGCTGACGATCAACGCTGGAGACTATATCTTCTACACTGATTGGGCATGGACATCATTTGTGATATTTTCCATATCGCAGACGCTCATGCTCGTGGTTGGTGCGGCCTATTACCTGACATTCACTGGAGTGCCGGGTACTGCGACGTACTATGCGCTGATAATGACAGTCTACACATGGATCGCCAAAGGGGCTTGGTTT---GCTCTTGGTTATCCGTATGACTTTATTGTCACGCCGGTCTGGCTCCCATCTGCAATGCTGATGGATCTTGCCTACTGGGCTACAAAGAAGAACAAGCACTCGTTGATTCTGTTTGGCGGTGTGCTAGCCGGCATGTCGTTGCCTCTGTTCAACATGGTGAACTTGATAACGGTTGCCGACCCGCTAGAGACTGCGTTCAAGTACCCGCGACCGACTCTGCCTCCATACATGACACCGATAGAACCCCAGGTGGGCAAATTCTACAACAGCCCAGTTGCCTTGGGTGCCGGTGCCGGAGCTGTGCTGTCAGTGACAATGGCTGCGTTGGGCTGTAAGCTCAATACG
>GCA_900248165_1        594 bp          dna
ACAATACACTACCTGTTCATAGTCGTAGTTGCAGTGAACTCAACGCTGTTGACCATCAATGCTGGAGACTACATCTTCTACTCTGATTGGATGTGGACATCATTTGTGATCTTCAATCTTAGCCAGTCAACTATGCTTGTTGTTGGTGCCATCTACTACCTGCTATTCACAGGAGTGCCTGGTACAGCAACTTATTATGCTACAATAATGACCATCTACACCTGGGTTGCAAAGTGGGCTTGGATTggaGGACTAGGCTATCCATACGACTTCATGATAGTCCCAGTGTGGATACCAAGCGCAATGCTACTAGATCTAGCATACTGGGCAACCAGGAGGAACAAGCATGCAGCAATACTCATAGGAGGCTCTCTATTAGGAATGTCAATGCCACTCTTCAACATGATTAACCTGCTTACTGTACATGACCCCTTAGAGATGGCATTCAAGTACCCAAGACCAACACTCCCAGCATACCTAACACCAATAGAGCCTCAGGTAGGTAAGTTCTATAACAGCCCAGTGGCACTAGCAGCAGGTATTAGCGCTGTTATAAGCGTACCAATGGCAGCCCTAGGAGCAAAGCTGAATACA
>GCA_900299125_1        591 bp          dna
TGTACGCACTACTTATTCATAGTAGTCGTAGCAGTCAACTCAACCCTGCTAACAATCAATGCAGGAGACTACATTTTCTACACTGACTGGGCATGGACTTCATTTGTCGTGTTTTCTATATCACAGACATTGATGTTAGCAGTAGGTGCAACTTACTATCTAACATTCACTGGAGTTCCAGGAACCGCAACTTACTATGCGCTAATTATGACCGTGTATACATGGATCGCAAAAGGCGCTTGGTTT---GCACTCGGTTACCCATACGACTTCATTGTAACACCAGTTTGGTTACCGTCAGCAATGCTGCTTGACTTGGCATACTGGGCTACGAAGAAGAACAAGCACTCACTGATATTATTCGGTGGTGTAATGGTAGGAATGTCGTTGCCATTGTTCAACATGGTCAATCTAATTACCGTGGCTGATCCATTGGAGACTGCTTTCAAATATCCAAGACCAACGCTAGCTCCATACATGACTCCAATAGAGCCCCAAGTGGGTAAATTCTATAATAGTCCAGTTGCACTCGGTGCAGGCGCAGGTGCTGTATTAGCAGTAACTTTCACCGCTCTGGGATGTAAGCTGAACACA
>GCA_900620265_1        591 bp          dna
TGTACCCACTACCTCTTCATCGTAGTGGTAGCAGTGAATTCCACGCTGCTCACCATCAACGCAGGGGACTACATCTTCTATACCGACTGGGCCTGGACATCGTTTACGGTATTCTCAATATCGCAAACCTTGATGCTCGTCGTGGGTGCCACATACTATCTCACGTTCACGGGCGTTCCAGGAACAGCTACGTACTATGCCCTGATCATGACGGTGTATACGTGGATAGCAAAGGGTGCTTGGTTT---GCACTCGGCTACCCGTATGACTTCATCGTGACCCCGGTTTGGCTCCCGTCAGCAATGCTGCTGGATCTGGTCTACTGGGCGACGAAGAAGAACAAGCACTCGTTGATCCTGTTCGGGGGTGTACTGGTAGGGATGTCACTGCCCTTGTTCAACATGGTGAACCTGATAACCGTAGCAGACCCGCTTGAAACGGCATTCAAGTACCCAAGGCCCACGCTGCCGCCATACATGACGCCAATCGAACCGCAAGTAGGCAAGTTCTACAATAGTCCGGTTGCGTTAGGCGCGGGGGCAGGCGCCGTCTTGTCTGTGACAATGGCTGCGCTAGGCGTAAAGCTGAACACT
>GCA_900696045_1        591 bp          dna
ACAACTCACTATTTATTCATAGTTGTTGTTGCAGTAAATAGTACGTTGCTTACAATCAACGCAGGAGATTATATCTTCTATACTGACTGGGCATGGACATCATTTGTTGTATTTTCAATTTCTCAATCCACAATGCTTGTGGTAGGAGCTATATACTATATGTTGTTTACAGGTGTCCCAGGTACAGCTACGTATTATGCAACTATAATGACTATATATACATGGGTTGCCAAAGGTGCATGGTTT---GCATTGGGATATCCATACGATTTTGTCGTGGTTCCTGTTTGGATACCGTCGGCTATGTTGTTGGATTTGGCATACTGGGCAACAAGAAGGAACAAACACGCGGCTATATTGATCGGTGGTGTATTGGTAGGAATGTCGCTGCCACTGTTTAATATGATCAACTTGTTACTAGTTGCCGACCCCTTGGAAATGGCATTCAAGTATCCTAGACCCACGTTACCTCCATACATGACTCCAATTGAACCCCAAGTAGGAAAGTTCTATAACAGTCCTGTCGCGTTAGGTGCCGGTGCAGGAGCGGTACTTTGTGTCCCCATAGCGGCTTTGGGTGCTAAACTCAATACA
>GCA_902826075_1        591 bp          dna
ACAACTCACTATTTATTCATAGTTGTTGTTGCAGTTAACAGTACGTTGCTTACAATCAACGCAGGAGATTATATCTTCTATACTGACTGGGCGTGGACATCATTTGTCGTATTTTCAATTTCTCAATCCACAATGCTTGTGGTTGGAGCTATATACTATATGTTGTTTACAGGTGTTCCCGGCACAGCTACGTACTATGCGACTATAATGACTATATATACATGGGTTGCAAAAGGTGCATGGTTT---GCATTGGGATATCCATACGACTTTGTCGTGGTTCCTGTTTGGATACCGTCGGCTATGTTGTTGGATTTGGCGTACTGGGCAACAAGGAGAAACAAGCACGCGGCTATATTAATTGGTGGTGTGTTGGTAGGAATGTCGCTGCCACTATTTAATATGATCAACTTGTTGTTGGTTGCCGATCCCCTAGAAATGGCATTCAAGTATCCTAGACCCACCTTACCTCCATACATGACCCCGATTGAGCCTCAGGTAGGAAAGTTCTATAACAGTCCTGTTGCGTTGGGAGCCGGTGCGGGAGCTGTGCTTTGTGTGCCTATAGCGGCATTGGGTGCAAAACTCAATACT
>GCA_905220655_1        591 bp          dna
TGTACTCACTACTTGTTCATAGTAGTGGTTGCAGTCAACTCTACCCTGCTAACAATTAATGCAGGAGACTACATCTTCTACACTGACTGGGCCTGGACTTCGTTTGTCGTATTCTCAATATCGCAAACACTGATGTTAGTAGTCGGCGCATGCTACTATCTGACATTCACAGGAGTTCCAGGAACGGCAACGTATTACGCGTTGATCATGACTGTCTATACATGGGTTGCCAAAGGTGCATGGTTT---GCACTCGGTTATCCATACGACTTCATTGTCACACCAGTTTGGCTACCATCAGCAATGCTGCTGGATCTGGCATACTGGGCAACAAAGAAGAACAAGCACTCGCTGATACTATTCGGCGGTGTAATGGCAGGACTATCATTGCCACTGTTCAACATGGTCAACTTGATCACGGTTGCTGACCCATTAGAGACTGCATTCAAATATCCAAGACCAACACTGCCTCCATACATGACTCCGATCGAGCCCGCTGTAGGCAAATTCTATAACAGTCCAGTTGCACTCGGTGCAGGCGCAGGTGCCGTACTATCGGTAACTATGGCCGCGTTGGGATGCAAGCTAAATACG
>GQ142304        591 bp          dna
ACAACTCACTATTTGTTCATTGTTGTTGTTGCTGTCAACAGTACCTTGCTTACAATCAACGCAGGAGATTATATCTTCTACACTGACTGGGCATGGACATCTTTTGTCGTGTTTTCTATATCTCAATCAACAATGCTTGTAGTAGGAGCTATATACTATATGTTGTTTACAGGTGTTCCTGGTACAGCTACGTATTATGCAACTATCATGACAATTTATACATGGGTTGCCAAGGGCGCCTGGTTC---GCCTTAGGGTACCCATATGACTTTGTCGCAGTTCCGGTTTGGATACCGTCGGCTATGTTGTTGGATTTGGCGTACTGGGCAACAAGAAGGAACAAACATGCAGCAATACTAATTGGAGGAGTGCTGGTTGGAATGTCAATTCCATTGTTTAATATGATTAACTTACTGTTGGTTTCGGATCCATTGGAAATGGCATTCAAATATCCAAGACCTACTCTACCTCCATACATGACTCCAATCGAGCCTCAGGTAGGAAAGTTTTATAACAGTCCAGTGGCTTTAGGGGCAGGTGCCGGGGCGGTGCTTTGTGTTCCTATTGCGGCCTTGGGCGCAAAACTTAATACA
>GQ142536        591 bp          dna
TGTACTCACTATTTATTCATAGTAGTGGTGGCAGTCAACTCGACCTTGTTGACAATCAACGCTGGAGACTATATTTTCTACACTGATTGGGCTTGGACATCTTATGTGATATTTACACTATCACAATCATTGATGCTCGCAGTCGGTGCAGCATATTACCTAACGTTCACTGGTGTTCCAGGAACAGCAACCTATTATGCACTGATAATGACCGTGTATACTTGGATTGCAAAAGGTGCATGGTTC---TCCTTAGGATATCCGTACAGCTTTATCGTAGTGCCAGTTTGGATTCCATCTGCAATTTTGATGGATCTGGCATATTGGGCAACAAAGAGGAATAAACACTCTTTAATCCTAATTGGCGGTGTGCTCTGTGGAATGTCTATGTCGTTGTTCAACATGATCAATCTAATTACGATAGATGATCCTCTTGAGACTGCTTTCAAATACCCAAGAACCACATTGCCTCCATATATGACCCCTGTAGAACCCCAAGTAGGGAAATTCTATGACAGTCCAGTAGCGCTGGGTGCAGGAGTTGGTGCAGTTTTGACGGTTACAATGACTGCATTAGGTTGTAAACTCACAACT
>GQ142606        591 bp          dna
ACAACACACTATCTGTTCATAGTAGTAGTTGCTGTAAATAGTACATTGCTGACAATTAATGCAGGAGACTATATTTTCTATACTGATTGGGCTTGGACTTCCTTTGTAGTATTTTCGATTTCCCAGTCGACTATGCTCGCAGTAGGAGCCATTTATTATATGCTGTTCACAGGAGTTCCAGGAACTGCAACGTATTATGCTACAATAATGACAATTTACACATGGGTCGCTAAGGGTGCTTGGTTT---GCTTTGGGATATCCGTATGACTTTATTGCTGTACCAGTATGGATACCTTCCGCAATGTTGTTGGACTTAACATATTGGGCCACTAGGCGGAACAAACATGCAGCCATACTTATCGGGGGAACTTTGATTGGTCTCTCGCTTCCAATGTTCAATATGATAAACTTGTTGCTGGTGCGGGATCCATTAGAAGTAGCATTCAAATATCCACGACCTACTTTGCCACCCTACATGACGCCCATTGAACCTCAGGTCGGTAAGTTTTACAACAGTCCTGTTGCCTTAGGAGCAGGTGCAGGGGCCGTGTTGACTGTGCCTATAGCTGCATTGGGAGCAAAACTGAATACA
>GQ142642        591 bp          dna
ACAACGCACTATCTATTCATAGTTGTAGTTGCAGTAAACAGCACGCTATTGACAATTAATGCAGGAGACTATATCTTCTACACTGACTGGGCATGGACTTCATTTGTCGTGTTTTCAATATCACAGACATTGATGTTGGTAGTTGGCGCGTGCTACTATCTTACATTCACTGGAGTTCCAGGAACCGCAACATACTATGCGCTGATTATGACCGTGTATACATGGGTCGCAAAAGGTGCATGGTTT---GCATTAGGTTACCCATATGACTTCATTGTAACGCCAGTTTGGTTGCCATCAGCAATGTTAATTGACTTGGCATACTGGGCTACAAAGAAGAACAAACACTCACTGATATTATTCGGTGGTGTGATGTGTGGAATGTCACTGCCATTGTTCAACATGGTAAATCTAATTACCGTGGCTGATCCATTGGAGACTGCTTTCAAATATCCAAGACCAACGCTACCACCATACATGACTCCTATAGAACCCCAAGTGGGCAAATTCTATAACAGTCCAGTTGCACTCGGTGCAGGCGCAGGTGCTGTATTATCAGTAACTATGGCTGCTCTGGGATGTAAACTGAACACG
>GQ142649        591 bp          dna
TGTACTCACTACTTATTCATAGTAGTGGTGGCAGTCGACTCGACCTTGTTGACAATCAACGCTGGAGACTATATTTTCTACACTGATTGGGCTTGGACATCTTATGTGATATTTACACTATCACAATCATTGATGCCCGCAGTCGGTGCAGCATATTACCTAACGTTCACTGGTGTTCCAGGAACAGCAACTTATTATGCACTGATCGTGACGGTGTATACTTGGATTGCAAAAGGTGCATGGTTC---TCCTTAGGATATCCGTACAGCTTCATCGTAGTACCAGTTTGGATTCCATCTGCAATTTTGATGGATCTGGCATATTGGGCAACAAAGAGGAATAAGCACTCTTTAATCCTGATCGGCGGTGTACTCCGTGGAATGTCTATGTCGTTGTTCAACATGATCAATCTAATCACGATAGATGATCCTCTTGAGACTGCCTTCAAATACCCAAGAACCTCATTGCCTCCATATATGACTCCTGTAGAACCCCAAGTAGGGAAATTCTACGATAGCCCAGTTGCATCGGGTGCAGGAGTTGGTGCAGTTTTGACAGTTACAATGACTGCATTAGGTTGTAAACTTACAACT
>GQ142739        591 bp          dna
ACAACACACTATCTGTTCATAGTTGTAGTTGCCGTAAATAGTACTCTGCTGACTATTAACGCAGGAGACTACATCTTCTATACTGACTGGGCTTGGACTTCATTTGTCGTATTTTCGATTTCACAATCGACTATGCTTGCGGTAGGAGCTATCTATTATATGCTCTTTACAGGGGTTCCAGGAACCGCTACATACTATGCAACCATTATGACAATCTATACGTGGGTTGCTAAGGGTGCATGGTTT---GCATTAGGGTACCCATATGATTTCGTTACGACACCAGTATGGATACCATCAGCAATGTTGTTAGACCTTACGTATTGGGCTACTAGACGCAATAAGCATGCTGCCATAATTATTGGCGGAACCTTGATCGGTCTATCGCTCCCAATGTTCAACATGATAAACCTATTGCTGGTAAGGGATCCTCTCGAGGTCGCGTTCAAGTATCCAAGACCTACACTTCCTCCCTATATGACACCTATAGAGCCTCAGGTCGGTAAATTCTACAACAGTCCTGTAGCATTGGGTTCAGGTGCGGGCGCGGTGCTAACTGTCCCTATAGCAGCGTTAGGTGCAAAACTGAACACG
>GQ142840        591 bp          dna
ACAACGCACTATCTATTCATAGTGGTCGTTGCTGTCAACAGCACGCTGCTAACCATCAACGCAGGAGACTACATCTTCTACACAGACTGGGCGTGGACATCCTTTGTAGTATTCTCCGTCTCACAGTCTACGATGCTGGCTGTCGGAGCAATATACTACATGCTGTTCACAGGAGTCCCCGGAACCGCAACATACTATGCAACCATCATGACTATTTACACATGGGTTGCAAAGGGTGCATGGTTC---GCACTAGGATATCCGTACGACTTTGTCGTAGTGCCAATATGGATTCCATCGGCCATGCTTCTAGACCTCACGTACTGGGCGACAAGACGCAACAAGCACGCTGCCATTCTCATTGGCGGTACGCTGGTTGGCATGTCCTTACCGCTGTTCAACATGATCAACCTGTTGCTCGTCAGGGACCCACTCGAGATTGCCTTCAAGTATCCGAGACCTACACTTCCTGCATATATGACGCCAATAGAACCTCAGGTAGGGAGATTCTACAACTCGCCTGTTGCTCTCGGCTCTGGTGCAGGAGCTGTGCTGACTGTACCGATGGCTGCATTAGGTGCGAAGCTCAACACG
>GQ226058        591 bp          dna
ACAACGCACTACCTGTTCATAGTAGTCGTTGCTGTCAACAGCACGCTGCTAACCATCAACGCAGGAGACTACATCTTCTACACAGACTGGATGTGGACATCATTTGTGGTATTCTCGATCTCACAGTCGACCATGCTCGCTGCGGGCGCGATATACTACATGCTCTTCACAGGAGTACCAGGAACGGCCACATACTACGCCACAATCATGACAATCTACACATGGGACGCAAAGGGCGCATGGTTC---GCATTGGGCTATCCGTACGACTTCATTGTAGTGCCTGTGTGGATACCTTCAGCAATGCTGTTGGATCTGACATACTGGGCTACAAGACGGAACAAGCACGCTGCAATCATCATCGGTGGAACACTGGTTGGCCTATCGTTCCCGCTGTTCAACATGGTCAACCTACTGCTCGTCAGGGGTCCGCTCGAAGTGGCATTCAAGTATCCTAGACCGACACTGCCTGCGTACATGACGCCGATAGAGCCCCAGGTAGGTAAGTTCTACAACAGTCCAGTAGCCTTGGGCTCTGGAGCAGGAGCGGTGCTGACAGTGCCGATCGCTGCGTTGGGTGCAAAGCTTAACACG
>GQ226073        591 bp          dna
ACTACCCACTACTTATTCATAGTAGTGGTTGCTGTCAACAGCACGCTGCTAACCATCAACGCAGGAGACTACATATTCTACACAGACTGGATGTGGACCTCCTTCGTAGTATTCTCCATCTCGCAGTCAACGATGCTTGCGGTTGGAGCCATATACTACATGCTCTTCACAGGAGTTCCAGGAACAGCCACATACTACGCCACAATCATGACCATCTACACATGGGTTGCAAAGGGTGCATGGTTC---GCACTAGGCTATCCGTACGACTTCATCGTTGTGCCAGTGTGGATCCCATCGGCAATGCTTATGGACCTAGCGTACTGGGCTACAAGACGCAACAAACACGCTGCCATACTCATAGGTGGTAGCTTGGTTGGCCTGTCACTACCGTTGTTCAACATGGTCAACTTGCTGCTTGTAAGAGACCCACTCGAAGTGGCCTTCAAGTATCCAAGACCGACATTGCCGGCGTACATGACACCAATAGAACCCCAGGTAGGTAAGTTCTACAACAGTCCTGTAGCTCTAGGGTCGGGTGCAGGAGCAGTGCTGACAGTACCCATAGCAGCGTTGGGAGCAAAACTCAACACC
>GQ226104        591 bp          dna
ACAACGCACTACTTATTCATAGTAGTCGTTGCTGTCAACAGCACGCTGCTAACCATCAACGCAGGAGACTACATCTTCTACACTGACTGGATGTGGACATCCTTCGTGGTATTCTCGATCTCGCAGTCGACGATGCTCGCTGTGGGAGCGATATACTACATGTTGTTCACAGGCGTTCCAGGCACGGCCACGTACTACGCCACGATTATGACCATATACACATGGGTCGCAAAGGGCGCATGGTTT---GCGCTGGGCTACCCGTACGACTTCATCGTGGTGCCTGTATGGATCCCGTCGGCTATGCTGTTGGACCTCACATACTGGGCGACTAGACGCAACAAGCACGCTGCCATAATCATTGGCGGTTCGCTGGTTGGCCTCTCTCTGCCGCTGTTCAACATGGTCAACCTGCTGCTCATCAGGGACCCGCTAGAGGTAGCCTTCAAGTATCCGAGGCCGACGCTGCCAGCATACATGACGCCTATAGAGCCCCAGGTAGGTAAGTTCTACAACTCGCCTGTCGCTCTGGGATCTGGAGCTGGTGCAGTGCTAACGGTGCCCATCGCTGCGTTGGGTGCAAAACTGAACACG
>GQ226120        591 bp          dna
ACAACGCACTATTTGTTCATAGTAGTGGTTGCTGTCAACAGCACACTGCTAACCATCAACGCAGGAGACTATATCTTCTACACAGACTGGATGTGGACCTCCTTCGTAGTATTCTCGATCTCGCAGTCAACCATGCTTGCTGTGGGCGCGATTTACTACATGCTCTTCACAGGAGTACCTGGAACGGCCACATACTACGCCACAATCATGACAATCTACACATGGGTCGCAAAGGGTGCATGGTTT---GCACTGGGCTATCCGTACGACTCCATTGCAGTGCCGATCTGGATACCTTCAGCAATGCTGTTGGGTCTGTCCTACTGGGCTACAAGAAGGAACAAGCACGCTGCAATCATCATCGGCGGAACACTGGTTGGCCTATCGTTCCCGCTGTTCAACATGGTCAACCTGCTGCTCGTCAGGGACCCGTTGGAGACGGCATTCAAGTATCCTAGACCGACACTGCCAGCATACATGACTCCAATCGAACCCCAAGTAGGCAAGTTCTACAACAGTCCTGTCGCCCTGGGTTCAGGGGCATCAGCAGTGCTGACGGTTCCGATGGCTGCGTTGGGCGCAAAACTAAATACG
>GQ226125        591 bp          dna
ACAACGCACTATTTGTTCATAGTAGTGGTTGCTGTCAACAGCGCACTGCTAACCATCAACGCAGGAGACCATATCTTCTACACAGACTGGATGTGGACCTCCTTCGTAGTATTCTCGATCTCGCAATCGACAATGCTTGCGGTGGGCGCGATATACTACATGCTCTTTACAGGAGTACCTGGAACGGCCACATACTATGCCACAATCATGACAATCTACACATGGGTCGCAAAGGGTGCATGGTTT---GCACTGGGCTATCCGTACGACTTCATTGTAGTTCCGGTTTGGATACCTTCAGCAATGCTGATGGATCTGACCTACTGGGCTACAAGGCGGAACAAGCACGCTGCAATCATCATCGGTGGAACACTGGTTGGCCTCTCGCTCCCGCTGTTCAACATGGTCAACCTGTTGCTCGTAAGAGATCCGCTTGAAGTGGCATTCAAGTATCCTAGACCGACACTGCCAGCGTACATGACTCCAATTGAACCTCAGGTAGGTAAGTTCTACAACAGTCCTGTCGCCTTGGGTTCAGGTGCAGGAGCGGTGCTGACAGTTCCGATCGCTGCGTTGGGTGCGAAGCTTAACACG
>GQ226128        591 bp          dna
ACAACGCACTATTTGTTCATAGTAGTGGTTGCTGTCAATAGCACACTGCTAACCATCAACGCAGGAGACTATATCTTCTACACAGACTGGATGTGGACCTCCTTCGTAGTATTCTCGATCTCACAGTCGACGATGCTTGCTGTGGGTGCGATATACTACATGCTCTTCACAGGGGTACCTGGAACGGCCACATACTACGCCACAATCATGACAATCTACACATGGGTCGCAAAGGGTGCATGGTTT---GCACTGGGCTATCCGTACGACTTCATTGTGGTGCCGGTTTGGATACCTTCGGCAATGCTGTTGGATCTGTCCTACTGGGCTACAAGACGGAACAAACACGCTGCAATCATCATCGGTGGAACACTGGTTGGCCTATCGTTCCCGCTGTTCAACATGGTCAACCTGCTGCTCGTCAAGGACCCGTTGGAGACGGCATTCAAGTATCCTAGACCGACACTGCCAGCGTACATGACTCCGATCGAACCTCAGGTAGGCAAGTTCTACAACAGTCCTGTAGCCTTGGGTTCAGGTGCAGGAGCGGTGCTGACGGTTCCGATGGCTGCGTTGGGTGCAAAGCTTAACACG
>GQ231450        591 bp          dna
ACAACGCACTATTTGTTCATAGTAGTCGTTGCTGTCAACAGCACGCTGCTAACCATCAACGCAGGAGACTATATCTTCTACACAGACTGGATGTGGACCTCCTTCGTAGTATTTTCGGTCTCGCAATCTACGATGCTTGCGGTAGGCGCGATATACTACATGCTCTTCACAGGAGTACCAGGGACGGCTACATACTACGCCACAATCATGACAATCTACACATGGGTCGCAAAGGGTGCATGGTTC---GCACTGGGCTATCCGTACGACTTCATTGTGGTTCCGGTTTGGATACCTTCAGCAATGTTGCTGGATCTCACATACTGGGCTACAAGGCGGAACAAGCATGCTGCAATCATCATCGGTGGAACACTGATTGGCCTATCGTTCCCGCTCTTCAACATGGTCAATCTGCTGCTCGTCAGGGATCCATTAGAGGTGGCTTTCAAGTATCCTAGACCGACACTGCCTGCGTACATGACTCCGATCGAGCCTCAGGTAGGAAAGTTCTACAACAGTCCTGTAGCCCTGGGCTCAGGAGCAGGAGCGGTGCTGACAGTGCCGATCGCTGCGTTGGGTGCGAAGCTTAACACG
>GQ250723        591 bp          dna
TGTACTCACTACTTATTCATAGTTGTGGTTGCAGTCAACTCTACTTTGTTAACAATTAACTCGGGAGACTATATTTTCTATACAGACTGGGCTTGGACATCATTTGTAGTATTTTCCATAGCTAATACCCTAATGACAGTGGTAGGTGCTGTTTACTATATCACGTTTACAGGTGTTCCTGGCACAGGCGCATATTATGGTCTGATTATGCAAGTCTATACTTGGGTCGCTAAAGTTGCATGGTTT---GCACTTGGTTATCCTGTGGATTTCATCGTTCATCCAATGTGGATTCCATCTTGTATGCTATTGGACTTGGCATATTGGGCCACGAAGAAGAATAAGCACTCGCTGATATTCTTTGGTGGAGTTTTAGTCGGAATGTCAATGCCGCTATTCAACATGGTTCAATTGATGTTGATTGCGGATCCGCTAGAAACTGCATTCAAGTATCCGAGACCAACATTGCCTCCATACATGACGCCAATAGAACCGCAGGTCGGTAAGTTCTATAATAGCCCGGTAGCGCTGGGAGCGGGAGCTGGGTCTGTTCTGTCGGTGACGTTTGCAGCATTGGGTTGCAAGCTTAATACT
>GQ250745        591 bp          dna
TGTACTCACTACTTATTCATAGTAGTAGTCGCAGTCAATTCAACTCTGCTTACAATTAACGCAGGTGACTATATCTTCTACACAGATTGGGCTTGGACATCCTTTGTAGTATTTTCCGTCTCACAAACTTTGATGCTTTGTGTTGGTGCAACGTATTACCTAACATTTACAGGAGTTCCAGGTACAGCAACATATTACGCATTAATAATGACAGTGTATACGTGGGTAGCAAAAGGTGCATGGTTT---GCACTAGGATATCCATATGACTTCATTGTAACACCAGTATGGATTCCATCAGCGATGCTGTTGGACTTGGCGTATTGGGCGACAAAGAAGAACAAGCACTCTCTGATATTATTCGGCGGAGTATTGTGTGGAATGTCATTACCATTGTTCAACATGGTAAACCTGATTACAGTGGCAGATCCATTGGAGACTGCACTCAAGTATCCAAGACCTACGTTGCCTCCATACATGACACCGATAGAACCGCAGGTAGGAAAGTTCTATAACAGCCCAGTGGCGCTTGGCGCAGGAGCTGGAGCTGTGCTGTCGGTAACGTTTACGGCGTTGGGATGTAAACTGACTACG
>GQ250752        591 bp          dna
TGTACTCACTACTTATTCATAGTAGTAGTTGCAGTAAACTCAACTTTACTTACAATTAATGCTGGAGACTATATCTTCTACACTGATTGGGCATGGACTTCATTTGTTGTATTCTCTATTTCACAAACTCTAATGTTAACCGTAGGTGCAGTTTACTATCTTACGTTTACAGGTGTTGTGGGAACAGCGACATACTATGCGCTAATCATGACAGTGTATACGTGGGTAGCTAAAGGTGCATGGTTT---TCACTTGGATATCCATATGACTTTATAGTTACACCAGTATGGATCCCATCAGCAATATTGCTTGATTTGGCATATTGGGCTACAAAGAAGAACAAGCACTCTCTGATATTATTTGGAGGAGTTCTGGTAGGAATGTCATTACCACTGTTTAACATGGTAAACCTCATTACAGTGGCTGATCCGCTAGAGACTGCATTCAAGTATCCAAGACCAACATTGCCTCCATACATGACACCCATAGAACCGCAGGTCGGAAAGTTCTATAACAGTCCGGTTGCGCTTGGCGCAGGTGCTGGTGCTGTGTTGTCTGTTACGTTTGCCGCGTTAGGTTGTAAATTGACTACG
>GQ250790        591 bp          dna
TGTACGCATTATCTATTCATAGTTGTAGTTGCAGTCAATTCTACACTGTTAACCATCAATTCTGGAGACTATATCTTCTATACAGACTGGGCATGGACTTCCTTTGTAGTTTTCTCCATCGCAAACACTCTCATGACGGTCGTCGGAGCAGTTTATTATATTACATTTACAGGCGTGCCTGGAACAGGCGCATATTATGGTTTAATTATGCAAGTCTATACTTGGGTTGCCAAAGTGGCATGGTAT---GCACTTGGCTATCCTGCAGATTTCATCGTTCATCCAATGTGGATTCCATCATGCATGTTGTTGGATTTGGCATATTGGGCTACGAAGAAGAATAAGCACTCGCTGATATTCTTTGGAGGAGTTTTGGTCGGTATGTCAATGCCGCTGTTCAATATGGTACAGTTGATGTTGATCGCCGATCCGCTAGAAACTGCATTCAAGTACCCAAGACCAACATTACCACCATATATGACGCCTATAGAACCGCAGGTCGGTAAGTTCTACAATAGCCCGGTAGCACTGGGAGCGGGAGCTGGATCTGTACTGTCGGTGACATTTGCAGCATTGGGTTGTAAGTTGAATACA
>GQ266609        591 bp          dna
TGTACTCATTACTTATTCATAGTAGTGGTAGCAGTCAATTCTACTCTGCTTACAATTAATGCAGGTGACTATATCTTCTACACAGATTGGGCTTGGACATCCTTTGTAGTATTTTCCATCTCACAAACTTTGATGCTTTGTGTAGGTGCAACATATTACCTAACATTTACAGGAGTTCCAGGAACAGCAACATACTACGCGTTGATTATGACGGTGTATACATGGGTAGCAAAAGGTGCATGGTTT---GCACTAGGATATCCATATGACTTCATTGTAACACCAGTGTGGATTCCATCGGCAATGCTGTTGGATTTGGCATATTGGGCGACAAAGAAGAACAAGCACTCTCTGATACTGTTCGGCGGAGTACTGTGTGGAATGTCGTTACCATTGTTCAACATGGTAAACCTGATTACAGTAGCAGATCCATTGGAGACTGCATTCAAGTATCCAAGACCTACGTTGCCTCCATACATGACACCGATAGAACCGCAGGTAGGAAAGTTCTATAACAGCCCAGTTGCGCTTGGCGCAGGAGCTGGAGCAGTGTTATCTGTAACGTTTACGGCGTTGGGATGTAAACTAACTACG
>GQ266652        591 bp          dna
ACTACACACTATCTATTCATAGTTGTAGTTGCTGTAAATAGTACATTATTGACAATCAATGCAGGAGACTACATATTCTATACTGATTGGGCGTGGACCTCATTCGTGGTATTCTCAATATCCCAATCAACTATGCTTGTAGTTGGTTCAATCTATTACATGCTATTCACCGGTGTACCAGGGACTGCAACATACTACGCAACAATCATGACTATCCATACATGGGTAGCCAAAGGAGCTTGGTTT---GCGCTAGGATATCCATACGACTTCATCGTAACTCCAGTCTGGATACCTTCAGCAATGCTGCTAGATTTGACATATTGGGCAACAAGAAGGAATAAGCATGCTGCCATTATAATTGGCGGAACATTAGTAGGACTTTCATTGCCAATATTCAATATGATAAATCTACTACTGGTCAGAGATCCTCTAGAAATGGCATTCAAGTATCCTCGTCCAACATTGCCTCCATACATGACCCCAATTGAGCCTCAGGTCGGTAAGTTCTACAATAGTCCCGTGGCGCTAGGATCGGGAGCAGGAGCTGTACTGAGCGTCCTAATAGCTGCACTAGGTGCTAAACTAAATACT
>GQ266661        591 bp          dna
ACAACCCACTATCTGTTCATTGTTGTAGTTGCTGTTAATAGCACGCTGCTGACCATAAATGCAGGAGACTACATCTTCTACACCGACTGGGCGTGGACATCCTTTGTAGTATTCTCGATCTCACAATCGACTATGCTTGCAGTAGGGGCTGTCTATTACTTGCTCTTTACAGGAGTTCCTGGAACAGCGACGTATTATGCGACCATAATGACTATCTACACATGGGTTGCAAAAGGTGCGTGGTTT---GCGTTAGGATACCCATACGACTTCGTTACGGTTCCAGTATGGATACCTTCAGCAATGTTGTTGGACCTCACTTACTGGGCTACACGCCGGAATAAACACATGCTAATACTCGTTGGCGGCACTTTGGTTGGTCTGTCGCTTCCATTATTTAACATGATCAACCTATTGCTGGTGCGAGATCCATTGCAAATAGCGTTCCAGTATCCTAGACCAACATTGCCACCCTATATGACACCAATTGAACCTCAGGTCGGAAAGTTCTATAACAGTCCCGTCGCATTGGGTTCGGGAGCTTCAGCAGTATTGACAGTGCCGATAGCAGCGTTAGGTGCTAAACTGAATACG
>GQ331394        591 bp          dna
tctACGCACTACTTATTCATAGTAGTAGTGGCAGTAAACTCAACCCTGTTGACAATTAATGCAGGTGACTACATCTTCTACACAGACTGGGCTTGGACATCATATGTGGTATTCTCAATTTCACAGACTACGATGCTTTTAGTAGGTGCATGTTATTATATATCATTTACCGGTGTTCCAGGAACGGCAACGTACTACGCATCAATCATGACAGTGTATACGTGGATAGCAAAAGGAGCATGGTTC---TCCCTAGGTTATCCATATGACTTCATTGTTGTACCAGTTTGGTTACCTTCCGCAATGTTGCTGGATTTGGCATACTGGGCTACAAAGAAGAACAAGCACTCACCGATCTTCTTTGGCGGAGTTTTAGTAGGAATGTCATTACCGATGTTCAACATGGTAAACTTGTTGACAGTAGCAGATCCCTTAGAAACTGCATTCAAGTTCCAGAGACCAACATTCCCACCATACATGACTCCAATCGAGCCGCAAGTAGGTAAATTCTACAACAGTCCAGTCGCTTTAGGTGCTTTGCATGGTGCAGTATTAACAGTACCAATTACGGCGCTAGGTTGTAAGCTTAACACA
>GQ331413        591 bp          dna
ACAACGCACTATTTATTCATAGTAGTAGTTGCTGTAAACAGTACTTTATTGACTATTAACGCAGGAGACTACATTTTCTACACAGACTGGGCTTGGACTTCCTTTGTAGTATTTTCAATTTCACAATCTACAATGCTTGTAGTTGGTGCAATATACTACATGTTATTTACAGGAGTACCAGGAACGGCTACCTATTATGCAACAATTATGACAATATACACATGGGTCGCAAAAGGCGCATGGTTC---GCACTTGGTTATCCATATGACTTCATTGTAGTGCCGGTTTGGATACCTTCGGCTATGTTATTGGATCTTACATACTGGGCTACCAGAAGAAACAAGCACGCAGCGATTATCGTTGGTGGAAGTTTGGTAGGATTATCATTACCAATATTCAACATGATAAACCTCTTGCTTGTAAAGGATCCTCTAGAAATGGCATTTAAATATCCAAGACCGACGTTACCACCATATATGACGCCAATTGAGCCCCAGGTAGGTAAGTTCTACAACAGTCCCGTTGCGTTAGGTTCCGGTGCAGGAGCGGTGTTAAGTGTACCAATAGCGGCACTAGGCGCTAAGTTAAATACA
>GQ331465        591 bp          dna
TGTACGCACTACTTATTCATAGTAGTCGTTGCAGTCAACTCAACCCTGCTAACAATCAACGCAGGAGACTACATCTTCTACACTGACTGGGCATGGACTTCATATGTGATATTCTCAATATCGCAATCATTGATGCTAGTAGTAGGTGCAACTTACTATCTGACATTTACTGGAGTTCCAGGAACCGCAACTTACTACGCGCTTATTATGACCGTGTATACATGGGTCGCAAAAGGCGCTTGGTTT---GCACTCGGTTACCCATATGACTTCATTGTGACGCCGGTTTGGTTACCATCAGCAATGTTGCTTGATCTAGTGTATTGGGCAACAAAGAAGAACAAGCACTCACTGATTCTATTCGGTGGTGTATTGGTAGGCATGTCCTTACCGCTGTTCAACATGGTCAACCTGATTACGGTCGCTGACCCGTTAGAGACTGCATTCAAATATCCAAGACCAACGCTAGCTCCATACATGACTCCAATAGAACCCCAAGTAGGCAAGTTCTATAACAGTCCAGTAGCACTCGGTGCAGGCGCAGGTGCTGTCTTATCGACAACTATGGCTGCCCTCGGATGTAAACTGAACACA
>GQ331490        591 bp          dna
TGTACACACTACTTATTCATAGTAGTAGTTGCAGTTAACTCAACACTGTTAACAATTAATGCAGGTGACTACATCTTCTACACTGACTGGGCTTGGACTTCGTTCACGGTATTTTCAATATCGCAAACGTTGATGCTTGCAGTAGGTGCAACATATTACCTAACTTTCACAGGCGTTCCAGGTACAGCAACGTACTACGGCCTTATTATGACAGTATACACATGGGTAGCCAAGGGTGCATGGTTT---TCACTTGGATATCCATACGACTTCATTGTAACTCCAGTATGGTTACCATCAGCAATGCTGCTTGATCTCGCATATTGGGCGACAAAGAAGAACAAACACTCGTTGATACTGTTTGGCGGAGTACTAGTAGGAATGTCATTACCATTATTCAATATGGTAAACCTGATAACAGTAGCAGACCCACTCGAAACGGCCTTCAAATATCCAAGACCAACATTACCACCATACATGACACCAATAGAACCCCAGGTAGGTAAGTTCTATAACAGCCCAGTAGCACTTGGTGCCGGTGCCGGTGCAGTTTTGTCGGTAACGTTTACGGCGTTAGGTTGTAAGCTTAACACG
>GQ331527        591 bp          dna
TGTACACACTACTTATTCATTGTAGTTGTGGCAGTAAACTCAACCCTGTTGACAATTAATGCAGGTGACTACATCTTCTACACAGACTGGGCCTGGACATCTTATGTGGTATTTTCTATATCACAAACGTTGATGCTCTCAGTAGGTGCAACATATTATTTGACATTTACAGGAGTTCCAGGAACAGCAACGTACTACGGACTGATCATGACAGTGTATACTTGGGTAGCAAAAGGTGCATGGTTT---TCACTAGGATACCCATATGACTTCATTGTGACTCCAGTTTGGCTACCTTCAGCAATGCTGTTGGACTTGGTCTATTGGGCAACAAAGAAGAACAAACACTCATTGATTCTGTTCGGTGGAGTACTAGTAGGAATGTCATTGCCACTGTTCAACATGGTAAACTTGATTACAGTAGCAGATCCATTAGAAACTGCATTCAAGTATCCAAGACCAACATTACCACCATATATGACGCCAATTGAACCGCAAGTAGGTAAATTCTACAACAGTCCGGTCGCATTAGGATCTGGTGCTGGTGCGGTATTGGCCGTTACGTTCACAGCGTTAGGCTGTAAGCTTAATACT
>GQ331528        591 bp          dna
TGTACACACTACTTATTCATAGTAGTCGTGGCAGTAAACTCAACCCTGTTGACAATTAACGCAGGTGACTACATCTTCTACACTGACTGGGCTTGGACATCATATACGGTCTTCTCAATTTCACAGACTTTGATGCTTTCCGTAGGTGCATGTTATTATCTAACATTTACCGGTGTTCCAGGAACGGCAACGTACTACGCATTGATCATGACAGTGTATACGTGGATAGCAAAAGGAGCATGGTTC---TCCCTAGGTTATCCATATGACTTCATTGTTGTACCAGTTTGGTTACCATCCGCAATGTTGCTGGATTTGGTATATTGGGCTACAAAGAAGAACAAGCACTCACTGATCTTGTTTGGCGGAGTACTAGTAGGAATGTCATTACCGCTGTTCAACATGGTAAACTTGATGACAGTAGCAGATCCATTAGAAACTGCATTCAAGTATCCGAGACCAACATTACCACCATACATGACTCCAATCGAGCCGCAAGTAGGTAAATTCTACAACAGTCCAGTCGCTTTAGGTGCTGGTGCTGGTGCAGTATTGGCAGTCACGTTTACGGCGTTAGGTTGTAAGCTTAACACG
>GQ331560        591 bp          dna
TGTACACACTACTATTCCATAGTAGTCGTTGCAGTAACTTCAACCCTGTTGACAATTAACGCAGGTGACTACATCTTCTACACTGACTGGGCTTGGACATCATACACGGTCTTCTCATTATCGCAGACTTTGATGCTTTCCGTAGTGCAATGTTATTATCTAACATTTACCGGTGTTCCAGGTACAGCAACGTACTACGCATTGATCATGACAGTGTATACATGGATAGCAAAAGGAGCATGGTTC---TCACTTGGATATCCATATGACTTCATTGTAGTACCAGTTTGGTTACCATCAGCAATGTTGCTGGATTTGGTATATTGGGCCACAAAGAAGAACAAGCACTCCCTGATCCTGTTTGGCGGAGTACTAGTAGGAATGTCATTACCATTGTTCAACATGGTAAACCTGATGACAGTAGCAGATCCATTAGAAACGGCCTTCAAATATCCAAGACCAACATTACCACCATACATGGCTCCAATCGAACCGCAAGTAGGAAAGTTCTACAACAGTCCAGTCGCTTTAGGTGCAGGTGCCGGTGCAGTATTGGCAGTCACGTTCACAGCATCAGGTTGCAAGCTAAACACG
>GQ331563        591 bp          dna
TGTACACACTACTTATTCATAGTAGTGGTTGCAGTTAACTCAACACTGTTAACAATCAACGCAGGAGACTACATCTTCTACACTGACTGGGCTTGGACTTCGTTCACGGTATTCTCTATATCGCAAACGTTGATGCTTGCAGTAGGTGCAACATATTACCTAACTTTCACAGGCGTTCCAGGTACAGCAACGTACTACGGCCTCATTATGACGGTATACACATGGGTAGCAAAGGGTGCATGGTTT---TCACTCGGATATCCATACGACTTCATTGTAACTCCAATATGGTTACCATCAGCAATGTTGCTTGATTTAGCTTATTGGGCCACAAAGAAGAACAAACATTCGTTGATACTGTTTGGCGGAGTACTAGTAGGAATGTCGTTACCACTGTTCAACATGGTAAACCTGATAACAGTGGCAGACCCACTAGAAACGGCCTTCAAATATCCAAGACCAACATTACCACCATACATGACACCAATAGAACCTCAAGTAGGAAAATTCTATAACAGTCCAGTAGCACTGGGTGCCGGAGCTGGTGCGGTATTGTCGGTTACGTTTACAGCACTAGGTTGTAAGCTGAACACT
>GQ331564        591 bp          dna
TGTACACACTACTTATTCATAGTAGTAGTTGCAGTTAACTCAACACTGTTAACAATTAATGCAGGAGACTACATCTTCTACACTGACTGGGCTTGGACTTCGTACACGGTATTCTCAATATCGCAAACGTTGATGCTTGTAGTAGGTGCAACATATTACCTAACTTTCACAGGTGTTCCAGGTACAGCAACGTACTACGGCCTTATTATGACAGTATACACATGGGTAGCAAAAGGTGCATGGTTT---GCACTCGGATATCCATATGACTTCATTGTAACACCAATCTGGTTACCATCAGCAATGTTGCTTGATCTAGCCTATTGGGCCACAAAGAAGAACAAGCACTCCTTGATACTGTTTGGCGGAGTACTAGTAGGAATGTCTTTACCATTGTTCAACATGGTAAACCTGATAACAGTTGCAGACCCACTAGAAACGGCCTTCAAATATCCAAGACCAACATTACCACCATACATGACACCAATAGAACCTCAAGTAGGAAAGTTCTATAACAGTCCAGTCGCTTTGGGCGCAGGTGCCGGTGCAGTTTTGTCGGTTACGTTTACAGCATTAGGTTGCAAACTAAATACT
>GQ331600        591 bp          dna
tctACACACTACTTATTCATAGTAGTAGTGGCAGTAAACTCAACTCTGTTGACAATTAATGCAGGTGACTACATCTTCTACACTGACTGGGCTTGGACATCATATGCGGTATTCTCAATTTCACAGTCTACGATGCTTGTAGTAGGTGCATGTTATTATATAACATTTACCGGTGTTCCAGGAACGGCAACGTATTACGCATCAATTATGACAGTGTATACGTGGATAGCAAAAGGAGCATGGTTC---TCCCTAGGTTATCCATATGACTTCATTGTAGTACCAGTTTGGATACCATCCGCAATGTTGCTGGATTTGGTATATTGGGCTACAAGGAGGAACAAGCACTCAGCGATCTTGTTTGGCGGAGTTCTAGTAGGAATGTCATTACCAATGTTCAACATGGTAAACTTGATGACAGTAGCAGATCCATTAGAAACTGCATTCAAGTATCAGAGACCAACATTACCACCATACATGACTCCAATCGAGCCGCAAGTAGGTAGATTCTACAACAGTCCAGTCGCTTTAGGTGCTGGTGCTGGTGCAGTATTGGCAGTCACGTTAGCGGCGTTAGGTTGTAAGCTAAACACA
>GQ414591        591 bp          dna
TGTACGCACTACTTATTCATAGTAGTCGTTGCAGTCAACTCAACCCTGCTCACAATTAATGCAGGAGACTACATCTTCTACACTGACTGGGCATGGACTTCATACGTGGTATTCTCAATATCACAATCGTTGATGCTGATAGTGGGTGCAACTTACTATCTGACATTTACTGGAGTTCCAGGAACCGCAACTTACTACGCGCTTATTATGACCGTGTATACATGGGTCGCAAAAGGCGCATGGTTT---GCTCTAGGTTACCCATATGACTTCATTGTCACGCCGATTTGGTTACCATCTGCAATGTTGCTTGATCTAGTATATTGGGCAACAAAGAAGAACAAACATTCACTGATCCTATTCGGTGGTGTATTGGTAGGAATGTCCTTACCGCTGTTTAACATGGTAAATCTGATCACGGTCGCTGACCCGTTAGAGACTGCATTCAAATATCCAAGACCAACGCTAGCTCCATACATGACTCCGATAGAACCCCAAGTAGGCAAGTTCTATAACAGTCCAGTAGCACTCGGTGCAGGCGCAGGTGCTGTCTTATCGACAACCTTTGCCGCTCTAGGATGTAAACTGAACACA
>GQ481040        591 bp          dna
ACTACACACTATCTATTCATAGTTGTAGTTGCCGTAAATAGTACATTATTGACAATCAACGCAGGAGACTACATATTCTATACGGATTGGGCGTGGACCTCATTCGTAGTGTTCTCAATATCCCAATCAACTATGCTAGTAGTCGGTGCAATCTATTACATGCTGTTCACAGGCGTACCAGGAACTGCAACATACTATGCAACAATCATGACTATCTATACATGGGTGGCCAAAGGAGCTTGGTTT---GCATTAGGATATCCATACGACTTTATCGCGGTACCAGTTTGGATACCTTCAGCAATGCTGCTAGATTTGACATATTGGGCAACAAGAAGGAATAAGCACGCTGCCATTATAATTGGCGGAACATTGGTTGGACTTTCATTGCCGATATTCAATATGATCAATCTACTGCTGGTCAGAGATCCTCTAGAGATGGCATTCAAGTATCCTCGTCCAACGTTACCTCCATATATGACACCAATTGAACCTCAGGTCGGTAAGTTCTACAATAGTCCCGTGGCGCTAGGATCGGGAGCAGGAGCTGTACTAAGTGTTCCAATAGCCGCACTAGGTGCGAAACTGAATACT
>GQ481042        591 bp          dna
ACAACGCACTACCTGTTCATAGTGGTGGTTGCTGTCAACAGCACTCTGCTAACTATCAACGCAGGAGACTACATATTCTACACAGACTGGCAGTGGACATCATTCGTGGTGTTCTCCGTTTCACAGTCGACTATGCTCGCTGTGGGCGCGGTATACTACATGTTGTTCACGGGTGTTCCGGGCACGGCCACATACTACGCCACAATCATGACCATCTACACATGGGTCGCAAAGGGTGCATGGTTT---GCACTTGGCTACCCATACGACTTCATCGTGGTGCCAGTGTGGATCCCATCGGCAATGCTGTTGGACCTCACGTACTGGGCTACAAGACGCAACAAGCACGCTGTCATCATCATTGGCGGCACGCTGGTTGGCCTATCCTTCCCGCTGTTCAACATGGTCAACCTGTTGCTCGTAAGAGACCCACTTGAGATAGCCTTCAAGTATCCGAGACCGACGCTGCCAGCATACATGACTCCAATAGAACCTCAGGTAGGTAAGTTTTACAACTCGCCTGTCGCTCTAGGATCTGGAGCTGGTGCAGTGCTAACGGTGCCCATGACTGCGTTGGGTGCGAAACTAAACACG
>GQ481090        591 bp          dna
ACAACGCACTATCTGTTCATAGTAGTAGTTGCTGTAAATAGCACACTATTGACTATTAACGCTGGAGACTATATCTTCTACACTGACTGGGCATGGACTTCATTCGTGGTATTTTCTATCTCTCAATCGACAATGCTTGTGGTGGGGGCAATATACTATATGCTGTTTACAGGTGTGCCAGGTACAGCTACCTATTATGCAACCATAATGACGATATACACGTGGGTTGCAAAAGGTGCCTGGTTT---GCATTAGGCTACCCATACGACTTTGTTACAGTACCTGTCTGGATACCTTCGGCAATGTTATTGGACCTGACTTATTGGGCGACGAGAAGGAATAAACACGCTGCGATCATAATAGGTGGAACACTCGTAGGTCTTTCTCTTCCGATGTTCAATATGATTAACCTTCTGTTGATCAGAGATCCTTTGGAAGTGGCCTTTAAGTATCCACGTCCGACATTACCGCCCTACATGACTCCAATAGAACCTCAGGTGGGTAAGTTTTACAACAGTCCTGTAGCCTTAGGAGCAGGTGCAGGAGCAGTGCTATCCGTACCAATAGCGGCATTGGGCGCTAAACTAAACACG
>GQ485687        591 bp          dna
TGTACCCACTACTTGTTTATAGTGGTCGTCGCGGTTAACTCTACCCTACTGACTATCAACGCCGGTGACTACATCTTTTACACCGACTGGGCATGGACATCCTATGTGATATTCTCAATATCGCAGACACTGATGCTCGTAGTAGGTGCAACGTACTACTTGACATTCACCGGGGTGCCGGGAACAGCCACGTACTACTGTCTCATAATGACGGTGTACACGTGGGTGGCCAAGGGCGCCTGGTTC---GCACTGGGATACCCCTACGACTTCATTGTGACGCCGGTCTGGCTACCGTCGGGCATGTTGCTTGACTTGGTATACTGGGCCACCAAGAAGAACAAACACAGTCTGATACTGTTCGGAGGTGTGCTGGTGGGAATGTCCCTACCGCTGTTCAACATGGTGAACCTTATCACGGTGGCGGATCCGCTGGAAACGGCGTTCAAGTATCCGAGACCGACGCTACCGCCATACATGACGCCCATAGAACCGCAAGTAGGCAAGTTCTACAATAGCCCAGTGGCACTAGGTGCAGGAGCAGGCGCAGTCCTGTCTGTGACCATGGCTGCACTGGGCTGCAAGCTGAATACG
>GQ485735        591 bp          dna
TGTACCCATTACTTGTTCATAGTAGTGGTTGCAGTTAACTCAACCCTGTTAACAATTAACGCAGGAGACTACATCTTCTACACAGACTGGGCCTGGACATCATACACGGTATTTTCAATATCGCAAACTTTGATGCTTACTGTTGGTGCAGTATATTATCTGACATTTACAGGAGTTCCAGGAACAGCTACGTACTACGGCTTAATTATGACGGTATACACGTGGGTAGCAAAAGGTGCATGGTTT---GCACTCGGATATCCATATGACTTTATTGTTACACCAATATGGTTACCATCAGCAATGCTTTTGGACTTGGCATATTGGGCAACAAAGAGAAACAAGCACTCGTTGATACTGTTTGGCGGAGTACTGGTAGGAATGTCTTTGCCATTGTTCAACATGGTTAACTTGATCACAGTAGCAGACCCACTAGAAACGGCATTCAAATATCCAAGACCAACACTGCCACCATACATGACACCGATAGAACCGCAAGTAGGAAAGTTCTATAACAGTCCAGTGGCGCTTGGTGCAGGTGCTGGTGCAGTGCTATCTGTAACGTTTGCAGCGTTAGGTTGTAAGCTTACCACG
>GQ485752        591 bp          dna
TGTACGCACTACTTGTTCATTGTAGTTGTGGCAGTTAATTCCACATTATTGACGATTAATGCGGGTGACTATATCTTCTATACTGATTGGGCATGGACTTCATTTGTGGTATTCTCAATATCACAAACTTTGATGTTAGCTGTAGGTGCTTCTTATTACCTAACATTTACTGGAGTTCCAGGCACTGCAACGTATTATGCGTTGATTATGACAGTTTATACTTGGATAGCTAAAGGCGCATGGTTT---GCGTTAGGTTACCCGTACGATTTCATTGTCACACCAGTATGGATCCCATCAGCTATGTTATTAGATTTAGCATATTGGGCAACAAAGAAGAATAAACATTCGTTGATATTATTTGGCGGTGTGCTTGTAGGAATGTCATTACCTTTGTTCAACATGGTGAACTTAATTACTGTGGAAGACCCACTGGAAACAGCATTCAAATATCCGAGACCGACGTTACCTCCATATATGACTCCTATAGAACCTCAGGTAGGTAAATTCTATAATAGCCCAGTTGCTTTAGGCGCTGGTGCAGGAGCTGTACTGGCTGTTACATTTACAGCGTTAGGTTGTAAATTGACAACT
>GQ485788        591 bp          dna
TGCACTCACTACCTGTTCATAGTAGTAGTTGCGGTAAACTCTACACTGTTGACGATCAACGCGGGAGACTACATCTTCTACACCGACTGGGCATGGACGTCGTTTGTAATATTCTCAATATCGCAGACGCTGATGCTCGCAGTAGGCGCTGCCTATTACCTCACATTCACTGGCGTACCCGGAACAGCTACATACTATGCGCTGATAATGACGGTATACACATGGATAGCAAAAGGAGCATGGTTC---GCTCTCGGTTATCCGTACGACTTTATCGTCACTCCGGTCTGGCTGCCATCCGCAATGCTGATGGATCTGGCATACTGGGCAACAAAGAGAAACGAACACTCGCTGATACTGTTTGGTGGCGTACTAGTAGGGATGTCGTTGCCGCTGTTCAACATGGTAAACCTGTTGACCGTTGCAGATCCGCTAGAGACAGCCTTCAAGTATCCGAGGCCAACACTGCCCCCGTATATGACACCGATAGAACCGCAGGTCGGGAAGTTTTACAATAGCCCAGTAGCGTTGGGCGCGGGTGCGGGTGCTGTGTTATCGGTTACGTTTACTGCGTTGGGTTGCAAGCTAACTACG
>GQ485791        591 bp          dna
TGTACCCACTACTTGTTCATAGTGGTAGTTGCAGTAAATTCTACACTGCTTACAATCAATGCAGGAGACTATATCTTCTATACTGATTGGGCATGGACATCATACGTGGTATTCTCAATATCGCAGACACTGATGCTTGTAGTTGGTGCAACGTACTACTTGACATTTACAGGGGTACCTGGAACAGCCACTTACTACTGTCTGATAATGACGGTATATACGTGGGTAGCCAAGGGCGCATGGTTC---GCACTGGGGTACCCATACGACTTCATAGTGACACCAGTCTGGTTACCGTCAGGAATGCTTCTTGACTTGGTATATTGGGCCACCAAAAAGAACAAGCACAGTCTGATATTGTTCGGAGGTGTGTTGGTGGGAATGTCCCTACCGTTGTTCAGCATGGTGAATTTGATCACAGTGGCGGACCCGCTTGAAACAGCGTTCAAGTATCCAAGGCCGACGTTACCACCGTACATGACACCGATAGAGCCTCAGGTAGGCAAGTTCTATAATAGCCCGGTAGCGCTAGGTGCAGGAGCAGGTGCAGTATTATCTGTAACCATGGCTGCACTGGGCTGTAAGCTAAATACG
>GQ499440        591 bp          dna
TGTACACACTACTTATTCATAGTAGTTGTTGCAGTTAACTCTACACTGTTAACAATTAATGCAGGAGACTACATCTTCTACACTGACTGGGCTTGGACTTCGTACACGGTATTTTCAATATCGCAAACGTTGATGCTAATTGTGGGTGCTACATATTACCTAACATTTACAGGCGTTCCAGGCACAGCGACGTACTACGCTCTAATTATGACAGTATACACATGGATAGCAAAAGCCGCATGGTTT---TCGCTAGGATATCCATATGACTTCATTGTAACTCCAGTCTGGTTACCATCAGCAATGCTGTTGGACTTAGTCTACTGGGCAACAAAGAAGAACAAGCACTCCTTGATACTGTTTGGCGGCGTACTGGTAGGAATGTCATTACCATTATTCAACATGGTAAACCTGATAACAGTAGCAGACCCACTAGAAACGGCATTCAAATATCCAAGACCAACATTGCCACCATACATGACTCCGATAGAACCGCAAGTAGGCAAATTCTATAACAGCCCAGTTGCTCTCGGTGCAGGTGCAGGTGCAGTATTGGCATGTACGTTTGCAGCATTAGGTTGTAAACTAAACACT
>GQ499453        591 bp          dna
TGTACACACTACTTATTCATAGTAGTAGTTGCAGTTAACTCTACACTGTTAACAATTAATGCAGGTGACTACATTTTCTATACTGACTGGGCTTGGACGTCGTTCACGGTGTTTTCAACATCACAAACATTGATGCTTTGTGTAGGTGCAACATATTACCTAACGTTTACGGGCGTTCCAGGAACAGCAACGTACTACGCTCTAATTATGACAGTATACACATGGATTGCAAAAGGTGCATGGTTT---GCACTTGGATATCCATATGACTTCATTGTAACACCAATTTGGTTACCATCGGCAATGTTGCTTGATCTAGCCTATTGGGCCACGAAGAAGAACAAGCACTCCTTGATACTGTTTGGCGGAGTACTAGTAGGAATGTCATTACCAATGTTTAACATGGTAAACCTGATAACAGTAGCAGACCCACTAGAAACGGCCTTCAAATATCCAAGACCGACATTGCCACCATACATGACACCAATAGAGCCTCAAGTAGGTAAATTCTATAACAGTCCTGTAGCACTTGGTGCAGGTGCTGGTGCAGTTTTGTCCGTTACATTTACGGCATTAGGCTGTAAACTAAACACT
>GQ499459        591 bp          dna
TGTACACACTACTTATTCATAGTAGTAGTCGCAGTCAACTCAACTTTACTAACAATTAATGCCGGAGATTATATCTTCTACACCGATTGGGCTTGGACATCCTTTGTAGTATTCTCTATATCGCAAACATTGATGCTTACGGTAGGAGCAGTATACTATCTAACATTTACAGGTGTTCCAGGAACCGCAACATACTACGGATTAATTATGACAGTGTATACGTGGGTAGCAAAAGGTGCATGGTTT---GCATTAGGTTATCCATATGACTTCATTGTCACCCCAGTATGGATTCCATCAGCAATGTTGTTGGACTTGGCGTATTGGGCTACAAAGAAGAATAAACACTCGCTCATATTGTTTGGTGGAGTTATGGTTGGGATGTCGTTACCGTTATTCAACATGGTAAATTTGATTACGGTAGCAGATCCGCTAGAGACTGCATTCAAGTATCCAAGACCCACGTTACCACCATATATGACACCGATAGAACCTCAGGTAGGAAAGTTCTATAACAGTCCGGTCGCGCTTGGCGCAGGCGCTGGTGCTGTTTTGTCAGTTACGTTTGCCGCGTTAGGTTGTAAGCTTAACACG
>GQ499470        591 bp          dna
TGTACACACTACTTATTCATAGTAGTAGTCGCAGTCAACTCAACTCTATTAACAATTAATGCCGGAGATTATATCTTCTACACCGATTGGGCTTGGACATCCTTTGTAGTATTCTCTATATCGCAAACATTGATGCTTACGGTAGGAGCAGTATACTATCTAACATTTACAGGTGTTCCAGGAACCGCAACATACTACGCATTAATTATGACGGTGTATACATGGGTAGCAAAAGGCGCATGGTTT---TCCCTTGGTTATCCATATGACTTCATTGTCACCCCAGTATGGATTCCATCAGCAATGTTGTTGGACTTGGCGTATTGGGCTACAAAGAAGAATAAACACTCGCTCATATTGTTTGGTGGAGTATTAGTCGGAATGTCGTTACCGCTATTCAACATGGTAAATTTGATTACGGTAGCAGATCCACTAGAGACTGCATTCAAGTATCCAAGACCCACGTTACCACCATATATGACACCGATAGAACCTCAGGTAGGAAAGTTCTACAACAGTCCCGTCGCGCTTGGCGCAGGTGCTGGAGCTGTTTTGTCGGTTACGTTTGCCGCGTTAGGTTGTAAGCTTAACACG
>GQ499473        591 bp          dna
TGTACACACTACTTATTCATAGTAGTTGTTGCAGTTAACTCTACACTGTTAACAATTAATGCAGGAGACTACATCTTCTACACTGACTGGGCTTGGACTTCGTACACGGTATTTTCAATATCGCAAACGTTGATGCTAATTGTAGGTGCTACATATTACCTAACATTTACTGGCGTTCCAGGCACAGCAACGTACTACGCTCTAATTATGACAGTATACACATGGATAGCAAAAGCCGCATGGTTT---TCGCTAGGATATCCATATGACTTCATTGTAGTACCAGTTTGGTTACCATCAGCAATGCTGTTGGACTTAGTCTACTGGGCAACAAAGAAGAACAAGCACTCCTTGATACTGTTCGGCGGCGTACTGGTAGGAATGTCATTACCATTATTCAATATGGTGAACCTGATAACAGTAGCAGACCCACTAGAAACGGCATTCAAATATCCAAGACCAACATTGCCACCATACATGACACCGATAGAACCCCAAGTTGGTAAGTTCTATAACAGCCCAGTGGCTTTAGGTGCAGGTGCAGGTGCAGTATTGGCATGTACGTTTGCAGCGTTAGGTTGTAAACTGAACACT
>GQ499537        591 bp          dna
TGTACACACTACTTATTCATAGTAGTAGTTGCAGTTAACTCAACACTGTTAACAATTAATGCAGGAGACTACATCTTCTACACTGACTGGGCTTGGACTTCGTACACGGTATTTTCAATATCGCAAACGTTGATGCTTATTGTAGGTGCTACATACTATCTTACATTTACAGGCGTTCCAGGCACAGCAACGTACTACGCTCTAATTATGACAGTATATACATGGATAGCAAAAGCCGCATGGTTT---TCGTTAGGATATCCATATGACTTCATTGTCACTCCCATTTGGCTACCATCAGCAATGCTGTTGGATTTGGTTTATTGGGCAACAAAGAAGAACAAGCACAGCTTGATACTGTTTGGCGGGGTACTAGTAGGAATGTCATTACCATTATTCAATATGGTAAACCTGATAACGGTAGCAGACCCACTAGAAACGGCATTCAAATATCCAAGACCAACATTGCCACCATACATGACACCGATAGAACCGCAAGTAGGCAAATTCTATAACAGCCCAGTTGCTCTCGGTGCAGGTGCAGGTGCAGTATTGGCATGTACGTTTGCAGCTTTAGGTTGTAAACTCAACACT
>GQ499553        591 bp          dna
ACAACACACTACTTATTCATAGTAGTAGTTGCTGTTAACAGCACCTTACTTACTATCAATGCAGGAGACTACATTTTCTACACTGATTGGGCTTGGACATCATTCGTAGTATTCTCAATATCACAATCAACTATGCTTGTGGTAGGTGCGATTTACTATATGTTGTTCACAGGTGTTCCGGGAACAGCTACGTATTACGCGACAATCATGACAATTTACACTTGGGTGGCAAAAGGTGCATGGTTT---GCTTTGGGATATCCTTACGACTTCGTTGTAACACCAGTTTGGATACCTTCAGCTATGCTCTTGGATCTTACATATTGGGCCACAAGAAGAAATAAACACGCAGCGATTATAATCGGTGGAACATTGGTCGGACTTTCATTGCCAATCTTCAACATGATCAATCTACTGTTAATAAGAGATCCATTGGAGATGGCATTCAAGTATCCGCGGCCTACATTGCCTCCGTATATGACGCCCATAGAGCCTCAGGTCGGAAAGTTCTACAACAGTCCCGTAGCATTAGGTTCGGGTGCAGCAGCAGTACTTAGTGTACCAATTGCTGCATTAGGAGCAAAACTCAACACG
>GQ499672        591 bp          dna
TGTACACACTACTTATTCATAGTAGTTGTTGCAGTTAACTCAACACTGTTAACAATTAATGCAGGAGACTACATCTTCTACACTGACTGGGCTTGGACTTCGTACACGGTATTTTCAATATCGCAAACGTTGATGCTTATTGTAGGTGCTACATACTATCTTACATTTACAGGCGTTCCAGGCACAGCAACGTACTACGCTCTAATTATGACAGTATACACATGGGTTGCAAAAGGTGCATGGTTT---GCACTCGGATACCCATATGACTTCATTGTAACTCCAGTTTGGCTACCTTCAGCAATGCTGTTGGACTTGGTTTACTGGGCAACAAAGAAGAACAAGCACTCCTTGATACTGTTTGGCGGCGTACTGGTAGGAATGTCATTACCATTGTTCAACATGGTAAACCTGATAACAGTAGCAGACCCACTAGAAACGGCATTCAAATATCCAAGACCAACATTGCCACCATATATGACACCAATCGAACCGCAAGTCGGCAAATTCTATAACAGCCCAGTTGCTCTCGGTGCAGGTGCAGGTGCAGTATTGGCATGTACATTTGCAGCTTTAGGTTGTAAATTGAATACT
>GQ499687        591 bp          dna
TGTACACACTACTTGTTCATAGTAGTGGTTGCAGTTAACTCTACACTGTTAACAATTAATGCAGGAGACTACATCTTCTACACTGACTGGGCTTGGACTTCGTACACGGTATTCTCAATATCGCAAACGTTGATGCTTATTGTAGGTGCAACATATTACCTAACATTTACAGGCGTTCCAGGCACAGCAACGTACTACGCTCTGATTATGACAGTTTACACATGGATTGCAAAGGCAGCCTGGTTC---TCACTAGGTTATCCATATGACTTCATTGTAACACCAGTTTGGTTACCATCAGCAATGCTGTTGGACTTAGTCTACTGGGCAACAAAGAAGAACAAGCACTCCTTGATACTGTTCGGCGGTGTACTGGTAGGAATGTCATTACCATTGTTCAACATGGTAAACCTGATAACAGTAGCAGACCCACTAGAAACGGCATTCAAGTATCCAAGACCAACATTGCCACCATACATGACACCGATAGAACCCCAAGTAGGTAAGTTCTATAACAGCCCAGTCGCTCTCGGTGCAGGTGCAGGTGCAGTTTTGGGATGTACATTTGCAGCGTTAGGTTGTAAATTGAATACA
>GQ499694        591 bp          dna
TGTACACACTACTTGTTCATAGTAGTAGTAGCAGTTAACTCTACACTGTTAACAATTAATGCAGGTGACTACATTTTCTATACTGACTGGGCTTGGACTTCGTTCACGGTATTTTCAATATCACAAACATTGATGCTTTGTGTAGGTGCAACATATTACCTAACGTTTACGGGTGTTCCAGGAACAGCAACGTACTACGGCCTAATTATGACAGTATACACATGGGTAGCAAAAGGCGCATGGTTT---GCACTTGGATATCCATATGACTTCATTGTAACTCCAATTTGGTTACCATCAGCAATGTTGCTTGATCTAGCTTATTGGGCCACAAAGAAGAACAAGCACTCCTTGATACTGTTTGGCGGAGTACTGGTAGGAATGTCATTACCATTATTCAATATGGTAAACCTGATAACGGTAGCAGACCCACTAGAAACGGCCTTCAAATATCCAAGACCGACATTACCACCATATATGACACCTATAGAACCTCAGGTAGGTAAATTCTATAACAGTCCAGTTGCACTTGGTGCAGGTGCTGGTGCAGTGTTGTCAGTTACGTTTACAGCACTAGGTTGTAAGCTAAATACT
>GQ499725        591 bp          dna
TGTACCCACTACTTATTCATAGTAGTAGTTGCAGTTAACTCAACACTGTTAACAATTAACGCAGGAGACTACATCTTCTACACTGACTGGGCTTGGACTTCGTACACGGTATTTTCAATATCGCAAACGTTGATGCTTATTGTAGGTGCAACATATTATCTTACATTTACAGGCGTTCCAGGCACAGCAACGTACTACGGTCTGATAATGACAGTATACACATGGATAGCAAAGGCCGCATGGTTT---TCGCTAGGGTATCCATATGACTTCATTGTAGTTCCAGTTTGGTTGCCATCAGCAATGCTGTTGGACTTAGTTTACTGGGCAACGAAGAAGAACAAGCACTCCTTGATACTGTTCGGCGGTGTACTAGTAGGAATGTCATTACCATTATTCAATATGGTAAACCTGATAACAGTAGCAGACCCACTAGAAACGGCATTCAAATATCCAAGACCAACATTGCCACCATACATGACTCCGATAGAACCGCAAGTAGGCAAATTCTATAACAGCCCAGTTGCTCTCGGTGCAGGTGCGGGTGCAGTATTGGCATGTACGTTTGCAGCATTAGGTTGTAAACTGAATACT
>GQ499747        591 bp          dna
TGTACACACTACTTATTCATAGTAGTTGTTGCAGTTAACTCTACACTGTTAACAATTAATGCAGGAGACTACATCTTCTACACTGACTGGGCTTGGACTTCGTACACGGTATTTTCAATATCGCAAACGTTGATGCTTATTGTGGGTGCTACATATTACCTAACATTTACAGGCGTTCCAGGCACAGCAACGTACTACGCTCTAATTATGACAGTATACACATGGATAGCAAAAGCCGCATGGTTT---TCACTAGGATATCCATATGACTTTATTGTAACACCAGTCTGGTTACCATCAGCAATGCTGTTGGACTTAGTTTACTGGGCGACAAAAAAGAACAAGCACTCCTTGATACTGTTTGGCGGCGTACTGGTAGGAATGTCATTACCATTGTTCAATATGGTAAACCTGATAACAGTAGCAGACCCACTAGAAACGGCATTCAAATATCCAAGACCAACATTGCCACCATACATGACACCAATAGAACCCCAAGTTGGTAAGTTCTATAACAGCCCAGTGGCTTTAGGTGCAGGTGCAGGTGCAGTATTGGCATGTACGTTTGCAGCATTAGGTTGTAAACTCAACACT
>GQ499763        591 bp          dna
TGTACTCACTACTTATTCATAGTAGTAGTTGCAGTTAACTCAACACTGTTAACAATTAACGCAGGTGACTACATTTTCTATACTGACTGGGCTTGGACATCGTTTACGGTATTTTCCATATCTCAAACGTTAATGCTTGTAGTAGGTGCAGTCTATTACCTAACATTTACAGGTGTTCCAGGCACAGCTACGTATTACGCTCTTATCATGACAGTATACACATGGGTAGCAAAAGGTGCATGGTTT---GCACTTGGATATCCATACGACTTTATCGTGACACCAGTTTGGTTGCCATCGGCAATGTTGCTAGATCTGGCATATTGGGCCACGAAAAAGAACAAACATTCGTTGATACTGTTTGGAGGAGTGTTGGTTGGAATGTCCTTACCGATGTTCAACATGATAAACCTGATAACAGTTGCAGACCCACTAGAAACGGCCTTCAAATATCCAAGACCCACATTACCACCATACATGACGCCGATAGAACCGCAGGTAGGAAAGTTCTATAACAGTCCTGTAGCCTTAGGTGCTGGTGCTGGTTCAGTACTGGGAGTTACGTTTACGGCACTTGGTTGTAAGCTAAACACC
>GQ499801        591 bp          dna
TGTACACACTACTTATTCATAGTAGTAGTTGCAGTTAACTCAACACTGTTAACAATTAATGCAGGAGACTACATCTTCTACACTGACTGGGCTTGGACATCGTATACGGTATTCTCAATATCGCAAACGTTGATGCTTCTTGTAGGTGCATGTTATTATCTAACATTTACAGGCGTTCCAGGCACAGCAACGTACTACGCTCTAATTATGACAGTATACACATGGATAGCAAAAGCCGCATGGTTT---TCACTCGGCTATCCATATGACTTCATTGTAGTTCCAGTTTGGTTACCATCAGCGATGCTGTTGGACTTAGTATACTGGGCAACAAAGAAGAACAAGCACTCCTTGATACTGTTTGGCGGCGTACTGGTAGGAATGTCATTACCATTATTCAATATGGTAAACCTGATAACAGTAGCAGACCCACTAGAAACGGCATTCAAATATCCAAGACCAACATTGCCACCATATATGACACCAATCGAACCGCAAGTAGGTAAATTCTATAACAGCCCAGTTGCTCTCGGTGCAGGTGCAGGTGCAGTATTGGGATGTACAATGGCAGCATTAGGTGTCAAACTAAACACT
>GQ500237        591 bp          dna
TGTACTCACTATTTATTCATAGTTGTAGTTGCGGTCAATTCCACTTTGTTAACAATTAACTCTGGTGACTATATCTTCTATACAGATTGGGCTTGGACATCATTTGTAGTATTTTCTATCGCTAACACTTTGATGACTGTTGTTGGTGCTGTGTATTATCTTACATTTACAGGTGTACCTGGTACGGCAACGTATTACGGTCTGATTATGCAAGTCTATACATGGGTTGCAAAAGTTGCATGGTTT---GCACTTGGCTATCCAGTGGATTTCATCGTTCATCCAATGTGGATTCCATCTTGTATGTTATTGGACTTGGCGTATTGGGCGACGAAGAAGAATAAACACTCGCTGATATTCTTTGGCGGAGTTTTAGTCGGAATGTCAATGCCACTGTTCAATATGGTACAGTTGATGTTGATTGCGGATCCACTAGAAACTGCATTCAAGTATCCAAGACCAACATTACCTCCATACATGACGCCTATAGAACCGCAGGTCGGTAAGTTCTACAACAGCCCAGTAGCTTTGGGAGCGGGAGCTGGATCGGTACTAGCATGTACATTTGCGGCATTAGGATGTAAGCTTAATACG
>GQ500423        591 bp          dna
TGTACGCACTACTTGTTCATAGTAGTAGTTGCAGTTAACTCCACTTTGTTAACAATTAACTCAGGAGACTATATCTTCTATACAGACTGGGCTTGGACATCATTTGTAGTATTTTCAATTGCTAATACACTGATGACAGTGGTTGGCGCTGTTTACTATATCACGTTTACAGGTGTTCCGGGCACAGGCGCATATTATGGCCTGATTATGCAAGTCTATACTTGGGTCGCTAAAGTTGCATGGTTT---GCACTTGGCTATCCTGTGGATTTCATTGTTCATCCAATGTGGATTCCATCTTGTATGTTATTGGACTTGGCATATTGGGCTACAAAGAAGAATAAGCACTCGCTGATATTCTTTGGTGGAGTTTTAGTTGGAATGTCGATGCCATTATTCAACATGGTTCAGTTGATGATGATTGCCGATCCGCTAGAAACTGCATTCAAGTATCCGAGACCAACATTGCCTCCATATATGACACCGATAGAACCGCAGGTGGGTAAGTTCTATAATAGCCCAGTAGCTCTGGGAGCGGGAGCTGGATCTGTCCTGTCGGTAACGTTTGCAGCATTGGGCTGTAAGCTTAACACT
>GQ500492        591 bp          dna
TGTACTCACTACTTATTCATAGTAGTAGTCGCAGTCAATTCAACTCTGCTAACAATTAACGCAGGAGACTACATCTTCTATACTGATTGGGCCTGGACATCGTTTGTAGTATTCTCAATATCTCAAACATTGATGCTTGCAGTAGGTGCATCGTATTATCTGACATTTACTGGAGTTCCAGGAACCGCAACGTATTATGCGCTAATTATGACAGTCTATACTTGGATTGCTAAAGGTGCATGGTTC---GCTTTAGGTTACCCATATGACTTCATCGTTACACCAGTTTGGCTTCCGTCAGCAATGCTGTTGGATCTGGCATACTGGGCAACAAAGAAGAATAAGCACTCCTTGATACTGTTCGGCGGAGTCTTAGTTGGAATGTCGTTGCCACTATTCAATATGGTTAATTTGATTACGGTGGCAGATCCACTAGAGACTGCATTCAAGTATCCGAGACCAACGTTACCACCATATATGACACCGATAGAGCCGCAGGTAGGTAAATTCTACAACAGCCCAGTTGCACTTGGTGCAGGTGCTGGAGCAGTACTATCAGTTACGTTCACAGCCTTAGGTTGTAAACTAACAACG
>GQ500502        591 bp          dna
TGTACTCACTATTTGTTTATAGTAGTAGTTGCTGTAAACTCGACTTTGTTAACAATTAACTCTGGTGACTATATCTTCTATACTGATTGGGCCTGGACCTCATTTGTAGTATTTTCTATAGCTAACACTTTGATGACTGTTGTTGGTGCTGTATACTATCTTACATTTACTGGTGTACCAGGTACTGCATCGTATTATGGTCTGATTATGCAAGTCTATACTTGGGTTGCAAAAGTTGCATGGTTT---GCACTTGGTTACCCAGCAGATTTCATTGTTCATCCAATGTGGATTCCATCGTGTATGTTATTGGACTTGGCATATTGGGCGACAAAGAAGAATAAACACTCGCTGATATTCTTTGGCGGAGTTTTAGTTGGAATGTCAATGCCACTGTTCAACATGGTACAGTTGATGTTGATAGCAGATCCACTAGAAACTGCGTTCAAGTATCCAAGACCAACATTGCCTCCATACATGACGCCGATAGAACCGCAGGTAGGTAAGTTCTACAACAGCCCAGTAGCTCTTGGAGCGGGAGCTGGATCGGTACTAGCATGTACATTTGCGGCATTAGGTTGTAAGCTTAATACG
>GQ863087        591 bp          dna
ACAACGCACTACTTGTTTATAGTCGTAGTTGCTGTCAACAGCACGCTGCTAACCATCAACGCAGGAGACTATATCTTCTACACAGACTGGATGTGGACTTCATTTGTAGTATTTTCAATCTCTCAATCTACAATGCTCGTAGTAGGTGCGATATACTATATGCTGTTCACAGGAGTTCCAGGAACTGCCACATATTATGCGACAATCATGACCATCTACACTTGGGTCGCCAAGGGTGCATGGTTT---GCTTTGGGCTATCCATACGACTTCATTGTAGTACCTGTGTGGATACCATCGGCAATGCTGTTAGATTTGACATACTGGGCTACGAGAAGGAACAAACACGCTGCTATAATCATAGGCGGGACGCTAGTTGGCCTGTCACTACCGCTGTTCAATATGATCAACCTACTGCTCATAAGGGATCCGCTGGAAGTCGCATTCAAGTATCCAAGGCCTACGCTGCCAGCATATATGACTCCTATCGAGCCTCAGGTCGGCAAATTCTACAACAGTCCTGTCGCTTTGGGTGCAGGCGCAGGAGCAGTGCTGTCAGTTCCAATCGCTGCGTTAGGTGCAAAGCTTAACACG
>GQ863091        591 bp          dna
ACAACGCACTATCTATTCATAGTCGTAGTTGCTGTAAACAGTACATTGCTGACTATTAATGCGGGAGACTACATATTCTACACGGACTGGGCCTGGACGTCATTTGTAGTATTTTCCATCTCACAGTCTACTATGCTTGTAGTAGGGGCGATTTACTACATGCTCTTCACAGGAGTCCCAGGGACTGCAACCTATTATGCAACCATAATGACAATCTACACCTGGGTGGCTAAAGGTGCATGGTTT---TCATTGGGATACCCATATGACTTCATAGCTGTTCCCGTATGGATACCGTCTGCGATGCTGCTAGATCTCTCATACTGGGCTACTAGGCGTAACAAGCATGCTGCAATTCTTGTCGGTGGAGCTTTGGTAGGTTTATCGTTGCCTTTGTTCAATATGATAAACTTGATCCTAGTGCGAGATCCGCTTGAGACGGCATTTAAGTATCCAAGGCCAACATTACCTCCATACATGACTCCGATAGAACCTCAGGTCGGAAAGTTCTACAATAGTCCTGTTGCTTTGGGATCAGGAGCAGGAGCAGTACTAAGTGTGCCAATTGCAGCATTAGGTGCCAAGCTTAATACG
>GQ863098        591 bp          dna
ACAACGCACTATCTATTCATAGTCGTAGTCGCCGTAAATAGCACACTACTAACAATTAATGCAGGAGACTATATATTCTACACCGACTGGGCTTGGACTTCATTTGTAGTATTTTCGATCTCACAATCCACCATGCTTGCAGTAGGAGCGATATACTATATGCTCTTCACAGGAGTTCCAGGAACCGCCACATATTATGCAACAATTATGACAATCTACACATGGGTTGCAAAAGGTGCATGGTTT---GCATTAGGATATCCATATGACTTTGTGACAACACCAGTATGGATACCATCGGCAATGCTGTTAGATCTCACATACTGGGCTACAAGGCGCAACAAGCATGCCGCCATAATTATCGGCGGAACTTTGATAGGTCTGTCACTGCCAATGTTTAACATGATAAACCTTTTGTTGGTGAGGGACCCGCTTGAAGTCGCCTTTAAGTATCCTAGACCCACACTTCCTCCATACATGACACCTATTGAGCCTCAGGTCGGTAAGTTCTACAATAGCCCTGTAGCGTTAGGTTCTGGCGCAGGTGCAGTGCTAACGGTGCCAATAGCGGCCCTAGGTGCTAAATTAAATACG
>GQ863102        591 bp          dna
ACAACGCACTACCTATTCATAGTAGTTGTCGCTGTCAACAGCACGCTACTAACCATCAACGCAGGAGACTACATCTTCTACACAGACTGGATGTGGACATCCTTCGTGGTATTCTCGATCTCACAGTCGACCATGCTCGCTGTGGGTGCGATATACTACATGTTGTTCACAGGCGTTCCGGGCACGGCCACATACTACGCCACAATTATGACCATATACACATGGGTTGCAAAGGGCGCATGGTTT---GCGCTGGGCTACCCATATGACTTCATCGTGGTGCCCGTGTGGATCCCGTCGGCTATGCTGTTGGACCTCACGTACTGGGCGACAAGACGCAACAAGCACGCTGCCATCATCATTGGCGGTACGCTGGTTGGCCTATCCTTCCCGCTGTTCAACATGGTCAACCTGTTGCTCATCAGGGACCCGCTTGAGATAGCCTTCAAGTATCCGAGACCGACGCTGCCAGCATACATGACGCCCATAGAGCCTCAGGTAGGTAAGTTCTACAACTCCCCTATTGCTCTAGGATCGGGCGCTAGCGCAGTGCTAACAGTACCCATCGCTGCGTTGGGTGCAAAGCTAAACACG
>GQ863119        591 bp          dna
ACTACACACTATCTATTCATAGTTGTAGTTGCTGTAAATAGTACATTACTGACAATCAACTCGGGAGACTACATCTTCTATTCCGATTGGGCGTGGACATCATTCGTAGTATTTTCAATAGCCCAATCAACCATGCTTGTAGTTGGTGCAATCTATTACATGCTGTTCACCGGAGTACCAGGGACTGCAACATATTACGCGACAATCATGACTATCTATACATGGGTAGCAAAAGGAGCTTGGTTT---GCACTAGGATATCCGTATGACTTCGTCGTGACACCTGTGTGGATACCTTCAGCAATGCTATTAGACTTGACATATTGGGCAACAAGAAGGAATAAACATGCTGCCATTATAATTGGTGGATCATTAGTTGGACTTTCATTGCCTATGTTCAATATGATCAATCTGATTCTGGTAAGAGATCCTCTGGAGATGGCGTTCAAGTATCCTCGTCCAACACTGCCTCCATATATGACACCAATTGAACCTCAGGTCGGAAAGTTCTACAATAGTCCCGTAGCGCTAGGATCGGGAGCGGGAGCTGTACTAAGCGTACCAATAGCTGCACTTGGTGCGAAACTGAATACT
>GQ863134        591 bp          dna
TGTACACACTACTTATTCATAGTAGTGGTTGCAGTTAACTCAACACTGTTAACAATCAATGCAGGTGACTACATCTTCTACACTGACTGGGCTTGGACTTCATTTACGGTATTTTCAATATCGCAAACCTTGATGCTTGTAGTAGGTGCAACCTATTATCTAACATTTACAGGAGTTCCAGGAACAGCAACGTACTACGCCCTGATTATGACAGTATACACGTGGGTGGCAAAAGGTGCATGGTTT---GCACTAGGTTATCCATATGACTTCATTGTTACTCCAGTTTGGTTACCATCAGCAATGTTGCTTGATCTGGCCTATTGGGCTACAAAGAAGAATAAACACTCGTTGATACTGTTTGGTGGAGTACTGGTAGGAATGTCTTTACCATTGTTCAACATGGTAGACCTGATAACAGTCGCAGACCCACTAGAAACGGCATTCAAATATCCAAGACCAACATTGCCACCATACATGACACCAATAGAACCGCAAGTAGGCAAGTTCTATAACAGCCCAGTAGCACTTGGTGCCGGAGCGGGTGCAGTATTGTCGGTAACGTTTGCAGCGTTAGGTTGTAAACTGAATACT
>GQ863164        591 bp          dna
ACAACGCATTATCTGTTCATAGTTGTTGTAGCTGTTAACAGCACGCTGCTAACTATCAATTCTGGAGACTACATATTCTACACTGACTGGGCCTGGACTTCATTCGTCGTGTTCTCTATAGCGCAGTCAACGATGCTTGTTGTGGGTGCCATCTATTACATGTTGTTTACGGGAGTGCCAGGGACAGCAACCTATTATGCCACCATAATGACGATTTATACATGGGTTGCAAAAGGGGCTTGGTTT---GCTCTTGGATATCCATACGACTTTATTGCGGTTCCGGTTTGGATTCCATCTGCAATGTTGCTGGATCTGTCTTACTGGGCAACAAGAAGGAACAAACACGCTGCTATACTGATAGGAGGAACATTGGTTGGACTTTCACTGCCATTGTTTAACATGATCAACCTCCTGACCATACGCGATCCGCTAGAAATGGCATTCAAGTATCCTAGGCCGACACTGCCTCCGTACATGACACCGATCGAACCACAAGTAGGTAAATTCTACAATAGTCCAGTAGCCTTAGGAGCAGGCGCAGGGGCCGTGCTATCTGTGCCTATAGCTGCTTTGGGCGCAAAACTCAATACG
>GQ863165        591 bp          dna
ACAACGCATTATCTGTTCATAGTTGTTGTAGCTGTAAACAGCACGCTGCTGACTATTAACGCTGGAGACTACATATTCTACACAGATTGGGCATGGACTTCTTTCGTCGTGTTCTCAATATCGCAGTCGACGATGCTCGTGGTAGGTGCGATTTATTACATGTTATTCACGGGAGTGCCAGGAACAGCAACCTACTATGCCACAATAATGACGATTTATACTTGGGTTGCAAAAGGGGCTTGGTTT---GCTCTTGGATACCCATACGATTTCATAGCAGTACCAGTTTGGATACCATCAGCAATGTTGCTGGACCTTTCGTATTGGGCAACTAGAAGAAACAAACACGCGGCGATACTTATTGGAGGAACATTAGTTGGACTGTCGCTTCCATTGTTTAACATGATCAACCTATTGACGATACGCGACCCATTGGAAATGGCATTCAAATATCCTAGGCCAACACTGCCTCCTTATATGACTCCTATCGAACCCCAAGTCGGTAAGTTCTACAATAGTCCAGTAGCCTTAGGAGCAGGTGCTGGGGCGGTGCTAGCTGTCCCAATCGCAGCCTTAGGTGCAAAACTAAACACA
>GQ863176        591 bp          dna
ACTACACACTATCTATTCATAGTTGTAGTTGCTGTAAATAGTACATTATTGACAATCAACGCAGGAGACTACATATTCTATACCGATTGGGCGTGGACTTCATTTGTAGTATTTTCAATATCCCAGTCAACTATGCTTGTAGTTGGTGCAATCTATTACATGCTATTCACCGGTGTACCGGGGACTGCAACGTATTATGCAACAATCATGACTATCTATACATGGGTAGCCAAAGGAGCTTGGTTT---GGACTAGGATATCCATACGACTTCGTCACCGTACCTGTTTGGATACCTTCAGCGATGCTGCTAGATTTGACATATTGGGCAACAAGGAGGAATAAACATGCTGCCATTATAATTGGCGGAACATTAGTTGGACTTTCATTGCCAGTATTTAATATGATCAATCTACTGCTGATCAGAGATCCTCTAGAGACGGCATTCAAGTATCCTCGGCCGACATTGCCTCCGTACATGACACCGATTGAGCCTCAGGTCGGAAAGTTCTACAATAGTCCCGTAGCGCTAGGAGCGGGAGCTGGAGCTGTACTAAGTGTTCCAATAGCCGCACTAGGTGCGAAACTGAATACT
>GQ863199        591 bp          dna
TGTACCCACTACTTGTTTATCGTAGTGGTTGCTGTCAACCCAACTTTGTTGACTATTAATACAGGTGACTACATTTTCTACACGGATTGGGCTTGGACGTCATATACAGTATTTTCAATCGGTAATATTCTGATGGTAACTGTTGGTGCATGTTATTATCTAACATTCACAGGTGTTCCAGGAACAGCAACCTATTATGGCCTAATAATGCAAGTGTATACTTGGGCGGCAAAGGGAGCATGGTTC---GCTCTTGGTTATCCATATGACTTTATCGTCGTACCAATGTGGATACCGTCGTGTATGTTGCTTGATTTGGCGTATTGGGCTACAAAGAAAAACAAACACTCGTTGATACTATTTGGCGGTGTGCTTGTAGGAATGTCTTTCCCGTTGTTCAATATGGTCAACCTACTGACAGTCGCAGACCCACTAGAAACGGCATTCAAATATCCAAGACCAACATTACCACCTTACATGACGCCAATAGAACCACAGGTAGGAAAGTTCTATAATAGTCCAGTAGCACTCGGTGCAGGTACAGGTGCTGTCTTGGCGGTAACGTTTGCAGGCTTGGGATGCAAGCTAAATACG
>GQ863202        591 bp          dna
TGTACTCACTACTTGTTTATTGCAGTAGTAGCAGTTAATTCGACCCTCTTGACAATCAATACAGGAGATTACATCTTCTATACTGACTGGGCTTGGACATCATATACGGTATTTTCAATTGGAAATATTCTAATGATTTCTGTAGGTGCCACATATTACCTAACATTTACCGGTGTCCCAGGAACAGCATCGTATTATGGATTGATTATGACAGTGTATACATGGGTAGCAAAAGGTGCATGGTTT---GCACTAGGATATCCATATGACTTCATTGTAACGCCAGTTTGGGCTCCATCATGTTTCTTGTTGGATCTCGCGTATTGGGCGACAAAGCGGAATAAACACTCATTGATTCTAATGGGTGGTGTTCTTGTAGGAATGTCATTCCCACTGTTTAACATGATCAACTTGTTGACGGTCGCAGACCCACTAGAAACGGCGTTCAAATATCCAAGACCAACGCTACCACCATACATGGTACCAATTGAACCGCAAGTAGGAAAGTTCTATAACAGTCCTGTTGCGCTTGGTGCAGGTGCTGGTTCAGTCTTGGCAGTAACGTTCACAGCGTTAGGTTGTAAACTTAATACG
>GQ906644        591 bp          dna
ACGACACACTACTTGTTCATAGTAGTAGTTGCTGTAAATAGCACCTTACTTACTATCAATGCGGGAGACTATATTTTCTACACTGACTGGGCGTGGACGTCCTTTGTAGTATTCTCAATATCACAATCTACTATGCTTGTGGTGGGGGCAATCTACTATATGTTGTTCACAGGTGTTCCAGGAACTGCTACATATTATGCGACTATCATGACAATCTACACTTGGGTGGCTAAGGGTGCATGGTTT---GCCTTGGGATATCCGTACGACTTCGTCGTTACACCAGTTTGGATACCTTCAGCTATGCTCTTGGATCTTACTTACTGGGCCACTAGGAGAAACAAACACGCGGCAATAATAATAGGCGGAACCTTAGTTGGACTTTCGTTGCCTATCTTCAACATGATTAATCTGCTTTTAGTCAGAGATCCATTGGAGATGGCTTTCAAATATCCAAGACCAACACTGCCTCCGTACATGACCCCGATCGAGCCCCAGGTAGGTAAGTTCTATAATAGTCCAGTAGCACTGGGTGCAGGTGCGGGTGCAGTTTTGTCGGTTACCTTTACAGCCTTAGGTTGTAAACTAAACACT
>GQ911230        591 bp          dna
ACGACACACTACTTGTTTATAGTAGTAGTTGCTGTTAATAGCACCTTACTTACTATCAACGCAGGAGACTACATTTTCTACACTGACTGGGCATGGACATCATTCGTAGTATTTTCAATATCCCAATCAACTATGCTTGTAGTGGGTGCAATATACTATATGCTGTTCACAGGTGTTCCAGGAACTGCAACATATTACGCTACAATCATGACAATCTACACTTGGGTGGCAAAGGGTGCATGGTTT---GCTTTGGGTTATCCATACGACTTCATCGTAACTCCAGTTTGGATACCTTCGGCTATGCTCCTAGATCTAACTTACTGGGCCACTAGAAGAAACAAGCACGCGGCAATACTCATCGGTGGGGGCTTGGTCGGACTTTCATTGCCAATCTTCAACATGATCAATCTGTTGTTGGTCAGAGATCCCTTAGAGATGGCATTCAAGTATCCAAGACCTACATTGCCTCCATACATGACTCCGATAGAACCCCAGGTAGGAAAGTTCTACAATAGTCCCGTAGCGTTAGGTTCAGGTGCAGGAGCAGTACTTACAGTTCCAATAGCAGCATTGGGCGCAAAACTCAACACG
>GQ911252        591 bp          dna
ACGACACACTACTTGTTTATAGTAGTAGTTGCTGTTAATAGCACCTTACTTACTATCAACGCAGGAGACTACATTTTCTACACTGACTGGGCATGGACATCATTCGTAGTATTTTCAATATCCCAATCAACTATGCTTGTAGTGGGTGCAATATACTATATGCTGTTCACAGGTGTTCCAGGAACTGCAACATATTACGCTACAATCATGACAATCTACACTTGGGTGGCAAAGGGTGCATGGTTT---GCTTTGGGTTATCCATACGACTTCATCGTAACTCCAGTTTGGATACCTTCGGCTATGCTCTTAGATCTAACTTACTGGGCCACGAGAAGAAACAAACACGCGGCGATAATCATTGGAGGAACATTGGTTGGACTTTCATTGCCTATCTTCAACATGATCAATCTGTTGTTAGTCAGAGATCCACTGGAGATGGCATTCAAGTATCCAAGACCTACATTGCCGCCTTATATGACGCCAATAGAGCCCCAGGTGGGTAAGTTCTACAATAGTCCCGTAGCGTTAGGTTCAGGTGCAGGAGCAGTACTTAGCGTACCTATTGCAGCATTAGGTGCAAAACTCAACACT
>GU181582        591 bp          dna
TGTACTCACTACTTGTTCATAGTAGTAGTCGCAGTCAACTCAACTCTGCTAACAATTAACGCAGGAGACTACATCTTCTATACTGATTGGGCCTGGACATCGTTTGTAGTATTCTCAATATCTCAAACACTGATGCTCGCAGTAGGTGCAGCATATTATCTGACCTTCACTGGGGTTCCAGGAACCGCAACGTATTATGCGCTTATCATGACAGTCTATACTTGGATTGCCAAAGGTGCATGGTTC---GCATTGGGTTACCCATACGACTTTATTGTTACACCAGTTTGGTTACCGTCGGCAATGCTGATGGACTTGGCTTACTGGGCAACAAAGAAGAATAAGCACTCCTTGATACTGTTCGGCGGAGTCTTAGTCGGAATGTCATTACCACTATTCAACATGGTCAATTTGATCACAGCGGCTGACCCGCTAGAGACTGCATTCAAGTATCCAAGACCAACGTTACCACCATATATGACACCGATAGAGCCGCAGGTAGGCAAGTTCTATAACAGCCCAGTTGCACTTGGTGCGGGTGCTGGAGCAGTACTTGCGTGTACTTTCACGGCTTTAGGTTGTAAACTAACAACC
>GU181783        591 bp          dna
TGTACACACTACTTATTCATAGTAGTAGTTGCAGTCAACTCCACTTTGTTAACAATTAACTCAGGAGACTATATCTTCTATACAGACTGGGCTTGGACATCATTTGTAGTATTTTCTATAGCTAATACCCTGATGACAGTGGTTGGTGCTGTTTACTATATCACATTTACAGGTGTTCCTGGCACAGGCGCATATTATGGCCTGATTATGCAAGTCTATACTTGGGTTGCTAAAGTTGCATGGTTT---GCACTTGGCTATCCTGTGGATCTCATCGTTCATCCAATGTGGATTCCATCTTGTATGTTATTGGACTTGGCATATTGGGCTACGAAGAAGAATAAGCACTCGCTGATATTCTTTGGTGGTGTTTTAGTCGGAATGTCAATGCCGCTGTTCAACATGGTTCAATTAATGTTGATTGCGGATCCGCTAGAAACTGCATTCAAATATCCAAGACCAACATTGCCTCCATATATGACGCCCATAGAACCGCAGGTCGGTAAGTTCTATAACAGCCCGGTAGCTCTGGGAGCAGGAGCTGGATCTGTCCTGTCGGTGACGTTTGCAGCGTTAGGTTGTAAGCTTAATACT
>GU208164        591 bp          dna
ACTACGCACTACCTGTTCATAGTAGTGGTTGCTGTCAACAGCACGCTACTAACGATCAACGCAGGGGACTATATCTTCTATACAGACTGGATGTGGACATCATTTGTCGTATTTTCGATCTCTCAATCTACAATGCTCGCAGTGGGAGCGATATACTACATGCTGTTCACAGGAGTTCCAGGAACTGCCACATATTACGCCACAATCATGACCATCTACACTTGGGTCGCCAAGGGTGCATGGTTC---GCATTGGGCTATCCATATGACTTCGTTACGGTACCTATCTGGATACCATCGGCGATGCTGTTGGACCTAACATACTGGGCTACAAGAAGGAACAAACACGCTGCTATAATTATAGGAGGAACACTGATTGGCCTATCATTACCGCTGTTCAACATGGTCAACCTGCTGCTCATAAGGGATCCACTCGAAGTAGCATTCAAGTATCCAAGGCCGACGCTGCCAGCATATATGACTCCTATCGAACCTCAGGTCGGTAAGTTCTACAATAGTCCTGTTGCCTTGGGAGCAGGCGCGGGAGCAGTGCTGACGGTTCCGATAGCTGCGTTAGGTGCAAAGCTCAACACG
>GU208184        591 bp          dna
TGTACACACTACTTATTCATAGTAGTGGTCGCAGTCAACTCAACTTTACTAACAATTAATGCAGGAGATTATATCTTCTACACAGATTGGGCTTGGACATCATTTGTAGTATTCTCTATATCGCAAACATTGATGCTTACGGTTGGAGCAGTTTACTACCTTACATTTACGGGTGTTCCAGGAACCGCAACATACTATGCATTAATTATGACAGTGTATACATGGGTAGCAAAAGGTGCATGGTTC---GCACTAGGTTATCCATATGACTTCATTGTCACCCCAGTATGGATTCCATCAGCAATGTTGTTGGACTTGGCGTATTGGGCCACAAAGAAGAACAAGCACTCACTCATACTGTTTGGTGGAGTTATGGTCGGAATGTCGTTACCGCTATTCAACATGGTAAATTTGATCACGGTAGCAGATCCGCTAGAGACTGCATTCAAGTATCCAAGACCCACGTTACCACCATATATGACACCGATAGAACCGCAGGTAGGAAAGTTCTACAATAGTCCAGTTGCACTAGGTGCAGGTGCTGGTGCTGTGTTATCGGTTACGTTTGCCGCGTTAGGTTGTAAACTTAACACG
>GU216236        591 bp          dna
TGTACCCACTACTTGTTCATAGTGGTCGTTGCGGTGAACTCTACACTGCTGACTATCAACGCTGGAGACTACATCTTCTACACCGATTGGGCATGGACGTCCTACGTGATATTCTCAATATCGCAGACGCTGATGCTTGTAGTAGGTGCAACGTACTACTTGACATTTACAGGGGTGCCAGGGACAGCTACGTACTACTGTCTTATCATGACGGTGTATACGTGGGTGGCCAAGGGCGCTTGGTTC---GCACTGGGATACCCCTACGACTTCATAGTGACGCCGGTCTGGTTGCCGTCAGGAATGTTACTTGACTTGGTATACTGGGCCACCAAGAAGAACAAGCACAGTCTGATATTATTCGGAGGTGTGCTGGTGGGAATGTCACTTCCCCTGTTCAACATGGTCAACTTGATTACCGTAGCGGATCCGCTTGAAACTGCGTTCAAGTATCCAAGACCCACATTACCTCCATACATGACGCCAATAGAACCCCAAGTAGGCAAGTTCTATAACAGCCCGGTCGCGCTTGGTGCAGGTGCAGGAGCAGTGTTATCTGTGACAATGGCTGCACTGGGCTGTAAACTGAATACA
>GU216237        591 bp          dna
TGTACACACTACTTGTTCATAGTGGTAGTTGCTGTTAACTCCACATTGCTTACAATCAACGCTGGCGATTATATCTTCTACACCGACTGGGCGTGGACGTCCTACGTAATCTTCTCTATATCGCAAACGTTGATGCTGGTAGTAGGTGCAACGTACTATTTGACATTTACCGGAGTGCCGGGAACCGCGACGTATTACTGCCTGATAATGGCAGTGTATACGTGGGTTGCCAAAGGTGCCTGGTTC---GCTTTGGGGTACCCCTACGACTTCATAGTGACGCCGGTCTGGTTGCCATCAGGAATGTTACTTGACTTGGTATACTGGGCAACCAAGAAGAACAAGCACAGTCTGATATTATTCGGAGGTGTGCTGGTGGGAATGTCACTTCCCCTGTTCAACATGGTCAACTTGATTACCGTAGCGGATCCGCTTGAAACTGCGTTCAAGTATCCAAGACCCACATTACCTCCATACATGACGCCAATAGAACCCCAAGTAGGCAAGTTCTATAACAGCCCGGTCGCGCTTGGTGCAGGTGCAGGAGCAGTGTTATCTGTGACAATGGCTGCACTGGGCTGTAAACTGAATACA
>GU225881        591 bp          dna
ACAACGCACTATTTATTCATAGTAGTAGTTGCTGTAAACAGTACTTTATTGACTATTAACGCAGGAGACTACATTTTCTACACAGACTGGGCTTGGACTTCCTTTGTAGTATTTTCAATTTCACAATCTACAATGCTTGTAGTTGGTGCAATATACTACATGTTATTTACAGGAGTTCCAGGAACAGCTACATATTATGCAACAATTATGACAATATACACATGGGTTGCAAAAGGTGCATGGTTT---GCACTTGGCTATCCATATGACTTCATTGTAACACCAGTTTGGATACCATCAGCTATGCTATTGGACCTTGTATACTGGGCTACCAGAAGAAACAAGCATGCAGCAATTATCATTGGTGGAACTTTGGTAGGATTATCATTACCAATATTCAATATGATAAATCTCTTGCTTGTAAAGGATCCTCTAGAAATGGCATTTAAGTATCCAAGACCGACGTTACCACCATATATGACACCAATTGAACCTCAGGTAGGAAAGTTCTATAACAGTCCCGTTGCGTTAGGCTCCGGTGCAGGAGCGGTCTTATGTGTACCTATAGCAGCACTAGGTGCTAAGTTAAATACA
>GU270222        591 bp          dna
TGTACTCACTACTTATTCATAATAGTAGTTGCAGTAAACTCAACTTTGCTTACAATTAATGCTGGAGATTATATCTTCTACACTGATTGGGCATGGACATCATTTACTGTATTCTCAATTTCTCAAACTCTAATGTTAACGGTAGGTGCCGTATACTACCTAACGTTTACAGGCGTTGTGGGAACAGCAACATACTATGCGCTAATCATGACAGTCTATACATGGGTTGCAAAAGGTGCATGGTTT---GCACTTGGATATCCATATGACTTCATTGTTACACCAGTATGGATCCCATCGGCGATATTGTTAGATTTGGCGTATTGGGCTACAAAGAAGAACAAGCACTCGCTGATACTGTTTGGCGGAGTTCCGGTAGGAATGTCATTACCACTGTTTAACATGGTAAACCTAATCACAGTGGCAGATCCGCTAGAGACTGCATTCAAGTATCCACGACCAACATTGCCTCCATACATGACACCCATAGAACCGCAGGTCGGAAAGTTCTATAACAGTCCGGTTGCGCTTGGCGCAGGTGCTGGTGCTGTGTTGTCAGTTACGTTTGCCGCGTTAGGTTGTAAACTGACTACG
>GU270242        591 bp          dna
TGTACGCATTACTTGTTCATAGTAGTCGTGGCAGTAAACTCTACACTGCTAACAATTAACGCAGGAGATTACATCTTCTACACTGACTGGGCCTGGACTTCGTTTACGGTATTCTCTATATCGCAAACTTTGATGCTTGTAGTAGGTGCATGTTATTACCTTACATTTACAGGTGTTCCAGGTACGGCGACGTATTACGCCCTAATTATGACAGTATACACATGGATAGCAAAAGGCGCATGGTTT---GCACTTGGATATCCATATGACTTTATTGTTACTCCAGTATGGTTACCATCGGCAATGCTGTTGGACTTGGCATATTGGGCAACAAAGAGAAATAAGCACTCTCTGATACTGTTTGGCGGAGTACTGGTAGGAATGTCTTTACCGTTATTCAACATGGTAAACCTGATAACAATAGCTGACCCACTTGAGACGGCATTCAAATATCCGAGACCGACATTACCACCATACATGACACCGATAGAACCGCAGGTAGGCAAATTCTATAACAGCCCAGTTGCGTTGGGTGCAGGTGCTGGTGCAGTATTGTCAGTCACTATGGCTGCGTTGGGGTGTAAACTTAACACT
>GU270258        591 bp          dna
TGTACACACTACTTGTTCATAGTAGTAGTTGCAGTTAACTCTACACTGTTAACGATTAATGCAGGAGACTACATTTTCTATACCGACTGGGCTTGGACTTCATTTACGATATTTTCAATATCGCAAACGTTGATGCTTGTAGTAGGTGCATGTTATTACCTAACATTTACAGGTGTTCCAGGTACAGCGACGTACTACGGCCTTATTATGACAGTATACACATGGGTAGCAAAAGGTGCATGGTTT---TCACTAGGATATCCATATGACTTCATTGTAACTCCAGTTTGGTTACCATCAGCAATGCTGTTGGACCTAGTTTACTGGGCAACAAAGAAGAACAAGCACTCCTTGATACTGTTTGGCGGCGTACTAGTAGGAATGTCATTACCGTTGTTCAATATGGTAAACCTGATAACAGTAGCAGACCCGCTTGAAACGGCATTCAAATATCCGAGACCAACATTACCACCATACATGACACCGATAGAACCGCAGGTAGGAAAGTTCTATAACAGTCCAGTAGCGCTGGGTGCAGGTGCCGGTGCAGTATTGTCAGTCACTATGGCTGCGTTGGGTGTTAAACTTAACACT
>GU270273        591 bp          dna
TGTACTCACTACTTATTCATTGTAGTGGTTGCAGTAAACTCAACATTACTTACCATTAATGCTGGAGACTACATTTTCTACACCGATTGGGCCTGGACATCTTTCACAGTATTCTCAATCTCACAAACTTTGATGTTAACTGTGGGAGCAGTATACTATCTTACATTTACTGGTGTTCCAGGGACCGCAACGTATTACGGGTTGATCATGACAGTGTATACGTGGGTTGCCAAAGGGGCATGGTTT---GCTCTAGGTTACCCATATGACTTTATTGTTACACCAATATGGATTCCATCAGCAATGTTGTTGGATTTGGCGTATTGGGCGACAAAAAAGAACAAGCACTCTCTGATTCTATTCGGCGGTGTATTGGTAGGAATGTCGTTACCTTTGTTCAACATGGTAAATCTGATGACAGTCGCAGACCCACTGGAAACTGCATTCAAGTATCCAAGACCAACATTACCACCATATATGACACCGATAGAACCGCAGGTCGGAAAGTTCTATAACAGTCCGGTCGCGCTTGGTGCAGGTGCAGGTGCCGTCTTATCAGTTACGTTTGCCGCGCTAGGCTGTAAGCTTACTACG
>GU270277        591 bp          dna
ACAACGCACTATCTATTCATAGTTGTAGTCGCCGTAAATAGCACACTACTAACAATTAATGCAGGAGACTATATCTTCTACACCGACTGGGCTTGGACTTCGTTCGTAGTATTTTCGATCTCACAATCTACCATGCTTGCAGTAGGAGCGATATACTATATGCTCTTCACAGGAGTTCCAGGAACCGCCACATATTATGCAACAATTATGACAATCTACACATGGGTTGCAAAAGGTGCATGGTTT---GCATTAGGATATCCATATGACTTCGTAACAACACCAGTATGGATACCATCGGCAATGTTATTAGATCTTACATACTGGGCTACAAGACGTAACAAGCATGCTGCAATAATTATTGGTGGAACTTTGATAGGTCTTTCACTGCCATTGTTCAACATGATAAACCTGTTGTTGATCAGGGACCCACTCGAAGTCGCCTTTAAGTATCCGAGACCCACTCTTCCTCCATATATGACACCTATAGAGCCCCAGGTCGGTAAGTTCTATAATAGCCCTGTAGCTTTAGGTTCTGGTGCAAGCGCGGTGTTAACTGTGCCAATAGCGGCATTAGGTGCTAAATTAAATACA
>GU360764        591 bp          dna
TGTACTCACTATCTGTTTATTGTCGTAGTTGCAGTAAATTCTACTCTGTTAACTATCAACTCTGGTGACTATATTTTCTATACAGACTGGGCATGGACATCCTTTGTAGTGTTCTCCATCGCAAACACTCTCATGACTGTGGTCGGAGCAGTGTATTATATCACATTTACAGGTGTGCCTGGTACGGGTGCATATTATGGTTTAATTATGCAAGTCTATACTTGGGTTGCCAAAGTGGCATGGTAT---GCACTTGGTTATCCAGCAGATTTTATCGTTCATCCAATGTGGATTCCATCATGTATGTTGTTGGATTTGGCATATTGGGCTACAAAGAAGAATAAGCATTCGCTGATTTTCTTTGGAGGAGTTTTGGTTGGTATGTCAATGCCGCTGTTCAACATGGTTCAGCTAATGTTGATTGCCGATCCACTAGAAACTGCATTCAAGTATCCAAGACCAACATTACCACCATATATGACGCCTATAGAACCGCAAGTCGGCAAGTTCTACAATAGCCCAGTAGCACTGGGAGCGGGAGCTGGATCTGTACTGTCGGTGACATTCGCAGCATTGGGTTGTAAGTTGAATACC
>GU360767        591 bp          dna
TGTACGCACTACTTATTCATAGTAGTAGTTGCAGTTAACTCCACTTTACTAACAATTAACTCAGGAGACTATATCTTCTATACAGACTGGGCTTGGACATCATTTGTAGTATTTTCCATAGCTAATACCCTGATGACAGTGGTAGGTGCTGTTTACTATATCGCGTTTACAGGTGTTCCTGGCACAGGCGCATATTATGGCCTAATTATGCAAGTCTATACTTGGGTTGCTAAAGTTGCATGGTTT---GCACTTGGCTATCCTGTGGATTTCATTGTTCATCCAATGTGGATTCCATCTTGTATGCTATTGGACTTGGCGTATTGGGCTACAAAGAAGAATAAGCACTCGCTGATATTCTTTGGTGGAGTTTTAGTCGGAATGTCAATGCCACTGTTCAACATGGTACAGTTGATGTTGATAGCAGATCCACTAGAAACTGCATTCAAGTATCCAAGACCAACATTGCCTCCATACATGACGCCGATAGAACCGCAGGTAGGTAAGTTCTACAATAGCCCGGTGGCACTGGGAGCGGGAGCTGGATCTGTACTGTCGGTGACATTTGCAGCATTGGGTTGTAAGTTGAATACA
>GU360812        591 bp          dna
TGTACTCACTACTTATTCATAGTAGTAGTCGCAGTCAACTCAACTTTGCTAACAATTAACGCAGGGGACTACATCTTCTATACTGATTGGGCCTGGACATCGTTTGTAGTATTCTCAATATCTCAAACATTAATGCTCACTGTAGGTGCATGTTACTATCTCACCTTCACTGGAGTTCCAGGAACCGCAACGTATTATGCGCTAATTATGACAGTCTACACTTGGATTGCCAAAGGTGCATGGTTC---GCTTTAGGTTACCCATATGACTTCATCGTTACACCAGTTTGGCTTCCGTCAGCAATGCTGTTGGATCTGGCATACTGGGCAACAAAGAAGAATAAGCACTCCTTGATATTGTTCGGCGGAGTCTTAGTTGGAATGTCGTTGCCACTATTCAATATGGTTAATTTGATCACTGTGGCTGACCCACTAGAGACTGCATTCAAGTATCCAAGACCAACGTTACCACCATACATGACCCCAATAGAACCGCAGGTAGGTAAATTCTACAACAGCCCAGTTGCACTAGGTGCAGGTGCTGGAGCAGTATTAGCCTGTACATTTGCGGCTTTAGGTTGTAAACTTGCAACA
>GU360827        591 bp          dna
TGTACTCACTATTTATTCATAGTAGTGGTCGCAGTCAATTCAACTCTGCTAACAATTAACGCAGGAGACTACATCTTCTATACTGATTGGGCCTGGACATCGTTTGTAGTATTCTCAATATCTCAAACACTTATGCTCACTGTAGGTGCGTGCTATTATCTCACCTTCACTGGAGTTCCAGGAACCGCAACGTATTATGCACTTATCATGACAGTCTACACTTGGATTGCAAAAGGTGCATGGTTC---GCATTAGGTTACCCATATGACTTCATAGTTACACCAGTTTGGCTACCGTCAGCAATGCTGTTGGATTTGGCGTACTGGGCAACAAAGAAGAATAAGCACTCTCTGATACTGTTCGGCGGAGTCTTAGTTGGAATGTCATTACCACTATTCAACATGGTCAATTTGATTACAGTGGCTGACCCGCTAGAGACTGCATTCAAGTATCCAAGACCAACGTTACCACCATACATGACACCGATAGAACCGCAGGTAGGTAAATTCTACAACAGCCCAGTTGCGCTTGGTGCAGGTGCTGGAGCAGTACTATCAGTTACGTTCACAGCCCTAGGTTGTAAACTAACAACG
>GU360832        591 bp          dna
TGTACTCATTATTTATTCATAGTTGTAGTTGCAGTAAACTCTACTTTGTTAACAATTAACTCTGGTGACTATATCTTCTATACCGACTGGGCCTGGACGTCATTTGTAGTATTTTCTATAGCTAACACTTTGATGACAGTTGTTGGTGCTGTGTATTATCTTACATTTACTGGTGTACCCGGTACTGCATCGTATTATGGTTTGATTATGCAAGTCTATACATGGGTTGCAAAAGTTGCATGGTTT---GCACTTGGTTACCCGGTGGATTTCATCGTTCATCCGATGTGGATTCCATCTTGTATGTTATTGGACTTGGCATATTGGGCGACGAAGAAGAATAAGCACTCGCTGATATTCTTTGGCGGAGTTTTAGTCGGAATGTCAATGCCACTGTTCAATATGGTACAGTTGATGTTGATAGCAGATCCGCTAGAAACTGCATTCAAGTATCCAAGACCGACGTTACCACCATATATGACACCGATAGAACCGCAGGTAGGTAAATTCTACAACAGCCCAGTTGCACTTGGTGCAGGTGCTGGTGCAGTACTAGCTTGTACATTTGCGGCTCTAGGTTGTAAACTTACAACT
>GU363960        591 bp          dna
TGTACTCACTACTTATTCATAGTAGTAGTCGCAGTCAACTCAACTTTGCTAACAATCAACGCAGGGGACTACATCTTCTATACTGATTGGGCCTGGACATCGTTTGTAGTATTCTCAATATCACAAACTCTTATGCTCACTGTAGGTGCGTGTTACTATCTCACCTTTACTGGAGTTCCAGGAACCGCAACGTATTATGCACTAATTATGACAGTCTACACTTGGATTGCTAAAGGTGCATGGTTC---GCATTAGGTTACCCATACGACTTCATCGCTACACCAGTTTGGCTTCCGTCAGCAATGCTGTTGGATCTGGCTTACTGGGCGACAAAGAAGAATAAGCACTCCTTGATACTACTCGGCGGAGTTTTAGTCGGAATGTCATTGCCACTATTCAATATGGTCAACTTGATCACAGTGGCTGACCCGCTAGAGACTGCATTCAAGTATCCAAGACCGACGTTACCACCATACATGACACCGATAGAGCCGCAGGTGGGTAAATCCTACAACAGCCCTGTTGCACTTGGTGCCGGTGCTGGAGCAGTATTAGCCTGTACATTTGCGGCTTTAGGTTGTAAACTTACAACA
>GU364101        591 bp          dna
TGTACGCACTACTTATTCATAGTAGTAGTTGCAGTCAACTCCACTTTATTAACAATCAACTCAGGAGACTATATCTTCTATACAGACTGGGCTTGGACATCATTTGTGGTATTTTCTATAGCTAATACTCTAATGACAGTAGTTGGAGCTGTTTACTATATCACGTTTACAGGTGTTCCGGGCACAGGTGCATATTATGGCCTGATTATGCAAGTCTATACTTGGGTCGCTAAAGTTGCATGGTTT---GCACTTGGCTATCCTGTGGATTTCATTGTTCATCCAATGTGGATTCCATCTTGTATGCTATTGGACTTGGCATATTGGGCTACAAAGAAGAATAAGCACTCGCTGATATTCTTTGGTGGTGTTTTAGTTGGAATGTCAATGCCGCTGTTCAACATGGTACAATTGATGTTGATTGCGGATCCGCTAGAAACTGCATTCAAGTATCCGAGACCAACATTGCCTCCATATATGACGCCGATAGAACCGCAGGTAGGGAAGTTCTACAATAGCCCAGTAGCTCTGGGAGCGGGAGCTGGATCTGTCCTGTCGGTGACGTTTGCAGCATTAGGTTGTAAACTTAATACT
>GU364124        591 bp          dna
TGTACGCACTACTTGTTCATAGTAGTAGTTGCAGTTAACTCAACTTTACTAACAATCAACTCAGGAGACTATATCTTCTACACAGACTGGGCTTGGACATCATTTGTGGTATTTTCCATAGCTAATACTCTAATGGTAGTGGTTGGAGCTGTTTACTATATCACGTTTACAGGTGTTCCTGGCACAGGCGCATATTATGGCCTGATTATGCAAGTCTATACTTGGGTCGCTAAAGTTGCATGGTTT---GCACTTGGCTATCCTGTGGATTTCATTGTTCATCCAATGTGGATTCCATCTTGTATGCTATTGGACTTGGCGTATTGGGCTACAAAGAAGAATAAGCACTCGCTGATATTCTTTGGTGGAGTTTTAGTCGGAATGTCAATGCCATTATTCAACATGGTTCAGTTGATGATGGTTGCGGATCCGCTCGAAACTGCATTCAAGTATCCAAGACCAACATTGCCTCCATACATGACGCCGATAGAACCGCAGGTAGGTAAGTTCTACAATAGCCCAGTAGCTCTGGGAGCGGGAGCTGGATCTGTCCTGTCGGTGACGTTTGCAGCATTAGGTTGTAAGCTTAATACT
>GU364164        591 bp          dna
TGTACTCACTACTTATTCATAGTAGTAGTCGCAGTCAATTCAACTCTGCTAACAATTAACGCAGGAGACTACATCTTCTATACTGATTGGGCCTGGACATCGTTTGTAGTATTCTCAATATCTCAAACTTTGATGCTTGCAGTAGGTGCATCGTATTATCTGACATTTACTGGAGTACCAGGAACCGCAACGTATTATGCACTAATTATGACAGTCTACACTTGGATTGCCAAAGGTGCATGGTTC---GCATTAGGTTACCCATACGACTTCATCGTAACACCAGTTTGGCTGCCATCAGCAATGCTGTTGGATTTGGCGTACTGGGCAACAAAGAAGAATAAGCACTCTCTGATACTGTTCGGCGGAGTCTTAGTTGGAATGTCATTACCACTATTCAACATGGTCAATTTGATCACAGTGGCTGATCCACTAGAGACTGCATTCAAGTATCCAAGACCGACGTTACCACCCTATATGACCCCGATAGAACCGCAGGTAGGTAAATTCTACAACAGCCCAGTTGCACTTGGTGCAGGTGCTGGTGCAGTACTAGCTTGTACATTTGCGGCTCTAGGTTGTAAACTTACAACT
>GU386336        591 bp          dna
TGTACACACTACTTATTCATAGTAGTAGTTGCAGTTAACTCTACATTGTTAACAATTAATGCAGGTGACTATATCTTCTACACAGACTGGGCTTGGACTTCGTACACGGTATTTTCAATATCGCAAACGTTGATGCTAATTGTAGGTGCTACATACTATCTTACATTTACAGGCGTTCCAGGCACAGCGACGTACCACGCTCTAATTATGACAGTATACACATGGATAGCAAAAGGTGCATGGTTT---GCACTTGGTTATCCGTATGACTTCATTGTAACTCCAGTTTGGCTTCCATCAGCAATGCTGTTGGACTTGGTCTACTGGGCAACAAAGAAGAACAAGCACTCCTTGATACTGTTTGGCGGCGTACTGGTAGGAATGTCAATACCATTATTCAATATGGTAAACCTGATAACAGTAGCAGACCCACTAGAAACGGCATTCAAATATCCAAGACTAACATTGCCACCATACATGACACCGATAGAACCGCAAGTAGGCAAATTCTATAACAGCCCAGTTGCGCTAGGTGCAGGTGCAGGTGCAGTATTGGCATGTACATTTGCAGCTTTAGGTTGTAAATTGAACACT
>GU811265        591 bp          dna
TGTACTCATTACTTATTCATAGTAGTGGTTGCAGTAAACTCGACCCTGTTAACAATTAACGCAGGAGATTATATCTTCTATACTGATTGGGCCTGGACATCATTTACGGTATTCTCTATATCGCAAACTTTGATGCTTGTAGTAGGTGCAACATATTACCTAACATTTACAGGCGTTCCGGGAACAGCTACGTATTACGGGTTAATTATGACAGTGTATACGTGGGTAGCAAAAGGCGCATGGTTC---GCATTAGGTTATCCATATGACTTCATTGTTACACCAGTATGGTTACCTTCAGCAATGCTGTTGGACTTAGCGTATTGGGCAACAAAGCGAAACAAGCACTCGTTGATTCTATTCGGCGGTGTGTTAGTTGGAATGTCATTGCCACTGTTTAACATGGTCAATTTGATCACGGTCGCAGACCCACTAGAAACGGCATTCAAATATCCAAGACTAACATTGCCACCATACATGACACCGATTGAACCGCAAGTAGGTAAGTTCTACAACAGCCCAGTTGCGTTGGGTGCAGGTGCTGGTGCAGTATTGTCAGTCACTATGGCTGCATTGGGTGTTAAACTTAACACT
>GU811274        591 bp          dna
TGTACCCACTACTTGTTCATAGTAGTAGTTGCAGTTAACTCTACACTGTTAACAATTAACGCAGGAGATTACATCTTCTATACTGACTGGGCCTGGACTTCGTTTACGGTATTCTCTATATCGCAAACATTGATGCTTGTAGTAGGTGCAACATATTACCTAACATTTACAGGCGTTCCAGGCACAGCGACGTACTACGCTCTAATTATGACAGTATACACATGGATAGCAAAAGGTGCATGGTTT---GCACTCGGATATCCATATGACTTCATTGTGACTCCAGTTTGGCTACCTTCAGCAATGCTGTTGGACTTGGTTTACTGGGCAACAAAGAAGAACAAGCACTCCTTGATACTGTTTGGCGGCGTACTGGTAGGAATGTCATTACCATTGTTTAACATGGTAAACCTGATAACAGTAGCAGACCCACTAGAAACGGCATTCAAATATCCAAGACCAACATTGCCACCATATATGACACCAATTGAACCGCAAGTCGGCAAATTCTATAACAGCCCAGTTGCTCTTGGTGCAGGTGCAGGTGCAGTATTGGCATGTACGTTTGCAGCTTTAGGTTGTAAATTAAACACT
>GU811277        591 bp          dna
TGTACACACTACTTATTCATAGTAGTAGTTGCAGTTAACTCAACTCTGTTAACAATTAATGCAGGAGACTACATCTTCTACACTGACTGGGCTTGGACTTCGTACACGGTATTTTCAATATCGCAAACGTTGATGCTAATTGTAGGTGCTACGTATTACCTAACATTTACTGGCGTTCCAGGCACAGCAACGTACTACGCTCTAATTATGACAGTATACACATGGATAGCAAAAGGCGCATGGTTT---TCGCTAGGATATCCATATGACTTCATTGTAACTCCAGTTTGGCTTCCATCAGCAATGCTGTTGGACTTGGTCTATTGGGCAACAAAGAAGAACAAGCACTCCTTGATACTGTTTGGCGGCGTACTAGTAGGAATGTCATTACCGTTGTTCAATATGGTAAACCTGATAACAGTAGCAGACCCACTAGAAACGGCATTCAAATATCCAAGACCCACATTGCCACCATACATGACGCCGATAGAACCTCAAGTTGGCAAGTTCTATAACAGCCCAGTAGCGTTAGGTGCAGGTGCAGGTGCAGTATTGGCATGTACGTTTGCAGCATTAGGTTGTAAACTCAACACT
>GU811279        591 bp          dna
TGTACTCACTACTTATTCATAGTAGTAGTTGCAGTTAACTCAACACTGTTAACAATTAACGCAGGAGACTACATTTTCTATACTGACTGGGCTTGGACATCGTTTACGGTATTTTCAATATCTCAAACGTTGATGCTTGTAGTAGGTGCAGTATATTATCTGACATTTACAGGTGTTCCAGGAACAGCGACGTATTACGCCCTCATAATGACAGTATACACATGGATAGCAAAAGGTGCATGGTTT---GCACTTGGATATCCATATGACTTCATTGTAACACCAGTATGGTTACCATCAGCAATGTTACTTGATTTGGCCTATTGGGCTACAAAGAAGAACAAACATTCGTTGATACTGTTTGGCGGAGTACTTGTAGGAATGTCGTTACCGATGTTTAACATGATAAATCTCATAACAGTGGCAGACCCACTAGAAACGGCCTTCAAATATCCAAGACCAACATTACCACCATACATGACGCCGATAGAACCGCAGGTAGGGAAGTTCTATAACAGTCCTGTTGCCTTAGGTGCTGGTGCTGGTTCCGTATTGGGAGTAACGTTTACGGCCCTTGGTTGTAAACTAAACACC
>GU811281        591 bp          dna
TGTACACACTACTTGTCCATAGTAGTCGTGGCAGTTAACTCTACATTGTTAACAATTAACGCAGGAGATTACATCTTCTATACTGACTGGGCCTGGACTTCGTTTACGGTATTCTCTATATCGCAAACATTGATGCTTGTAGTAGGTGCAACATATTACCTAACATTTACAGGTGTTCCAGGTACAGCGACGTACTACGCTCTAATTATGACAGTATACACATGGGTAGCAAAAGGAGCATGGTTT---GCACTTGGATATCCATATGACTTTATTGTTACTCCAGTATGGTTACCATCAGCAATGCTGTTGGACTTGGCGTATTGGGCAACAAAGAGAAACAAACATTCTCTGATACTGTTTGGCGGAGTACTGGTAGGAATGTCTTTACCATTGTTCAACATGGTAAACCTGATAACAGTAGCAGACCCACTTGAGACGGCATTCAAATATCCAAGACCAACATTGCCACCATACATGACACCGATAGAACCGCAAGTAGGCAAATTCTATAACAGTCCGGTTGCGCTTGGTGCAGGTGCTGGTTCAGTCTTGGCAGTTACGTTTACGGCACTGGGTGCTAAACTCAATACG
>GU811287        591 bp          dna
ACAACGCACTATCTGTTCATAGTCGTAGTTGCCGTAAATAGTACATTACTGACAATCAATGCGGGAGATTACATATTCTACACGGACTGGGCCTGGACATCGTTTGTAGTATTTTCCATCTCACAGTCTACTATGCTTGTCGTAGGAGCAATTTACTACATGCTTTTCACAGGGGTTCCAGGAACTGCAACCTATTATGCAACCATAATGACAATATACACCTGGGTGGCCAAAGGTGCATGGTTT---GCTTTAGGATACCCATATGACTTCATAGCTGTCCCAGTATGGATACCCTCGGCGATGTTGTTAGATCTTACGTACTGGGCCACTAGACGCAACAAACACGCTGCAATTATCATCGGTGGAACTTTGGTGGGTTTGTCGCTGCCTCTGTTCAACATGGTAAACTTGCTTTTAGTCAGAGATCCTCTTGAGATGGCATTTAAGTATCCAAGACCGACATTGCCTCCATACATGACTCCCATTGAACCTCAGGTCGGAAAGTTCTACAATAGTCCTGTTGCCTTGGGGTCAGGATCGGCAGCTGTGCTAAGCGTGCCGATTGCAGCATTGGGTGCCAAGCTGAACACG
>GU811301        591 bp          dna
TGTACCCACTACTTATTCATTGTAGTAGTTGCGGTAAACTCAGCGCTGTTAACAATTAACGCAGGTGACTACATTTTCTACACTGATTGGGCCTGGACATCGTTTGTAGTATTCTCTATATCACAAACATTGATGTTAACTGTCGGAGCTTGTTATTATCTAACATTCACTGGCGTACCAGGAACAGCTACGTATTATGCCTTGATTATGACAGTATACACGTGGATTGCAAAGGGTGCATGGTTT---GCACTAGGATATCCATATGACTTCATTGTAACACCAGTTTGGTTACCATCAGCAATGCTGTTGGATTTGGCTTATTGGGCTACAAAGAGAAACAAGCACTCGTTGATACTGTTTGGCGGAGTACTAGTAGGAATGTCATTGCCATTGTTCAACATGGTAAACCTGATAACAGTAGCAGACCCACTAGAAACGGCATTCAAATATCCAAGACCAACATTGCCACCATACATGACACCAATAGAACCGCAGGTCGGAAAATTCTATAACAGTCCGGTCGCGCTAGGTGCAGGTGCTGGTGCAGTTTTGTCCGTAACGTTTGCAGCGTTAGGTTGTAAGCTAACAACT
>GU811313        591 bp          dna
TGTACTCATTACTTATTCATAGTAGTGGTAGCAGTCAATTCAACTCTGCTTACAATTAATGCAGGTGACTATATCTTCTACACAGATTGGGCTTGGACATCCTTTGTAGTATTTTCCATCTCACAAACTTTGATGCTTGTGGTAGGTGCAACATATTACCTAACATTTACAGGAGTTCCAGGTACCGCAACGTATTACGCGTTGATCATGACAGTGTATACATGGGTAGCAAAAGGTGCATGGTTT---GCACTAGGATATCCATATGACTTCATTGTAACACCAGTATGGATTCCATCAGCAATGCTGTTGGACTTGGCATATTGGGCTACAAAGAGGAACAAACACTCTCTGATATTGTTCGGTGGTGTATTGGCTGGAATGTCATTACCATTGTTCAACATGGTAAACCTGATTACAGTAGCGGATCCATTGGAAACTGCATTCAAGTATCCAAGACCTACGTTGCCACCATACATGACACCGATAGAACCGCAGGTAGGAAAGTTCTATAATAGCCCAGTTGCGCTTGGCGCAGGAGCTGGAGCTGTGTTGTCTGTAACGTTTACGGCGTTAGGATGTAAACTGACTACG
>GU811338        591 bp          dna
TGTACACACTACTTATTCATAGTAGTTGTTGCAGTTAACTCAACTCTGTTAACAATTAATGCAGGAGACTACATCTTCTACACTGACTGGGCTTGGACTTCGTACACGGTATTTTCAATATCGCAAACGTTGATGCTAATTGTAGGTGCTACATATTACCTAACATTTACTGGCGTTCCAGGCACAGCAACGTACTACGCTCTAATTATGACAGTATACACATGGATAGCAAAAGGCGCATGGTTT---TCGCTAGGATATCCATATGACTTCATTGTAACTCCAGTTTGGCTTCCGTCAGCAATGCTGTTGGACTTGGTATACTGGGCAACAAAGAAGAACAAGCACTCCTTGATACTGTTTGGCGGCGTACTGGTAGGAATGTCTTTACCATTATTCAACATGGTAAACCTGATAACAGTAGCAGACCCACTAGAAACGGCATTCAAATATCCAAGACCAACATTGCCACCATATATGACACCGATAGAACCCCAAGTTGGTAAGTTCTATAACAGCCCCGTAGCACTCGGAGCTGGTGCAAGTGCAGTATTGGGATGTACGTTTGCAGCATTAGGTTGTAAACTAAACACT
>GU811346        591 bp          dna
TGTACTCATTACTTATTCATAGTAGTGGTTGCAGTAAATTCTACTCTGCTTACAATTAATGCAGGAGATTACATCTTCTATACCGATTGGGCCTGGACATCGTTTGTAGTATTTTCAATTTCACAAACGCTAATGCTCACAGTAGGTGCAGTATATTATCTGACCTTTACGGGTGTTCCGGGAACCGCGACGTATTATGCATTAATTATGACAGTATACACGTGGATAGCTAAAGGTGCTTGGTTT---GCACTTGGATATCCATACGACTTCATAGTGACTCCAGTTTGGCTTCCATCTGCAATGCTTTTGGATTTGGCATACTGGGCAACAAAGAGAAACAAGCACTCGCTGATACTGTTTGGTGGAGTACTAGTTGGAATGTCTTTACCATTGTTCAACATGGTAAATCTGATTACAGTGGCAGATCCGCTAGAAACTGCATTCAAATATCCAAGGCCAACGTTGCCTCCATACATGACACCGGTAGAACCCCAGGTGGGTAAGTTCTACAACAGTCCAGTAGCGCTAGGCGCAGGTGCTGGTGCGGTGCTGTCGGTAACGTTCGCAGCGTTAGGATGTAAACTAACTACG
>GU811360        591 bp          dna
TGTACACACTACTTATTCATAGTAGTCGTTGCAGTAAATTCGACTCTGCTAACAATTAATGCAGGAGATTATATCTTCTATACTGACTGGGCTTGGACTTCGTTTGTAGTATTCTCAATATCACAGACGTTAATGCTTACTGTAGGTGCAGTGTATTATCTGACATTTACGGGAGTACCGGGAACGGCTACGTATTATGCGTTGATTATGACAGTCTACACATGGATAGCTAAGGGTGCATGGTTT---GCATTAGGATATCCTTACGACTTTATCGTGACCCCAGTTTGGTTGCCATCAGCAATGTTGCTTGATTTGGCATATTGGGCTACAAAGAGAAACAAGCACTCACTGATACCGTTTGGTGGAGTACTAGTTGGAATGTCATTGCCACTGTTTAACATGGTAAACCTGATTACAGTAGCAGACCCGCTAGAAACTGCATTCAAATATCCAAGACCGACGTTGCCTCCATACATGACGCCAATCGAACCGCAAGTTGGAAAGTTCTATAACAGTCCAGTTGCGTTAGGTGCAGGTGCAGGTGCAGTCCTGTCGGTAACGTTCGCAGCGTTAGGCTGTAAGCTTACCACG
>GU811441        591 bp          dna
TGTACCCATTACTTGTTCATAGTAGTGGTTGCAGTTAACTCAACCTTGTTAACAATTAACGCAGGAGACTACATCTTCTACACAGATTGGGCCTGGACATCATTTACGGTATTCTCTATATCGCAAACTTTGATGCTTACTGTTGGTGCAGTATATTATCTGACATTTACAGGAGTTCCAGGAACAGCTACGTACTATGGCTTAATTATGACAGTATACACATGGGTAGCAAAAGGTGCATGGTTT---GCACTCGGATATCCATATGACTTCATTGTTACACCAATATGGTTACCATCAGCAATGCTTTTGGATTTGGCATATTGGGCAACAAAGAGAAACAAGCACTCTTTGATACTGTTTGGCGGAGTACTGGTAGGAATGTCTTTGCCATTGTTCAACATGGTAAACTTGATCACAGTCGCAGACCCACTTGAAACGGCATTCAAATATCCAAGACCAACATTGCCACCATACATGACACCTATAGAACCGCAAGTAGGCAAATTCTATAACAGCCCAGTTGCGCTGGGTGCAGGTGCTGGTGCAGTACTGTCTGTAACGTTTGCAGCATTAGGTTGTAAGCTAACAACT
>GU811607        591 bp          dna
TGTACACACTACTTGTTCATAGTAGTAGTTGCAGTTAACTCAACACTGTCAACAATTAATGCAGGAGACTACATCTTCTACACTGACTGGGCTTGGACTTCGTACACGGTATTCTCAATATCGCAAACGTTGATGCTCTTAGTAGGTGCAACATATTATCTTACATTTACTGGCGTTCCAGGCACAGCAACGTACTACGCTCTAATTATGACAGTATACACATGGATAGCAAAAGCCGCATGGTTT---TCACTCGGTTATCCATATGACTTCATTGTAACTCCAGTTTGGTTGCCATCAGCAATGCTGTTGGACTTAGTTTACTGGGCAACAAAGAAGAACAAGCACTCCTTGATACTGTTTGGCGGCGTACTGGTAGGAATGTCATTACCATTGTTCAACATGGTAAACCTGATAACAGTAGCAGACCCGCTTGAAACGGCATTCAAGTATCCAAGACCAACATTGCCACCATACATGACACCGATAGAACCGCAGGTAGGTAAGTTCTATAACAGCCCAGTTGCTCTCGGTGCAGGTGCAGGTGCAGTATTGGGATGTACATTTGCAGCGTTAGGTTGTAAACTTAATACT
>GU931374        591 bp          dna
ACAACGCATTATCTGTTCATAGTTGTCGTAGCTGTCAATAGTACGCTTCTGACTATTAATGCTGGAGACTACATATTCTACACTGATTGGGCATGGACATCATTTGTCGTCTTCTCAATATCGCAATCGACGATGCTTGTTGTGGGTGCGATCTATTACATGTTGTTTACAGGGGTGCCAGGGACAGCAACCTATTATGCCACTATCATGACTATTTACACTTGGGTTGCAAAGGGGGCTTGGTTT---GCTCTTGGATATCCATATGACTTCATTACTGTACCTGTATGGATACCATCTGCAATGTTGCTGGACCTGTCGTACTGGGCAACAAGAAGAAATAAACATGCGGCGATACTGATAGGAGGAACGTTAGTTGGACTCTCGCTGCCACTGTTTAACATGATCAACCTATTGACTATAAGAGACCCATTAGAAATGGCATTCAAGTATCCACGGCCAACACTGCCTCCATACATGACCCCCATTGAACCACAGGTCGGCAAATTCTACAACAGTCCGGTAGCCTTGGGAGCTGGCGCGGGAGCAGTGCTATCTGTGCCAATAGCAGCATTAGGTGCTAAACTCAACACA
>GU988769        591 bp          dna
TGTACACACTACTTGTTCATAGTAGTAGTTGCAGTTAACTCAACACTGTTAACAATTAACGCAGGTGACTACATCTTCTACACTGACTGGGCTTGGACTTCGTACACGGTATTTTCAATATCTCAAACGTTGATGCTTATCGTAGGTGCTACATACTACCTTACGTTTACAGGCGTTCCGGGCACAGCAACATATTACGGCCTCATTATGACAGTATATACTTGGGTAGCCAAAGCCGCATGGTTT---TCACTCGGATATCCGTATGACTTCATTGTAACTCCAGTTTGGCTACCATCAGCAATGCTGTTGGACTTAGTTTACTGGGCAACAAAGAAAAACAAGCACAGCTTGATACTGTTTGGAGGTGTACTAGTAGGAATGTCTTTACCATTGTTCAACATGGTAAACCTGATAACAGTTGCAGACCCACTAGAAACGGCATTCAAATATCCAAGACCAACATTGCCACCATATATGACACCAATCGAACCGCAAGTAGGTAAGTTCTATAACAGCCCAGTTGCCTTAGGTGCTGGTGCAGGTTCTGTATTGGGAGTAACGTTTGCAGCGCTTGGTTGTAAGCTAAATACC
>GU988789        591 bp          dna
TGTACACACTACTTATTCATAGTAGTGGTTGCAGTTAACTCTACATTGTTAACAATTAATGCAGGAGACTATATCTTCTACACTGACTGGGCTTGGACTTCGTACACGGTATTTTCAATATCGCAAACGTTGATGCTTATCGTAGGTGCAACATATTACCTAACGTTTACAGGCGTTCCAGGCACAGCTACGTACTACGGTCTGATTATGACAGTATACACATGGGTAGCGAAAGCAGCATGGTTT---TCACTAGGATACCCATATGACTTCATTGTAACTCCAGTTTGGCTACCATCAGCAATGCTGTTGGACTTGGTTTACTGGGCAACAAAGAAGAACAAGCACTCCTTGATACTGTTCGGCGGCGTAATTGTAGGAATGTCATTACCATTGTTCAACATGGTAAACCTGATGACAGTAGCAGACCCACTTGAAACGGCATTCAAATATCCAAGACCAACATTGCCACCATACATGACACCGATAGAACCGCAAGTAGGCAAGTTCTATAACAGCCCAGTTGCTCTCGGTGCAGGTGCAGGTGCAGTATTGGGATGTACATTTGCAGCATTAGGTTGTAAATTGAATACT
>GU988801        591 bp          dna
ACAACGCACTATTTGTTCATAGTAGTGGTTGCTGTCAATAGCACACTGCTAACCATCAACGCAGGAGACTATATCTTCTACACAGACTGGATGTGGACCTCCTTCGTAGTATTCTCGGTCTCGCAGTCGACGATGCTTACGGTGGGCGCGATATACTACATGCTCTTCACAGGAGTACCTGGAACGGCCACATACTACGCCACAATCATGACAATCTACACATGGGTCGCAAAGGGCGCATGGTTC---GCACTGGGCTATCCGTACGACTTCATTGTAGTTCCTGTCTGGATACCTTCGGCAATGCTGTTGGACCTATCCTACTGGGCTACAAGGCGGAACAAGCACGCTGCAATCATCATCGGGGGAACACTGGTTGGCCTATCATTCCCGCTGTTTAACATGGTCAACCTGCTGCTCGTCAAGGACCCGCTAACAACGGCGTTCAAATATCCTAGACCGACACTGCCTGCGTACATGACTCCGATCGAACCTCAGGTAGGCAAGTTCTACAACAGTCCTGTCGCCTTGGGTTCTGGTGCAGGAGCAGTGCTGACGGTTCCGATGGCTGCGTTGGGCGCAAAACTTAACACG
>GU988820        591 bp          dna
TGTACCCACTACTTATTCATAGTAGTAGTTGCAGTTAACTCAACACTGTTAACAATTAACGCAGGTGACTACATCTTCTACACTGACTGGGCTTGGACTTCGTACACGGTATTTTCAATATCTCAAACGTTGATGCTTATCGTAGGTGCTACATACTACCTTACGTTTACAGGCGTTCCAGGCACAGCAACATATTACGGCCTCATTATGACAGTATATACTTGGGTAGCCAAAGCCGCATGGTTT---TCACTCGGATATCCGTATGACTTCATTGTAACTCCAGTTTGGTTACCATCAGCAATGCTGTTGGATTTAGTTTACTGGGCAACAAAGAAGAACAAACACTCTTTGATACTGTTTGGAGGTGTACTAGTAGGAATGTCTTTACCATTATTCAACATGGTAAACCTGATAACAGTAGCAGACCCACTAGAAACGGCATTCAAATATCCAAGACCAACATTGCCACCATACATGACACCAATCGAACCGCAAGTAGGTAAGTTCTATAACAGCCCAGTTGCTCTTGGTGCAGGTGCAGGTGCAGTATTGGGATGTACATTTGCAGCATTAGGTTGTAAATTGAACACT
>GU988821        591 bp          dna
TGTACCCGCTACTTATTCATAGTAGTAGTTGCAGTTAACTCAACACTGTTAACAATTAACGCAGGTGACTACATCTTCTACGCTGACTGGGCTTGGACTTCATACACGGTATTCTCAATATCGCAAACGTTAATGCTTATTGTAGGTGCAACATACTACCTTACATTTACGGGTGTTCCAGGCACAGCAACGTACTACGGTCTGATTATGACAGTATACACATGGGTAGCAAAAGCCGCATGGTTT---TCGTTAGGTTATCCATATGACTTCATTGTAACTCCAATTTGGCTACCATCAGCAATGCTGTTGGACTTGGTTTATTGGGCAACAAAGAAGAACAAGCACTCCTTGATACTGTTCGGCGGTGTACTAGTAGGAATGTCACTACCACTGTTCAACATGGTAAACCTGATAACAGTCGCAGACCCACTAGAAACGGCATTCAAATATCCAAGACCAACATTGCCACCATATATGACACCAATCGAACCGCAAGTAGGTAAGTTCTATAACAGCCCAGTTGCTCTCGGTGCAGGTGCAGGTGCAGTATTGGCATGTACTTTTGCAGCCTTAGGTTGTAAACTGAACACT
>GU988841        591 bp          dna
TGTACTCACTACTTGTTTATTGTAGTGGTAGCAGTTAATTCGACCCTCTTAACCATCAATACAGGAGATTACATCTTCTATACTGACTGGGCCTGGACATCGTATACAGTATTTTCAATTGGAAATATTCTTATGATTGCTGTAGGTGCTTCATATTACCTAACATTTACAGGCGTCCCAGGAACAGCATCGTATTATGGATTGATTATGACAGTGTATACATGGGTAGCAAAGGGTGCGTGGTTT---GCACTAGGATATCCATACGACTTCATTGTAACGCCGGTTTGGGCTCCATCATGCTTCTTGTTGGATCTCGCGTATTGGGCTACAAAGAGGAACAAACACTCATTGATTCTAATGGGCGGTGTTCTTATTGGAATGTCATTCCCACTGTTTAACATGATCAACTTGTTGACGGTCGCAGACCCACTAGAAACGGCATTCAAATATCCAAGACCGACACTACCACCATACATGGCACCAATTGAACCGCAAGTAGGAAAGTTCTATAACAGTCCTGTTGCGCTTGGGGCAGGTGCAGGTTCAGTCCTGGCAGTAACGTTCACAGCATTAGGTTGTAAACTTAATACA
>GU988844        591 bp          dna
TGTACTCACTACTTATTCATAGTAGTAGTTGCAGTTAACTCAACACTGTTAACAATTAACGCAGGTGACTACATTTTCTACACTGACTGGGCTTGGACTTCGTACACGGTATTCTCAATATCTCAAACGTTGATGCTTGTTGTAGGTGCAACATACTACCTAACATTTACAGGTGTTCCAGGCACAGCAACGTATTACGGCCTGATTATGACAGTTTACACATGGGTGGCAAAAGGTGCATGGTTT---GCACTTGGTTACCCATATGACTTCATTGTAACTCCAATTTGGTTACCATCAGCAATGTTGCTTGACTTGGTCTATTGGGCTACAAAGAAGAACAAACACTCCTTGATTCTGTTCGGCGGAGTACTTGTAGGAATGTCATTACCATTGTTCAACATGATAAATCTGATAACAGTGGCAGACCCACTAGAAACGGCATTCAAATATCCAAGACCAACATTGCCACCATACATGACACCGATCGAACCGCAAGTAGGTAAGTTCTATAACAGTCCAGTAGCTCTCGGTGCTGGTGCAGGTGCTGTATTGGGATGTACATTTGCAGCCCTAGGTTGTAAGCTGAATACT
>HE598573        591 bp          dna
TGTACTCACTACTTGTTTATAGTAGTGGTAGCAGTCAACTCTACATTGTTGACCATCAATGCCGGAGACTACATATTCTATACTGACTGGGCGTGGACTTCATTTGTGGTATTTTCAGTATCGCAAACACTCATGCTTGCTGTCGGTGCCGCGTACTACCTTACATTCACTGGAGTACCAGGAACTGCAACTTACTATGCACTGATAATGACGGTGTATACATGGATTGCAAAAGGAGCGTGGTTC---TCGTTAGGATATCCATATAGCTTCATAGTTGTACCAGTTTGGATTCCATCGGCCATGCTGATGGACTTGGTATATTGGGCAACAAAGAAGAACAAACACTCTCTCATTCTAATGGGTGGTGTACTCTGTGGAATGTCTCTGCCAATGTTCAACATGATAAATCTCATAACGATAGACGATCCGCTAGAGACTGCATTCAAATACCCAAGAACTACATTGCCCCCATACATGACTCCAATAGAACCCCAAGTTGGAAAGTTCTATGATAGTCCGGTCGCGCTAGGTGCGGGTGCCGGAGCTGCCCTGTCAGTTACAATGACCGCATTAGGTTGTAAATTGACAACG
>HE598576        591 bp          dna
TGTACTCACTACTTATTCATGGTAGTGGTAGCAGTCAACTCGACCCTGTTGGTAATCAACGCAGGAGACTACATATTCTACACTGATTGGGCATGGACATCATATGTGATATTTACACTATCACAATCATTGATGCTCGCAGTCGGTGCTGCATATTACCTAACGTTCACTGGTGTTCCAGGAACGGCAACATACTATGCACTGATAATGACAGTGTATACGTGGGTTGCAAAAGGTGCGTGGTTC---TCCTTAGGATATCCATACAGCTTCATCGTTGTTCCGATATGGATTCCATCTGCGATATTGATGGATCTTGCATATTGGGCAACAAAGAGAAACAAACACTCTTTGATCCTTATAGGCGGTGTACTCTGTGGAATGTCCATGTCGTTGTTCAACATGATCAATCTAATCACAATAGATGATCCTCTAGAGACTGCTTTCAAATATCCAAGAACCACATTGCCTCCATACATGACACCAATAGAACCGCAAGTCGGAAAGTTCTATGATAGTCCCGTCGCTCTGGGTGCAGGCGCTGGTGCAGTATTAACGGTAACAATGACTGCGCTAGGATGCAAACTAACAACA
>HE598612        591 bp          dna
TGTACACACTACTTGTTTATAGTAGTGGTAGCAGTCAACTCTACCTTGTTGACCATCAATGCCGGAGACTACATATTCTATACTGACTGGGCGTGGACCTCATTTGTGATATTCTCATTATCACAGACACTCATGCTCGCAGTAGGTGCAGCGTACTACCTCACATTCACTGGAGTTCCTGGAACTGCAACTTACTATGCACTGATAATGACGGTGTATACTTGGATTGCAAAAGGAGCGTGGTTC---TCACTAGGATATCCATATAGCTTTATAGTTGTACCAGTTTGGATTCCATCTGCGATGTTGATGGATTTAGTTTATTGGGCAACAAAGAAGAACAAGCACTCTCTCATTCTGATGGGCGGTGTGCTCTGTGGACTGTCTCTGCCATTGTTTAACATGGTCAACTTGCTTACGATAGCTGATCCGCTAGAGACTGCATTCAAATACCCAAGAACTACATTGCCTCCATACATGACTCCAATAGAACCCCAAGTCGGAAAGTTCTATGATAGTCCGGTCGCACTAGGTGCGGGTGTCGGTGCTGTCCTGTCAGTTACAATGACGGCATTAGGTTGTAAATTGACAACG
>HM055560        591 bp          dna
ACTACACACTATCTATTCATAGTTGTAGTTGCTGTAAATAGTACATTATTGACAATCAACGCAGGAGACTACATTTTCTATACAGATTGGGCATGGACATCATTCGTAGTATTCTCAATATCCCAATCAACAATGCTTGTAGTTGGTGCAATCTATTACATGCTCTTCACCGGTGTACCAGGGACTGCAACATATTATGCAACAATCATGACTATCTATACATGGGTAGCCAAAGGAGCTTGGTTT---GCATTAGGATATCCATACGACTTCGTGGTAACTCCAGTCTGGATACCTTCAGCAATGCTGTTAGATTTGACATATTGGGCAACAAGAAGGAATAAGCATGCTGCCATTATAATTGGCGGAACATTGGTAGGACTTTCATTGCCAATATTCAATATGATAAATCTACTGCTGGTCAGAGATCCTCTAGAGATGGCATTCAAGTATCCTCGTCCAACATTGCCTCCATACATGACACCAATTGAGCCTCAGGTCGGAAAGTTCTACAATAGTCCCGTGGCGCTAGGATCGGGAGCTGCGGCTGTGCTGAGCGTTCCAATCGCTGCATTGGGCGCAAAACTCAATACT
>HM113517        591 bp          dna
ACCACACACTATCTATTTATAGTTGTAGTAGCTGTGAACAGCACACTGCTGACAATAAATGCAGGAGACTATATTTTCTATACAGACTGGGCTTGGACGTCATTTGTAGTATTCTCGATTTCTCAATCGACTATGCTTGCAGTAGGGGCCATTTACTACATGCTCTTTACGGGAGTTCCAGGAACCGCAACATATTATGCCACTATTATGACAATCTACACATGGGTTGCAAAAGGTGCATGGTTT---GCGTTAGGATATCCATATGACTTTATCACAGTACCGGTATGGATACCTTCAGCAATGTTATTGGATCTTACGTACTGGGCTACGCGAAGGAACAAACATGCTGCCATACTTATTGGTGGAACATTAGTTGGACTTTCGCTTCCAATGTTCAACATGATAAATCTACTGTTGGTGAGGGATCCGCTGGAAGTAGCATTCAAATATCCTAGACCTACGCTACCGCCGTATATGACTCCTATTGAGCCTCAGGTCGGTAAGTTCTACAATAGCCCTGTAGCTTTGGGTGCAGGTGCTGGAGCTGTATTGACAGTGCCTATTGCTGCACTAGGTGCCAAACTAAATACT
>HM131566        591 bp          dna
TGTACTCACTACTTATTCATAGTAGTGGTAGCAGTCAACTCGACCTTGTTGACAATCAACGCAGGAGACTACATATTCTACACTGACTGGATGTGGACATCATATGTGATATTCACGTTATCACAATCACTGATGCTAGCAGTTGGTGCAGCTTACTATCTTACGTTCACTGGTGTTCCAGGAACAGCAACCTACTATGCATTGATAGTGACAGTGTATACATGGATTGCAAAGGGTGCGTGGTTC---TCCTTAGGATATCCATATAGCTTCATTGTTGTACCAATGTGGATTCCATCCGCGATATTGATGGACTTGGTATATTGGGCAACAAAGAAAAACAAACACCCTCTGATCTTAATGGGCGGTGTGCTGTGTGGCATGTCAATGTCGATGTTCAACATGATAAATCTATTGACTATAGATGATCCTCTAGAGACTGCTTTCAAATACCCAAGAACTACATTGCCTCCATACATGACTCCAATAGAGCCCCAAGTAGGCAAGTTCTATGATAGTCCTGTTGCATTGGGTGCGGGTGCTGGTGCAGTGCTAACCGTTACGATGACTGCATTGGGCTGTAAACTAACAACT
>HM131573        591 bp          dna
ACAACGCACTATCTGTTCATAGTGGTCGTTGCTGTCAACAGCACGCTGCTAACCATCAATGCAGGCGATTACATCTTCTACACGGACTGGGCATGGACCTCCTTCGTGGTGTTTTCGGTTTCACAATCGACAATGCTTGCGGTAGGAGCAATCTATTACATGCTTTTCACGGGAGTTCCGGGCACAGCCACATACTACGCAACCATCATGACCATATACACATGGGTAGCAAAGGGTGCCTGGTAT---GCGCTAGGCTATCCGATGGACTTCATAACGGTACCCATCTGGATTCCATCTGCAATGCTGTTGGACCTGACTTACTGGGCCACAAGAAGGAACAAGCACGCTGCTATTATCATAGGTGGAACGCTGGTAGGAATGTCCCTCCCGCTGTTCAACATGGTGAACCTCCTATTGATACACGATCCGCTGGATACGGCATTCAAGTATCCAAGACCTACACTACCTGCATACATGACGCCGATCGAACCGCAGGTAGGGAAGTTCTACAACAGTCCTGTTGCCCTTGGTTCGGGTGCAGGAGCAGTGCTGACAGTTCCGATAGCCGCGTTGGGTGCGAAGCTTAACACA
>HM131587        591 bp          dna
TGTACCCACTACTTGTTTATAGTAGTAGTAGCAGTCAACTCTACCTTGTTGACTATCAATGCCGGAGACTACATATTCTATACTGACTGGGCGTGGACATCATTTGTGGTATTCTCAGTATCACAGACACTCATGCTTGCAGTCGGTGCCGCGTACTACCTTACATTCACTGGAGTCCCAGGAACTGCAACATACTATGCACTGATAATGACAGTGTATACATGGATTGCAAAAGGAGCGTGGTTC---TCATTAGGATATCCATATAGCTTCATAGTTGTACCAGTTTGGATTCCATCTGCTATGTTGATGGATTTGGTATATTGGGCAACAAAGAAGAACAAACACTCACTCATTCTAATGGGCGGTGTGCTTTGTGGAATGTCTCTGCCATTGTTTAACATGGTCAACCTGATAACGATTGACGATCCGCTAGAGACTGCATTCGAATATCCAAGAACTACATTGCCTCCATACATGACTCCAATAGAACCCCAAGTTGGAAAGTTCTATGATAGTCCGGTCGCGCTAGGTGCCGGTGCCGGTGCTGTTCTGTCAGTTACGATGACAGCTTTAGGCTGCAAATTGACAACG
>HM131590        591 bp          dna
TGTACTCACTACTTATTCATAGTAGTAGTAGCAGTCAACTCGACCTTGTTGACAATCAACGCAGGAGACTACATATTCTACACCGATTGGATGTGGACATCATATGTGATATTCACACTATCGCAATCATTGATGCTCGCAGTTGGTGCTGCATACTATCTAACGTTCACTGGTGTTCCAGGAACAGCAACCTACTATGCACTGATAATGACAGTGTATACATGGATTGCAAAAGGTGCGTGGTTC---TCCTTAGGATATCCATATAGCTTCATCGTTGTACCAATGTGGATTCCATCTGCAATATTGATGGACTTGGTATATTGGGCAACAAAGAAAAACAAACACTCTTTGATCCTAATGGGTGGTGTGCTTTGTGGAATGTCAATGTCGATGTTCAACATGATCAACCTATTGACAATAGATGATCCTCTAGAGACTGCTTTCAAATACCCAAGAACTACATTACCTCCATACATGACTCCGATAGAACCACAAGTAGGAAAGTTCTATGATAGTCCTGTTGCATTGGGTGCGGGTGCTAGTGCGGTGTTAACTGTTACAATGACCGCATTAGGCTGCAAACTGACAACT
>HM131597        591 bp          dna
TGTACTCACTACTTGTTTATAGTAGTGGTAGCAGTCAACTCGACCTTGTTGACAATCAACGCAGGAGACTACATATTCTACACTGACTGGATGTGGACATCATATGTGATATTTACTCTATCACAATCATTGATGCTAGCTGTTGGTGCGGCATACTACCTTACGTTCACTGGAGTTCCAGGAACGGCAACCTACTATGCACTGATTATGACAGTGTATACATGGATCGCAAAAGGTGCCTGGTTC---TCCTTAGGATATCCATATAGCTTCATCGTTGTGCCAATGTGGATTCCGTCTGCAATATTGATGGATCTGGCATATTGGGCAACAAAGAAGAACAAGCACTCTTTGATCCTCATAGGCGGTGTACTGTGTGGAATGTCAATGTCTATGTTCAACATGATCAATCTATTGACAATAGATGATCCGTTGGCGACTGCTTTCAAATATCCAAGAACTACATTGCCACCATACATGACTCCAATAGAACCCCAAGTAGGCAAGTTCTATGATAGTCCGGTAGCGCTGGGTGCAGGTGCAGGTGCGGTCCTTACTGTAACAATGACTGCATTAGGATGCAAATTAACAACC
>HM345609        591 bp          dna
TGTACCCACTACTTATTCATAGTAGTAGTTGCGGTTAACTCGACTTTGTTAACAATTAATGCAGGAGACTATATCTTCTACACTGACTGGGCCTGGACATCGTTTGTAGTATTCTCAATATCTCAAACGTTAATGCTTGTAGTAGGTGCAGCATATTACCTAACATTTACAGGCGTTCCCGGAACAGCAACGTATTATGCGTTGATTATGACAGTATACACGTGGATTGCAAAAGGTGCATGGTTT---GCACTCGGATATCCATACGACTTCATTGTTACACCAGTATGGCTCCCATCAGCAATGTTGATGGACTTGGCTTATTGGGCAACAAAGAGAAACAAACACTCACTGATACTGTTCGGCGGTGTACTAGTAGGAATGTCTCTACCATTGTTCAACATGGTCAACTTGATTACGGTAGCTGACCCACTAGAAACGGCCTTCAAATATCCAAGACCAACATTACCACCATACATGACACCTATAGAACCTCAAGTAGGTAAATTCTATAACAGCCCAGTAGCACTGGGAGCAGGTGCTGGTGCAGTGTTGTCTGTAACTATGGCTGCGTTGGGATGTAAATTAACAACG
>HM346001        591 bp          dna
ACAACGCACTATCTATTCATAGTTGTAGTTGCCGTAAATAGTACATTGCTGACGATCAACGCGGGAGATTACATATTCTACACGGACTGGGCCTGGACATCATTTGTAGTATTTTCCATCTCACAATCTACTATGCTTGTCGTAGGGGCGATTTACTACATGCTTTTCACAGGAGTTCCAGGAACCGCAACCTATTATGCAACCATAATGACAATATACACCTGGGTGGCCAAAGGTGCATGGTTT---GCGTTAGGATATCCCTATGACTTTATAGCAGTCCCCGTATGGATACCCTCGGCGATGTTGTTAGATCTAACGTACTGGGCCACTAGACGCAACAAGCACGCTGCAATTATTATCGGTGGAACTTTGGTGGGTTTGTCGCTGCCTCTGTTCAACATGATAAACTTGCTTCTGATCAGAGATCCGCTTGAGATGGCATTCAAGTATCCAAGACCGACATTGCCTCCATACATGACTCCCATTGAACCTCAGGTCGGAAAGTTCTACAATAGTCCTGTTGCCTTGGGGTCGGGAGCGGGAGCTGTGCTGAGCGTGCCAATTGCGGCATTGGGTGCCAAACTGAACACG
>HM346030        591 bp          dna
[truncated: 453,740 more chars]
