# Supplementary material for: Predicting gene distribution in ammonia-oxidizing archaea using phylogenetic signals
Source: ISME Commun. 2025 May 23;5(1):ycaf087. doi: 10.1093/ismeco/ycaf087 (PMC12254950; doi:10.1093/ismeco/ycaf087)
Supplement: Tip_names_suppl_fig3_ycaf087 [file tip_names_suppl_fig3_ycaf087.zip › Tip_names_suppl_fig3.nds]

label	alves_name	full_name
2502545036		2502545036 Candidatus Nitrosopumilus sp. BD31
2510065023		2510065023 Candidatus Nitrososphaera gargensis Ga9-2
2518645576		2518645576 Candidatus Nitrosopumilus sp. AR2
2527291500		2527291500 Marine Group I thaumarchaeote SCGC AAA007-O23
2537561915		2537561915 Candidatus Nitrosoarchaeum limnia BG20
2548876507		2548876507 Nitrosopumilus sp. SJ
2579779048		2579779048 Thaumarchaeota archaeon MY2
2585427612		2585427612 Nitrososphaera viennensis EN76
2585427666		2585427666 Candidatus Nitrososphaera evergladensis SR1
2603880166		2603880166 Candidatus Nitrosofontus exaquare
2619619229		2619619229 Thaumarchaeota archaeon N4
2626541593		2626541593 Uncultured Thaumarcheaota bin 8 Ga0078905
2627853696		2627853696 Candidatus Nitrosopumilus sp. D3C
2627854092		2627854092 Candidatus Nitrosopumilus sp. NF5
2630968650		2630968650 Thaumarchaeota archaeon SAT1
2630968793		2630968793 Candidatus Nitrosopelagicus brevis CN25
2634166810		2634166810 AP Thaumarchaeota archaeon SCGC AC-337-E141384468216601
2639762712		2639762712 Marine Group I crenarchaeon SCGC AB-629-I23 - v2
2657244923		2657244923 Thaumarchaeota archaeon MY3
2663763551		2663763551 Thaumarchaeota archaeon SCGC AC-312_J09v2
2681813472		2681813472 putative Thaumarchaeota genus Nitrosopumilus sp.
2690315682		2690315682 Nitrosopumilus sp. Nsub
2698536741		2698536741 unclassified Thaumarchaeota bin19 Ga0137699
2706794823		2706794823 Marine archaeal group 1 JGI GoM_375m_188_E10
2757320681		2757320681 Candidatus Nitrosotalea devanaterra NDEV1
2757320762		2757320762 Candidatus Nitrosomarinus catalina SPOT01
2775506846		2775506846 Nitrosotalea sp. Nd2 NSIN
2775506851		2775506851 Nitrosotalea sp. CS NCS1
2775506854		2775506854 Nitrosotalea sp. SbT1
2786546490		2786546490 Thaumarchaeota archaeon NP142
2786546740		2786546740 Nitrosopumilales archaeon CG_4_9_14_0_8_um_filter_34_10
2788500263		2788500263 Candidatus Nitrosocaldus islandicus
AACY095819	NP-Gamma-2.1.3.1_OTU3	AACY095819 591 bp dna
AACY747844	NP-Delta-2.1.1_OTU3	AACY747844 591 bp dna
AB305370	NP-Alpha-2.2.2.1.1.3.1_OTU1	AB305370 591 bp dna
AB353463	NS-Delta-1.1.3_OTU3	AB353463 591 bp dna
AB353465	NS-Alpha-3.1.1.1_OTU3	AB353465 591 bp dna
AB353479	NS-Delta-2.1_OTU1	AB353479 591 bp dna
AB353484	NS-Delta-2.1_OTU7	AB353484 591 bp dna
AB353494	NS-Beta-1_OTU9	AB353494 591 bp dna
AB373240	NP-Gamma-2.1.3.2.3.1_OTU2	AB373240 591 bp dna
AB373243	NP-Gamma-1.Incertae_sedis_OTU1	AB373243 591 bp dna
AB373251	NP-Gamma-1.Incertae_sedis_OTU2	AB373251 591 bp dna
AB373287	NP-Gamma-2.1.3.2_OTU1	AB373287 591 bp dna
AB373341	NP-Delta-1.Incertae_sedis.2_OTU1	AB373341 591 bp dna
AB373358	NP-Gamma-2.1.3.2.3.1_OTU5	AB373358 591 bp dna
AB427054	NT-Alpha-1.1.2.1_OTU1	AB427054 591 bp dna
AB458226	NS-Beta-2.Incertae_sedis_OTU1	AB458226 591 bp dna
AB458227	NS-Beta-2.Incertae_sedis_OTU2	AB458227 591 bp dna
AB458229	NS-Beta-2.2_OTU1	AB458229 591 bp dna
AB465037	NS-Alpha-3.2.3.1.6.2_OTU1	AB465037 591 bp dna
AB542169	NS-Zeta-2_OTU1	AB542169 591 bp dna
AB545961	NS-Gamma-2.3.2.1_OTU3	AB545961 591 bp dna
AB583389	NP-Gamma-2.1.2_OTU3	AB583389 591 bp dna
AB583394	NP-Gamma-2.1.2_OTU4	AB583394 591 bp dna
AB583399	NP-Gamma-2.1.2_OTU2	AB583399 591 bp dna
AB583410	NP-Delta-1.1.2_OTU4	AB583410 591 bp dna
AB591998	NP-Alpha-2.2.2.1.2.1_OTU2	AB591998 591 bp dna
AB592000	NP-Gamma-2.1.3.1_OTU1	AB592000 591 bp dna
AB592040	NP-Alpha-2.2.2.1.2_OTU1	AB592040 591 bp dna
AB592100	NP-Gamma-2.1.3.1_OTU6	AB592100 591 bp dna
AB592126	NP-Epsilon-2.1_OTU1	AB592126 591 bp dna
AB592180	NP-Alpha-2.2.2.1.1.3.3_OTU1	AB592180 591 bp dna
AB622259	NS-Gamma-2.3.2.2_OTU6	AB622259 591 bp dna
AB625919	NT-Alpha-1.1.1.2_OTU3	AB625919 591 bp dna
AB625946	NS-Alpha-3.2.1.1.2_OTU1	AB625946 591 bp dna
AB645413	NS-Beta-2_OTU1	AB645413 591 bp dna
AB645427	NS-Gamma-1.1_OTU1	AB645427 591 bp dna
AB645445	NP-Gamma-2.1.3.2.3.Incertae_sedis.2_OTU1	AB645445 591 bp dna
AB649214	NC-Alpha_OTU1	AB649214 594 bp dna
AB649217	NP-Eta-1.2.2.1_OTU3	AB649217 591 bp dna
AB649219	NS-Alpha-3.2.1.1.1.1.2_OTU1	AB649219 591 bp dna
AB688020	NS-Delta-1.1.2.1_OTU12	AB688020 591 bp dna
AB703989	NP-Alpha-2.2.2.1.2_OTU2	AB703989 591 bp dna
AB703990	NP-Alpha-2.2.2.1.2_OTU3	AB703990 591 bp dna
AB703998	NP-Alpha-2.2.2.1.2.3_OTU1	AB703998 591 bp dna
AB704000	NP-Gamma-2.1.2_OTU1	AB704000 591 bp dna
AB827247	NP-Delta-1.1.1_OTU3	AB827247 591 bp dna
AB827250	NP-Theta-2.1.2_OTU3	AB827250 591 bp dna
AB827257	NP-Theta-2.2_OTU1	AB827257 591 bp dna
AB828780	NP-Epsilon-2.2_OTU4	AB828780 591 bp dna
AB828929	NS-Epsilon-1_OTU2	AB828929 591 bp dna
AB828950	NP-Gamma-2.1.3.2.3.1_OTU3	AB828950 591 bp dna
AB910280	NP-Eta-1.1.1.1_OTU1	AB910280 591 bp dna
AB918811	NS-Alpha-3.2.3.1.1_OTU6	AB918811 591 bp dna
AB918819	NS-Beta-2.1_OTU2	AB918819 591 bp dna
AB918892	NP-Eta-1.2.1_OTU9	AB918892 591 bp dna
AB918898	NP-Eta-1.2.1_OTU6	AB918898 591 bp dna
AB918914	NS-Delta-1.1.2.1_OTU4	AB918914 591 bp dna
AB936823	NP-Theta-2.2.2.1_OTU3	AB936823 591 bp dna
AFPU000001	NP-Gamma-2.2.5.1_OTU3	AFPU000001 591 bp dna
CM001158	NP-Gamma-2.2.5.1_OTU7	CM001158 591 bp dna
CP002408	NS-Alpha-3.2.4_OTU3	CP002408 591 bp dna
DP000238	NP-Gamma-1.1_OTU1	DP000238 591 bp dna
DQ148527	NP-Beta_OTU1	DQ148527 591 bp dna
DQ148530	NP-Delta-1.2_OTU13	DQ148530 591 bp dna
DQ148535	NP-Beta_OTU2	DQ148535 591 bp dna
DQ148539	NP-Beta_OTU3	DQ148539 591 bp dna
DQ148547	NP-Delta-2.3.1.2_OTU1	DQ148547 591 bp dna
DQ148548	NP-Beta_OTU4	DQ148548 591 bp dna
DQ148575	NP-Gamma-2.2.1.Incertae_sedis_OTU2	DQ148575 591 bp dna
DQ148578	NP-Gamma-2.2.Incertae_sedis.2_OTU1	DQ148578 591 bp dna
DQ148612	NP-Alpha-2.2.4_OTU1	DQ148612 591 bp dna
DQ148614	NP-Gamma-2.2_OTU3	DQ148614 591 bp dna
DQ148616	NP-Gamma-2.2.4.1_OTU10	DQ148616 591 bp dna
DQ148623	NP-Alpha-2.2.3.2_OTU1	DQ148623 591 bp dna
DQ148653	NP-Gamma-2.2.5.Incertae_sedis.1_OTU1	DQ148653 591 bp dna
DQ148655	NP-Gamma-2.2.5.1_OTU9	DQ148655 591 bp dna
DQ148702	NP-Zeta-1_OTU1	DQ148702 591 bp dna
DQ148748	NP-Alpha-2.2.2.1.1.3.2_OTU2	DQ148748 591 bp dna
DQ148759	NP-Epsilon-2.2_OTU10	DQ148759 591 bp dna
DQ148761	NP-Alpha-2.2.2.1.1_OTU1	DQ148761 591 bp dna
DQ148771	NP-Gamma-2.1.3.2.2.1_OTU5	DQ148771 591 bp dna
DQ148773	NP-Delta-1_OTU2	DQ148773 591 bp dna
DQ148778	NT-Alpha-1.1.1.1.2_OTU3	DQ148778 591 bp dna
DQ148780	NT-Alpha-1.1.1.1.1_OTU2	DQ148780 591 bp dna
DQ148796	NP-Gamma-2.2.Incertae_sedis.2_OTU2	DQ148796 591 bp dna
DQ148802	NP-Delta-2.3.1.1_OTU19	DQ148802 591 bp dna
DQ148805	NP-Theta-2.3_OTU11	DQ148805 591 bp dna
DQ148810	NP-Delta-1_OTU3	DQ148810 591 bp dna
DQ148813	NP-Delta-1.2_OTU14	DQ148813 591 bp dna
DQ148816	NS-Beta-1.1_OTU1	DQ148816 591 bp dna
DQ148840	NP-Epsilon-2_OTU1	DQ148840 591 bp dna
DQ148869	NS-Alpha-3.2.3.1.2_OTU1	DQ148869 591 bp dna
DQ148875	NS-Alpha-3.2.3.1.7_OTU7	DQ148875 591 bp dna
DQ148902	NS-Beta-1.2_OTU3	DQ148902 591 bp dna
DQ278502	NS-Epsilon-2.1_OTU3	DQ278502 591 bp dna
DQ278570	NP-Gamma-2.2.2.1_OTU2	DQ278570 591 bp dna
DQ304880	NS-Zeta-Incertae_sedis.2_OTU1	DQ304880 591 bp dna
DQ312283	NS-Gamma-2.2.1_OTU1	DQ312283 591 bp dna
DQ312287	NS-Beta-2.2_OTU3	DQ312287 591 bp dna
DQ312291	NS-Beta-2.2_OTU4	DQ312291 591 bp dna
DQ500964	NS-Gamma-2.2.1.Incertae_sedis.1_OTU1	DQ500964 591 bp dna
DQ500981	NS-Alpha-3.2_OTU1	DQ500981 591 bp dna
DQ500996	NS-Beta-1.Incertae_sedis_OTU1	DQ500996 591 bp dna
DQ501002	NP-Alpha-1_OTU1	DQ501002 591 bp dna
DQ501004	NS-Alpha-3.2.3.1.6.2_OTU2	DQ501004 591 bp dna
DQ501018	NP-Delta-2.3.2.2_OTU3	DQ501018 591 bp dna
DQ501025	NP-Gamma-1.2_OTU1	DQ501025 591 bp dna
DQ501044	NS-Alpha-3.1.1.3_OTU4	DQ501044 591 bp dna
DQ501046	NS-Alpha-3.2.3.Incertae_sedis.1_OTU1	DQ501046 591 bp dna
DQ501058	NS-Gamma-2.2.1.Incertae_sedis.2_OTU1	DQ501058 591 bp dna
DQ501061	NP-Gamma-2.2.1.Incertae_sedis_OTU1	DQ501061 591 bp dna
DQ501069	NP-Delta-2.2.Incertae_sedis_OTU2	DQ501069 591 bp dna
DQ501070	NP-Alpha-2.2.3.2_OTU2	DQ501070 591 bp dna
DQ501094	NS-Alpha-3.1.1.3_OTU1	DQ501094 591 bp dna
DQ501146	NP-Delta-2.3.1.2_OTU2	DQ501146 591 bp dna
DQ501167	NP-Alpha-1_OTU11	DQ501167 591 bp dna
DQ534701	NS-Gamma-2.2.3_OTU3	DQ534701 591 bp dna
DQ534856	NS-Alpha-3.2.3.1_OTU1	DQ534856 591 bp dna
DQ672639	NS-Alpha-3.2.3.2_OTU1	DQ672639 591 bp dna
DQ672640	NP-Eta-1.2.2.1_OTU4	DQ672640 591 bp dna
DQ672661	NS-Alpha-3.2.3.2_OTU6	DQ672661 591 bp dna
DQ672687	NS-Alpha-3.2.3_OTU3	DQ672687 591 bp dna
EF207211	NS-Alpha-3.2.3.1.Incertae_sedis_OTU1	EF207211 591 bp dna
EF207217	NS-Alpha-3.2.1.1.1_OTU1	EF207217 591 bp dna
EU025140	NP-Alpha-1_OTU7	EU025140 591 bp dna
EU025141	NP-Epsilon-2.1_OTU2	EU025141 591 bp dna
EU025142	NP-Alpha-2.2.4_OTU2	EU025142 591 bp dna
EU025146	NP-Alpha-2.2.4_OTU3	EU025146 591 bp dna
EU025180	NP-Delta-1_OTU12	EU025180 591 bp dna
EU025186	NP-Delta-2.3.2.3_OTU1	EU025186 591 bp dna
EU049826	NP-Epsilon-1_OTU1	EU049826 591 bp dna
EU049828	NP-Theta-4.2_OTU6	EU049828 591 bp dna
EU049833	NP-Theta-4.2_OTU2	EU049833 591 bp dna
EU049835	NP-Epsilon-1_OTU3	EU049835 591 bp dna
EU049836	NP-Gamma-1.1_OTU3	EU049836 591 bp dna
EU049837	NP-Gamma-2.1_OTU1	EU049837 591 bp dna
EU049838	NP-Theta-4.2_OTU7	EU049838 591 bp dna
EU049840	NP-Gamma-1.1_OTU2	EU049840 591 bp dna
EU099945	NP-Delta-1.2_OTU9	EU099945 591 bp dna
EU099948	NP-Delta-2.1.2_OTU4	EU099948 591 bp dna
EU099957	NS-Alpha-3.2.3.1.1_OTU8	EU099957 591 bp dna
EU099963	NT-Gamma_OTU3	EU099963 591 bp dna
EU125510	NP-Gamma-1_OTU7	EU125510 591 bp dna
EU125512	NP-Gamma-1.2_OTU2	EU125512 591 bp dna
EU125516	NP-Gamma-1.2_OTU3	EU125516 591 bp dna
EU125519	NP-Delta-2.3.1.1_OTU20	EU125519 591 bp dna
EU137861	NT-Beta_OTU7	EU137861 591 bp dna
EU137864	NS-Alpha-3.2.3.1.7_OTU3	EU137864 591 bp dna
EU197137	NP-Gamma-2.2.4.1_OTU2	EU197137 591 bp dna
EU197139	NP-Theta-4.2_OTU9	EU197139 591 bp dna
EU197140	NP-Eta-1.2.2.1_OTU1	EU197140 591 bp dna
EU239043	NP-Epsilon-2.2_OTU8	EU239043 591 bp dna
EU239983	NC-Alpha_OTU3-NC_yellowstonensis	EU239983 594 bp dna
EU309873	NT-Alpha-1.1.1.1.3.2.1_OTU1	EU309873 591 bp dna
EU309881	NP-Gamma-2.2.5_OTU1	EU309881 591 bp dna
EU309893	NP-Eta-1.2.1_OTU10	EU309893 591 bp dna
EU315719	NS-Alpha-3.2.1.1.1.1.1.2_OTU1	EU315719 591 bp dna
EU315722	NS-Gamma-2.2.2_OTU6	EU315722 591 bp dna
EU340498	NP-Alpha-2.2.2.1.2.2_OTU7	EU340498 591 bp dna
EU414207	NP-Eta-1.2.2.2_OTU2	EU414207 591 bp dna
EU427937	NP-Gamma-2.1.2_OTU5	EU427937 591 bp dna
EU490367	NP-Alpha-2.2.2.1.2.2_OTU1	EU490367 591 bp dna
EU553410	NP-Eta-1.2.2.2_OTU1	EU553410 591 bp dna
EU553412	NP-Eta-1.2.2.2_OTU3	EU553412 591 bp dna
EU553413	NS-Gamma-2.3.2.1_OTU4	EU553413 591 bp dna
EU553420	NP-Eta-1.2.2.1_OTU5	EU553420 591 bp dna
EU553430	NS-Alpha-3.2.3.2_OTU7	EU553430 591 bp dna
EU553476	NP-Eta-1.2.2.Incertae_sedis.2_OTU1	EU553476 591 bp dna
EU590133	NS-Delta-1.2.1_OTU6	EU590133 591 bp dna
EU590135	NS-Delta-1.Incertae_sedis.3_OTU1	EU590135 591 bp dna
EU590163	NS-Alpha-3.2.3.1.6.1_OTU1	EU590163 591 bp dna
EU590212	NS-Alpha-3.2.1.1.2_OTU3	EU590212 591 bp dna
EU590224	NS-Alpha-3.2.3.1.4.1_OTU1	EU590224 591 bp dna
EU590225	NS-Alpha-3.2.1.1.1.1.1.2_OTU3	EU590225 591 bp dna
EU590277	NS-Delta-1.2.1_OTU3	EU590277 591 bp dna
EU590279	NS-Delta-1.2.1_OTU7	EU590279 591 bp dna
EU590455	NS-Gamma-1.2_OTU4	EU590455 591 bp dna
EU590521	NS-Delta-1.1.2.1_OTU1	EU590521 591 bp dna
EU590637	NS-Delta-1.1.2.1_OTU2	EU590637 591 bp dna
EU590645	NP-Gamma-2.2.5.2_OTU1	EU590645 591 bp dna
EU650806	NP-Gamma-2.1.3.2_OTU2	EU650806 591 bp dna
EU650913	NP-Gamma-2.2.2.2_OTU1	EU650913 591 bp dna
EU650938	NP-Gamma-2.2.2.2.2_OTU4	EU650938 591 bp dna
EU650948	NP-Gamma-2.1.3.2.3.Incertae_sedis.1_OTU1	EU650948 591 bp dna
EU650954	NS-Epsilon-2.2_OTU4	EU650954 591 bp dna
EU650968	NP-Gamma-2.2.5.1_OTU10	EU650968 591 bp dna
EU650974	NP-Gamma-2.2.5.Incertae_sedis.2_OTU2	EU650974 591 bp dna
EU651043	NP-Gamma-2.1.3.2_OTU3	EU651043 591 bp dna
EU651053	NP-Gamma-2.1.3.2.3.Incertae_sedis.1_OTU2	EU651053 591 bp dna
EU651083	NS-Gamma-2.1.2.1_OTU1	EU651083 591 bp dna
EU651089	NS-Gamma-1.Incertae_sedis_OTU1	EU651089 591 bp dna
EU651096	NP-Gamma-2.2.2.1_OTU5	EU651096 591 bp dna
EU651126	NP-Gamma-2.2.2.1_OTU6	EU651126 591 bp dna
EU651165	NP-Gamma-2.2.5.1_OTU8	EU651165 591 bp dna
EU651197	NP-Gamma-2.2.5_OTU12	EU651197 591 bp dna
EU651215	NP-Gamma-2.1.3.2.2.1_OTU2	EU651215 591 bp dna
EU651229	NS-Gamma-2.1.2.1_OTU7	EU651229 591 bp dna
EU651245	NS-Zeta-1.2_OTU3	EU651245 591 bp dna
EU651249	NS-Gamma-2.1.2.1_OTU2	EU651249 591 bp dna
EU667812	NT-Alpha-1.1.1.1.3.3_OTU4	EU667812 591 bp dna
EU667863	NS-Gamma-2.3.2.3_OTU1	EU667863 591 bp dna
EU667925	NP-Eta-1.2.1_OTU1	EU667925 591 bp dna
EU671116	NS-Delta-2.2.1_OTU4	EU671116 591 bp dna
EU671146	NS-Gamma-1.2_OTU1	EU671146 591 bp dna
EU671160	NS-Gamma-1.Incertae_sedis_OTU2	EU671160 591 bp dna
EU671170	NS-Delta-1.2.2_OTU2	EU671170 591 bp dna
EU671173	NS-Gamma-2.1.2.2_OTU1	EU671173 591 bp dna
EU671247	NS-Alpha-3.1.1.2_OTU1	EU671247 591 bp dna
EU671286	NS-Delta-1.1.2.1_OTU13	EU671286 591 bp dna
EU671395	NS-Beta-1_OTU10	EU671395 591 bp dna
EU671633	NS-Gamma-1.1_OTU2	EU671633 591 bp dna
EU671637	NS-Gamma-2.1.1_OTU4	EU671637 591 bp dna
EU671813	NS-Alpha-3.1.1.1_OTU1	EU671813 591 bp dna
EU672033	NS-Delta-1.Incertae_sedis.3_OTU2	EU672033 591 bp dna
EU672062	NS-Gamma-2.1.1_OTU5	EU672062 591 bp dna
EU672087	NS-Gamma-2.1.2.2_OTU6	EU672087 591 bp dna
EU672114	NS-Alpha-3.1.1_OTU1	EU672114 591 bp dna
EU672146	NS-Alpha-3.1.1.2_OTU2	EU672146 591 bp dna
EU672149	NS-Delta-2.2.1_OTU2	EU672149 591 bp dna
EU672273	NS-Gamma-2.1.1_OTU1	EU672273 591 bp dna
EU770872	NS-Gamma-2.3.2.2_OTU8	EU770872 591 bp dna
EU810214	NP-Alpha-2.2.2.1.2_OTU4	EU810214 591 bp dna
EU810220	NP-Alpha-2.2.2.1.2_OTU5	EU810220 591 bp dna
EU810221	NP-Alpha-2.2.2.1.2.3_OTU4	EU810221 591 bp dna
EU852678	NT-Alpha_OTU2	EU852678 591 bp dna
EU852682	NT-Alpha_OTU12	EU852682 591 bp dna
EU860262	NP-Gamma-2.2.3_OTU2	EU860262 591 bp dna
EU860279	NS-Zeta-Incertae_sedis.2_OTU2	EU860279 591 bp dna
EU860282	NP-Gamma-2.2.1.2_OTU3	EU860282 591 bp dna
EU864300	NP-Gamma-2.1.3.2.2.1_OTU6	EU864300 591 bp dna
EU885554	NS-Beta-1.3_OTU1	EU885554 591 bp dna
EU885557	NS-Delta-1_OTU1	EU885557 591 bp dna
EU885561	NS-Delta-1.Incertae_sedis.2_OTU1	EU885561 591 bp dna
EU885563	NS-Delta-1.Incertae_sedis.4_OTU1	EU885563 591 bp dna
EU885566	NS-Alpha-3.2.3.1.7_OTU4	EU885566 591 bp dna
EU885570	NS-Gamma-2.3.2.2_OTU4	EU885570 591 bp dna
EU885573	NS-Gamma-2.2.2_OTU1	EU885573 591 bp dna
EU885575	NS-Beta-1.3_OTU2	EU885575 591 bp dna
EU885577	NS-Delta-1_OTU2	EU885577 591 bp dna
EU885582	NT_NP-Incertae_sedis-1_OTU1	EU885582 591 bp dna
EU885593	NP-Delta-2.3.1.1_OTU21	EU885593 591 bp dna
EU885596	NP-Theta-1.1_OTU1	EU885596 591 bp dna
EU885603	NP-Delta-2.2.1_OTU4	EU885603 591 bp dna
EU885612	NP-Delta-2.2.2_OTU1	EU885612 591 bp dna
EU885617	NP-Theta-1.1_OTU2	EU885617 591 bp dna
EU885618	NT_NP-Incertae_sedis-2_OTU1	EU885618 591 bp dna
EU885624	NP-Delta-2.2.2_OTU2	EU885624 591 bp dna
EU885632	NS-Delta-1.Incertae_sedis.2_OTU2	EU885632 591 bp dna
EU885633	NS-Gamma-2.1.2_OTU1	EU885633 591 bp dna
EU885634	NS-Beta-1.3_OTU3	EU885634 591 bp dna
EU885638	NS-Gamma-2.2.2_OTU2	EU885638 591 bp dna
EU885641	NP-Delta-2.2.2_OTU3	EU885641 591 bp dna
EU885642	NS-Gamma-2.2.2_OTU3	EU885642 591 bp dna
EU885644	NP-Delta-2.3.1.1_OTU13	EU885644 591 bp dna
EU885650	NP-Delta-2.3.1.1_OTU1	EU885650 591 bp dna
EU885652	NP-Delta-1.1.2_OTU3	EU885652 591 bp dna
EU885653	NS-Delta-2_OTU1	EU885653 591 bp dna
EU885660	NS-Alpha-3.2.3.Incertae_sedis.1_OTU2	EU885660 591 bp dna
EU885671	NP-Delta-2.3.1.1_OTU14	EU885671 591 bp dna
EU885679	NS-Beta-1.3_OTU4	EU885679 591 bp dna
EU885680	NS-Alpha-3.2.2_OTU1	EU885680 591 bp dna
EU885681	NS-Alpha-3.2.3.1.2_OTU2	EU885681 591 bp dna
EU885684	NS-Alpha-3.2.3.1.2_OTU3	EU885684 591 bp dna
EU885698	NS-Alpha-3.2.3.1.5_OTU1	EU885698 591 bp dna
EU885709	NS-Alpha-3.2.3_OTU5	EU885709 591 bp dna
EU885711	NS-Gamma-2.2.1_OTU4	EU885711 591 bp dna
EU886009	NP-Epsilon-2_OTU2	EU886009 591 bp dna
EU886033	NP-Alpha-2.2.2.1.1.2_OTU3	EU886033 591 bp dna
EU886039	NP-Alpha-2.2.2.1.2.2_OTU2	EU886039 591 bp dna
EU886054	NP-Alpha-2.2.2.1.2.2_OTU3	EU886054 591 bp dna
EU886088	NP-Alpha-2.2.2.1.2_OTU6	EU886088 591 bp dna
EU886109	NP-Alpha-2.2.2.1.2.3_OTU2	EU886109 591 bp dna
EU886125	NP-Alpha-2.2.2.1.2.3_OTU3	EU886125 591 bp dna
EU886137	NP-Epsilon-2_OTU3	EU886137 591 bp dna
EU886183	NP-Alpha-2.2.2.1.2.4_OTU1	EU886183 591 bp dna
EU925258	NS-Zeta-1.2_OTU8	EU925258 591 bp dna
EU925261	NP-Gamma-2.1.3.2.3.2_OTU1	EU925261 591 bp dna
EU925286	NS-Beta-1_OTU1	EU925286 591 bp dna
EU925345	NP-Gamma-2.2.5_OTU9	EU925345 591 bp dna
EU925354	NP-Delta-1.2_OTU11	EU925354 591 bp dna
EU925362	NP-Gamma-2.2.5_OTU8	EU925362 591 bp dna
FJ227153	NP-Delta-1_OTU4	FJ227153 591 bp dna
FJ227155	NP-Gamma-2.2.4.1_OTU5	FJ227155 591 bp dna
FJ227156	NS-Zeta_OTU1	FJ227156 591 bp dna
FJ227711	NT-Alpha-1.1.2.Incertae_sedis_OTU1	FJ227711 591 bp dna
FJ227726	NT-Alpha-1.1.1.1.1_OTU4	FJ227726 591 bp dna
FJ227731	NT-Alpha-1.1.1.2_OTU2	FJ227731 591 bp dna
FJ227756	NT-Alpha-1.1.1.1_OTU1	FJ227756 591 bp dna
FJ227759	NS-Epsilon-2.1_OTU1	FJ227759 591 bp dna
FJ227777	NP-Delta-2.1.2_OTU7	FJ227777 591 bp dna
FJ227782	NP-Alpha-2.2.4_OTU4	FJ227782 591 bp dna
FJ227786	NP-Gamma-2.2.4.2_OTU1	FJ227786 591 bp dna
FJ227787	NP-Gamma-2.1.3.2_OTU4	FJ227787 591 bp dna
FJ227796	NP-Gamma-2.2_OTU1	FJ227796 591 bp dna
FJ227809	NP-Gamma-2.1.3.2_OTU5	FJ227809 591 bp dna
FJ227832	NP-Gamma-2.2.3_OTU3	FJ227832 591 bp dna
FJ227839	NP-Gamma-2.2_OTU2	FJ227839 591 bp dna
FJ227845	NP-Gamma-2.2.2.1_OTU7	FJ227845 591 bp dna
FJ227851	NP-Gamma-2.2.5_OTU10	FJ227851 591 bp dna
FJ227869	NP-Gamma-2.1.3.2_OTU6	FJ227869 591 bp dna
FJ227872	NP-Epsilon-2_OTU4	FJ227872 591 bp dna
FJ230207	NP-Theta-4.1_OTU2	FJ230207 591 bp dna
FJ517347	NT-Alpha-1.1.1.1.3.2.Incertae_sedis_OTU1	FJ517347 591 bp dna
FJ517360	NT-Alpha-1.1.2.1_OTU3	FJ517360 591 bp dna
FJ601548	NP-Alpha-2.2.4_OTU5	FJ601548 591 bp dna
FJ601551	NP-Gamma-2.2.4.1_OTU6	FJ601551 591 bp dna
FJ601556	NP-Alpha-2.2.4_OTU6	FJ601556 591 bp dna
FJ601561	NP-Delta-1_OTU8	FJ601561 591 bp dna
FJ601571	NS-Beta-1_OTU11	FJ601571 591 bp dna
FJ601575	NS-Alpha-3.2.2_OTU2	FJ601575 591 bp dna
FJ601579	NS-Alpha-3.2.2_OTU4	FJ601579 591 bp dna
FJ601584	NS-Epsilon-1_OTU3	FJ601584 591 bp dna
FJ601588	NP-Gamma-2.2.4.1_OTU8	FJ601588 591 bp dna
FJ601605	NS-Beta-2.1_OTU1	FJ601605 591 bp dna
FJ615319	NP-Alpha-2.2.2.1.1.3.3_OTU4	FJ615319 591 bp dna
FJ615328	NP-Epsilon-3_OTU1	FJ615328 591 bp dna
FJ615357	NP-Epsilon-2.Incertae_sedis_OTU1	FJ615357 591 bp dna
FJ615369	NP-Alpha-2.2.2.1.2.2_OTU9	FJ615369 591 bp dna
FJ615371	NP-Epsilon-2.2_OTU2	FJ615371 591 bp dna
FJ615376	NP-Alpha-2.2.2.1.2.1_OTU1	FJ615376 591 bp dna
FJ615389	NP-Alpha-2.2.2.1.1.1_OTU3	FJ615389 591 bp dna
FJ656580	NP-Gamma-2.1.3.2_OTU7	FJ656580 591 bp dna
FJ755699	NP-Eta-1.2.1_OTU13	FJ755699 591 bp dna
FJ799203	NP-Epsilon-2.2_OTU6	FJ799203 591 bp dna
FJ799225	NP-Alpha-2.2.2.1.1.2_OTU1	FJ799225 591 bp dna
FJ799226	NP-Alpha-2.2.2.1.2.1_OTU5	FJ799226 591 bp dna
FJ853253	NS-Beta-1_OTU12	FJ853253 591 bp dna
FJ853254	NS-Alpha-3.3.1_OTU1	FJ853254 591 bp dna
FJ888610	NP-Alpha-2.2.2.1.2.4_OTU2	FJ888610 591 bp dna
FJ888623	NT_NP-Incertae_sedis-2_OTU2	FJ888623 591 bp dna
FJ940174	NS-Alpha-3.2.3.1.3_OTU1	FJ940174 591 bp dna
FJ951677	NS-Alpha-3.2.1.2_OTU1	FJ951677 591 bp dna
FJ951688	NS-Delta-1.1.2_OTU3	FJ951688 591 bp dna
FM867834	NS-Beta-2_OTU2	FM867834 591 bp dna
FN423456	NS-Alpha-3.2.3.1.7_OTU1	FN423456 591 bp dna
FN773415	NT-Alpha_OTU10	FN773415 591 bp dna
FN773440	NT-Gamma_OTU4	FN773440 591 bp dna
FN773445	NT-Gamma_OTU5	FN773445 591 bp dna
FN773450	NT-Beta_OTU6	FN773450 591 bp dna
FN773464	NT-Alpha-1.1.1.1.3.2.1_OTU2	FN773464 591 bp dna
FN869059	NT-Alpha-1.1.3_OTU8	FN869059 591 bp dna
FN869062	NT-Alpha-1.2.2_OTU2	FN869062 591 bp dna
FN869066	NS-Gamma-2.3.2.1_OTU2	FN869066 591 bp dna
FR773159	NS-Alpha-3.2.1.1.1.1.1.1_OTU3	FR773159 591 bp dna
GCA_000018465_1		GCA_000018465_1 Nitrosopumilus maritimus SCM1
GCA_000200715_1		GCA_000200715_1 Cenarchaeum symbiosum A
GCA_000220175_2		GCA_000220175_2 Nitrosarchaeum koreense MY1
GCA_001443365_1		GCA_001443365_1 MAG Thaumarchaeota archaeon CSP1-1
GCA_001510225_1		GCA_001510225_1 MAG Thaumarchaeota archaeon casp-thauma1
GCA_001510275_1		GCA_001510275_1 MAG Thaumarchaeota archaeon casp-thauma3
GCA_001543015_1		GCA_001543015_1 MAG Nitrosopumilus sp. LS_AOA contig42787
GCA_001627235_1		GCA_001627235_1 MAG Nitrosopelagicus sp. REDSEA-S31_B2
GCA_002317795_1		GCA_002317795_1 MAG Thaumarchaeota archaeon isolate
GCA_002508395_1		GCA_002508395_1 MAG TPA_asm+Nitrosopumilus sp. UBA241
GCA_002737445_1		GCA_002737445_1 MAG Nitrosarchaeum sp. isolate
GCA_002737455_1		GCA_002737455_1 MAG Thaumarchaeota archaeon isolate
GCA_002787055_1		GCA_002787055_1 Candidatus Nitrosotenuis aquarius strain AQ6F
GCA_003175215_1		GCA_003175215_1 Nitrosopumilus zosterae NM25
GCA_003176995_1		GCA_003176995_1 MAG Thaumarchaeota archaeon isolate
GCA_003331425_1		GCA_003331425_1 MAG Nitrosopumilus sp. isolate
GCA_003352295_1		GCA_003352295_1 MAG Crenarchaeota archaeon isolate
GCA_003702465_1		GCA_003702465_1 MAG Candidatus Nitrosomarinus sp. isolate
GCA_003724255_1		GCA_003724255_1 MAG Nitrosopumilus sp. B06
GCA_003724285_1		GCA_003724285_1 MAG Nitrosopumilus sp. H13
GCA_005778305_1		GCA_005778305_1 MAG Nitrosopumilaceae archaeon isolate
GCA_005787845_1		GCA_005787845_1 MAG Nitrosopumilaceae archaeon isolate
GCA_005790655_1		GCA_005790655_1 MAG Nitrosopumilaceae archaeon isolate
GCA_005798385_1		GCA_005798385_1 MAG Nitrosopumilaceae archaeon isolate
GCA_005798405_1		GCA_005798405_1 MAG Nitrosopumilaceae archaeon isolate
GCA_005877075_1		GCA_005877075_1 MAG Thaumarchaeota archaeon isolate
GCA_005877205_1		GCA_005877205_1 MAG Thaumarchaeota archaeon isolate
GCA_005877295_1		GCA_005877295_1 MAG Thaumarchaeota archaeon isolate
GCA_005877305_1		GCA_005877305_1 MAG Thaumarchaeota archaeon isolate
GCA_005877385_1		GCA_005877385_1 MAG Thaumarchaeota archaeon isolate
GCA_005877475_1		GCA_005877475_1 MAG Thaumarchaeota archaeon isolate
GCA_006740685_1		GCA_006740685_1 Candidatus Nitrosopumilus sp. SW
GCA_007280335_1		GCA_007280335_1 MAG Nitrosopumilales archaeon isolate
GCA_007571135_1		GCA_007571135_1 MAG Nitrosopumilus sp. isolate
GCA_007826885_1		GCA_007826885_1 Candidatus Nitrosocosmicus sp. Kfb
GCA_008080815_1		GCA_008080815_1 MAG Nitrosopumilus sp. isolate
GCA_008080855_1		GCA_008080855_1 MAG Nitrosopumilus sp. isolate
GCA_008389435_1		GCA_008389435_1 Candidatus Nitrosocosmicus sp. SS
GCA_009377575_1		GCA_009377575_1 MAG Nitrososphaeraceae archaeon isolate
GCA_009379865_1		GCA_009379865_1 MAG Candidatus Nitrosocosmicus sp. isolate
GCA_009665115_1		GCA_009665115_1 MAG Nitrosopumilales archaeon isolate
GCA_009836545_1		GCA_009836545_1 MAG Cenarchaeum sp. SB0667
GCA_009839185_1		GCA_009839185_1 MAG Cenarchaeum sp. SB0663
GCA_009840065_1		GCA_009840065_1 MAG Cenarchaeum sp. SB0662
GCA_009843815_1		GCA_009843815_1 MAG Cenarchaeum sp. SB0675
GCA_009898475_1		GCA_009898475_1 Nitrososphaera sp. AFS
GCA_010028325_1		GCA_010028325_1 MAG Nitrosopumilaceae archaeon isolate
GCA_010028385_1		GCA_010028385_1 MAG Nitrososphaeria archaeon isolate
GCA_010028425_1		GCA_010028425_1 MAG Thaumarchaeota archaeon isolate
GCA_010030375_1		GCA_010030375_1 MAG Nitrosopumilaceae archaeon isolate
GCA_010030425_1		GCA_010030425_1 MAG Nitrosopumilaceae archaeon isolate
GCA_010030505_1		GCA_010030505_1 MAG Nitrososphaeria archaeon isolate
GCA_011058825_1		GCA_011058825_1 MAG Candidatus Nitrosocaldus sp. isolate
GCA_011331095_1		GCA_011331095_1 MAG TPA_asm+Nitrososphaerales archaeon isolate
GCA_011373145_1		GCA_011373145_1 MAG TPA_asm+Nitrososphaerales archaeon isolate
GCA_011523285_1		GCA_011523285_1 MAG Nitrosopumilaceae archaeon isolate
GCA_011771385_1		GCA_011771385_1 MAG Nitrosopumilaceae archaeon isolate
GCA_011772925_1		GCA_011772925_1 MAG Nitrosopumilaceae archaeon isolate
GCA_012271085_1		GCA_012271085_1 MAG Nitrosopumilaceae archaeon isolate
GCA_012271275_1		GCA_012271275_1 MAG Nitrosopumilaceae archaeon isolate
GCA_012928565_1		GCA_012928565_1 MAG Candidatus Nitrosopelagicus brevis isolate
GCA_012928605_1		GCA_012928605_1 MAG Candidatus Nitrosopumilus sp. MTA1
GCA_013043295_1		GCA_013043295_1 MAG Nitrosopumilus sp. isolate
GCA_013114715_1		GCA_013114715_1 MAG Nitrososphaera sp. isolate
GCA_013114725_1		GCA_013114725_1 MAG Nitrososphaeraceae archaeon isolate
GCA_013215285_1		GCA_013215285_1 MAG Nitrosopumilus sp. isolate
GCA_013388945_1		GCA_013388945_1 MAG Nitrososphaera sp. isolate
GCA_013390375_1		GCA_013390375_1 Marine Group I thaumarchaeote strain D17
GCA_013390385_1		GCA_013390385_1 Marine Group I thaumarchaeote strain L15b
GCA_013390395_1		GCA_013390395_1 Marine Group I thaumarchaeote strain T1L11
GCA_013390745_1		GCA_013390745_1 Marine Group I thaumarchaeote strain F20
GCA_013390905_1		GCA_013390905_1 Marine Group I thaumarchaeote strain L19a
GCA_013407145_1		GCA_013407145_1 Nitrosopumilus cobalaminigenes strain HCA1 chromosome
GCA_013407165_1		GCA_013407165_1 Nitrosopumilus oxyclinae strain HCE1 chromosome
GCA_013407185_1		GCA_013407185_1 Nitrosopumilus ureiphilus strain PS0 chromosome
GCA_013407275_1		GCA_013407275_1 Candidatus Nitrosotenuis sp. DW1 chromosome
GCA_013407385_1		GCA_013407385_1 Nitrosarchaeum sp. AC2 chromosome
GCA_013521055_1		GCA_013521055_1 MAG Nitrosarchaeum sp. isolate
GCA_013538675_1		GCA_013538675_1 MAG Candidatus Nitrosocaldus sp. isolate
GCA_013538695_1		GCA_013538695_1 MAG Candidatus Nitrosocaldus sp. isolate
GCA_013538705_1		GCA_013538705_1 MAG Candidatus Nitrosocaldus sp. isolate
GCA_013538715_1		GCA_013538715_1 MAG Candidatus Nitrosocaldus sp. isolate
GCA_013538795_1		GCA_013538795_1 MAG Candidatus Nitrosocaldus sp. isolate
GCA_013538805_1		GCA_013538805_1 MAG Candidatus Nitrosocaldus sp. isolate
GCA_013694585_1		GCA_013694585_1 MAG Nitrosopumilus sp. isolate
GCA_013821245_1		GCA_013821245_1 MAG Nitrosopumilus sp. isolate
GCA_013867335_1		GCA_013867335_1 MAG Nitrosopumilaceae archaeon isolate
GCA_013867345_1		GCA_013867345_1 MAG Nitrosopumilaceae archaeon isolate
GCA_013911135_1		GCA_013911135_1 MAG Nitrosopumilus sp. isolate
GCA_014075315_1		GCA_014075315_1 MAG Nitrosopumilus sp. isolate
GCA_014078525_1		GCA_014078525_1 Nitrosopumilus sp. b3
GCA_014078535_1		GCA_014078535_1 Nitrosopumilus sp. b2
GCA_014078545_1		GCA_014078545_1 Nitrosopumilus sp. b1
GCA_014193235_1		GCA_014193235_1 Nitrosopumilaceae archaeon
GCA_014523495_1		GCA_014523495_1 Nitrososphaerales archaeon TH1920
GCA_014523525_1		GCA_014523525_1 Nitrososphaerales archaeon TH703
GCA_014523545_1		GCA_014523545_1 Nitrososphaerales archaeon TH1173
GCA_014523625_1		GCA_014523625_1 Nitrososphaerales archaeon TH5896
GCA_014523665_1		GCA_014523665_1 Nitrososphaerales archaeon TH526
GCA_014523695_1		GCA_014523695_1 Nitrososphaerales archaeon TH5895
GCA_016125975_1		GCA_016125975_1 MAG Nitrosopumilus sp. isolate
GCA_016126025_1		GCA_016126025_1 MAG Thaumarchaeota archaeon isolate
GCA_016178405_1		GCA_016178405_1 MAG Thaumarchaeota archaeon isolate
GCA_016201515_1		GCA_016201515_1 MAG Thaumarchaeota archaeon isolate
GCA_016215465_1		GCA_016215465_1 MAG Thaumarchaeota archaeon isolate
GCA_016276965_1		GCA_016276965_1 MAG Nitrosopumilales archaeon isolate
GCA_016782225_1		GCA_016782225_1 MAG Nitrososphaeraceae archaeon isolate
GCA_016782245_1		GCA_016782245_1 MAG Nitrososphaeraceae archaeon isolate
GCA_016782315_1		GCA_016782315_1 MAG Nitrososphaeraceae archaeon isolate
GCA_016838825_1_3		GCA_016838825_1_3
GCA_016838845_1		GCA_016838845_1 MAG Nitrosopumilales archaeon isolate
GCA_016844685_1		GCA_016844685_1 MAG Candidatus Nitrosotenuis sp. isolate
GCA_016871975_1		GCA_016871975_1 MAG Thaumarchaeota archaeon isolate
GCA_016872055_1		GCA_016872055_1 MAG Thaumarchaeota archaeon isolate
GCA_018128925_1		GCA_018128925_1 Nitrosopumilus sp. K4 chromosome
GCA_018263505_1		GCA_018263505_1 Nitrosopumilus sp. isolate
GCA_018334095_1		GCA_018334095_1 Nitrosarchaeum sp. isolate
GCA_018647405_1		GCA_018647405_1 MAG Thaumarchaeota archaeon isolate
GCA_018657705_1		GCA_018657705_1 MAG Thaumarchaeota archaeon isolate
GCA_018661975_1		GCA_018661975_1 MAG Thaumarchaeota archaeon isolate
GCA_018671875_1		GCA_018671875_1 MAG Thaumarchaeota archaeon isolate
GCA_018674995_1		GCA_018674995_1 MAG Thaumarchaeota archaeon isolate
GCA_019246625_1		GCA_019246625_1 MAG Nitrososphaeraceae archaeon isolate
GCA_020027325_1		GCA_020027325_1 MAG Cenarchaeum sp. isolate
GCA_900248165_1		GCA_900248165_1 Candidatus Nitrosocaldus cavascurensis strain SCU2 genome assembly
GCA_900299125_1		GCA_900299125_1 Nitrosopumilales archaeon isolate
GCA_900620265_1		GCA_900620265_1 Nitrosopumilaceae archaeon isolate
GCA_900696045_1		GCA_900696045_1 Candidatus Nitrosocosmicus franklandus isolate
GCA_902826075_1		GCA_902826075_1 uncultured Candidatus Nitrosocosmicus sp. isolate
GCA_905220655_1		GCA_905220655_1 Candidatus Nitrosotenuis uzonensis isolate
GQ142304	NS-Zeta-1.1_OTU1	GQ142304 591 bp dna
GQ142536	NT-Alpha-1.1.1.1.3.1_OTU1	GQ142536 591 bp dna
GQ142606	NS-Gamma-2.3.Incertae_sedis_OTU1	GQ142606 591 bp dna
GQ142642	NP-Eta-1.1.1.3_OTU1	GQ142642 591 bp dna
GQ142649	NT-Alpha-1.1.1.1.3.1_OTU2	GQ142649 591 bp dna
GQ142739	NS-Gamma-2.2.2_OTU4	GQ142739 591 bp dna
GQ142840	NS-Alpha-3.2.1.1.2_OTU4	GQ142840 591 bp dna
GQ226058	NS-Alpha-3.2.3.1.6.3_OTU1	GQ226058 591 bp dna
GQ226073	NS-Alpha-3.2.1.2_OTU3	GQ226073 591 bp dna
GQ226104	NS-Alpha-3.2.1.1.1.1.2_OTU5	GQ226104 591 bp dna
GQ226120	NS-Alpha-3.2.3.2_OTU2	GQ226120 591 bp dna
GQ226125	NS-Alpha-3.2.3.1_OTU7	GQ226125 591 bp dna
GQ226128	NS-Alpha-3.2.3.2_OTU4	GQ226128 591 bp dna
GQ231450	NS-Alpha-3.2.3.1_OTU2	GQ231450 591 bp dna
GQ250723	NP-Alpha-2.2.2.1.1.3.2_OTU3	GQ250723 591 bp dna
GQ250745	NP-Delta-1.2_OTU2	GQ250745 591 bp dna
GQ250752	NP-Delta-2.3.1.1_OTU2	GQ250752 591 bp dna
GQ250790	NP-Alpha-2.2.2.1.1.1_OTU4	GQ250790 591 bp dna
GQ266609	NP-Delta-1_OTU1	GQ266609 591 bp dna
GQ266652	NS-Delta-1.1.2_OTU4	GQ266652 591 bp dna
GQ266661	NS-Gamma-2.3.2.2_OTU5	GQ266661 591 bp dna
GQ331394	NP-Gamma-2.2.1.1_OTU1	GQ331394 591 bp dna
GQ331413	NS-Incertae_sedis-1_OTU1	GQ331413 591 bp dna
GQ331465	NP-Eta-1.1.2_OTU3	GQ331465 591 bp dna
GQ331490	NP-Gamma-2.2.5.Incertae_sedis.4_OTU1	GQ331490 591 bp dna
GQ331527	NP-Gamma-2.2.1.2_OTU4	GQ331527 591 bp dna
GQ331528	NP-Gamma-2.2.1.1_OTU3	GQ331528 591 bp dna
GQ331560	NP-Gamma-2.2.1.1_OTU4	GQ331560 591 bp dna
GQ331563	NP-Gamma-2.2.5.Incertae_sedis.4_OTU2	GQ331563 591 bp dna
GQ331564	NP-Gamma-2.2.5_OTU11	GQ331564 591 bp dna
GQ331600	NP-Gamma-2.2.1.1_OTU2	GQ331600 591 bp dna
GQ414591	NP-Eta-1.1.2_OTU4	GQ414591 591 bp dna
GQ481040	NS-Delta-1.Incertae_sedis.1_OTU1	GQ481040 591 bp dna
GQ481042	NS-Alpha-3.2.1.1.1.1.1.2_OTU4	GQ481042 591 bp dna
GQ481090	NS-Beta-2.1_OTU3	GQ481090 591 bp dna
GQ485687	NP-Theta-4.2_OTU4	GQ485687 591 bp dna
GQ485735	NP-Theta-3_OTU1	GQ485735 591 bp dna
GQ485752	NP-Epsilon-1_OTU5	GQ485752 591 bp dna
GQ485788	NP-Theta-4.1_OTU1	GQ485788 591 bp dna
GQ485791	NP-Theta-4.2_OTU8	GQ485791 591 bp dna
GQ499440	NP-Gamma-2.1.3.2.3_OTU1	GQ499440 591 bp dna
GQ499453	NP-Gamma-2.2.5.Incertae_sedis.3_OTU1	GQ499453 591 bp dna
GQ499459	NP-Delta-2.1.2_OTU3	GQ499459 591 bp dna
GQ499470	NP-Delta-2.1.2_OTU2	GQ499470 591 bp dna
GQ499473	NP-Gamma-2.1.3.2.3.2_OTU2	GQ499473 591 bp dna
GQ499537	NP-Gamma-2.1.3.2.3.Incertae_sedis.2_OTU2	GQ499537 591 bp dna
GQ499553	NS-Delta-2.1_OTU3	GQ499553 591 bp dna
GQ499672	NP-Gamma-2.1.3.1_OTU8	GQ499672 591 bp dna
GQ499687	NP-Gamma-2.1.3.2.1_OTU3	GQ499687 591 bp dna
GQ499694	NP-Gamma-2.2.5.Incertae_sedis.3_OTU2	GQ499694 591 bp dna
GQ499725	NP-Gamma-2.1.3.2_OTU8	GQ499725 591 bp dna
GQ499747	NP-Gamma-2.1.3.2.3.2_OTU3	GQ499747 591 bp dna
GQ499763	NP-Gamma-2.2.2.2.1_OTU1	GQ499763 591 bp dna
GQ499801	NP-Gamma-2.1.3.2_OTU9	GQ499801 591 bp dna
GQ500237	NP-Alpha-2.2.2.1.2_OTU7	GQ500237 591 bp dna
GQ500423	NP-Alpha-2.2.2.1.1.3.2_OTU1	GQ500423 591 bp dna
GQ500492	NP-Epsilon-2.Incertae_sedis_OTU2	GQ500492 591 bp dna
GQ500502	NP-Alpha-2.2.2.1.2.2_OTU4	GQ500502 591 bp dna
GQ863087	NS-Alpha-3.1.1_OTU2	GQ863087 591 bp dna
GQ863091	NS-Gamma-2.1.2.1_OTU3	GQ863091 591 bp dna
GQ863098	NS-Gamma-2.2.1.3_OTU1	GQ863098 591 bp dna
GQ863102	NS-Alpha-3.2.1.1.1.1.Incertae_sedis.2_OTU1	GQ863102 591 bp dna
GQ863119	NS-Delta-1.1.1_OTU1	GQ863119 591 bp dna
GQ863134	NP-Gamma-2.2.4.1_OTU3	GQ863134 591 bp dna
GQ863164	NS-Beta-1.1_OTU2	GQ863164 591 bp dna
GQ863165	NS-Beta-1_OTU13	GQ863165 591 bp dna
GQ863176	NS-Delta-1.Incertae_sedis.4_OTU2	GQ863176 591 bp dna
GQ863199	NP-Alpha-2.1_OTU1	GQ863199 591 bp dna
GQ863202	NP-Alpha-1_OTU3	GQ863202 591 bp dna
GQ906644	NS-Delta-2.2.1_OTU1	GQ906644 591 bp dna
GQ911230	NS-Delta-2.2.2_OTU1	GQ911230 591 bp dna
GQ911252	NS-Delta-2.2.2_OTU3	GQ911252 591 bp dna
GU181582	NP-Epsilon-2.1_OTU3	GU181582 591 bp dna
GU181783	NP-Alpha-2.2.2.1.1.3.2_OTU4	GU181783 591 bp dna
GU208164	NS-Alpha-3.1.1.2_OTU3	GU208164 591 bp dna
GU208184	NP-Delta-2.1.2_OTU5	GU208184 591 bp dna
GU216236	NP-Theta-4.2_OTU3	GU216236 591 bp dna
GU216237	NP-Theta-4.2_OTU1	GU216237 591 bp dna
GU225881	NS-Incertae_sedis-1_OTU2	GU225881 591 bp dna
GU270222	NP-Delta-2.3.1.1_OTU15	GU270222 591 bp dna
GU270242	NP-Gamma-3_OTU3	GU270242 591 bp dna
GU270258	NP-Gamma-2.1.2_OTU6	GU270258 591 bp dna
GU270273	NP-Delta-2.3.2.3_OTU3	GU270273 591 bp dna
GU270277	NS-Gamma-2.2.1.1_OTU1	GU270277 591 bp dna
GU360764	NP-Alpha-2.2.2.1.1.1_OTU5	GU360764 591 bp dna
GU360767	NP-Alpha-2.2.2.1.1.3.3_OTU2	GU360767 591 bp dna
GU360812	NP-Epsilon-2.2_OTU3	GU360812 591 bp dna
GU360827	NP-Epsilon-2_OTU5	GU360827 591 bp dna
GU360832	NP-Alpha-2.2.2.1.2.2_OTU6	GU360832 591 bp dna
GU363960	NP-Epsilon-2.2_OTU1	GU363960 591 bp dna
GU364101	NP-Alpha-2.2.2.1.1.3_OTU1	GU364101 591 bp dna
GU364124	NP-Alpha-2.2.2.1.1.3.3_OTU5	GU364124 591 bp dna
GU364164	NP-Epsilon-2.2_OTU5	GU364164 591 bp dna
GU386336	NP-Gamma-2.1.3.1_OTU7	GU386336 591 bp dna
GU811265	NP-Gamma-1_OTU1	GU811265 591 bp dna
GU811274	NP-Gamma-2.1.3_OTU2	GU811274 591 bp dna
GU811277	NP-Gamma-2.1.3.2.3.1_OTU6	GU811277 591 bp dna
GU811279	NP-Gamma-2.2.2.2.2_OTU5	GU811279 591 bp dna
GU811281	NP-Gamma_OTU1	GU811281 591 bp dna
GU811287	NS-Gamma-2.1.2.2_OTU5	GU811287 591 bp dna
GU811301	NP-Theta-2.Incertae_sedis_OTU1	GU811301 591 bp dna
GU811313	NP-Delta-1_OTU9	GU811313 591 bp dna
GU811338	NP-Gamma-2.1.3.2.3.1_OTU4	GU811338 591 bp dna
GU811346	NP-Epsilon-Incertae_sedis_OTU1	GU811346 591 bp dna
GU811360	NP-Epsilon-Incertae_sedis_OTU2	GU811360 591 bp dna
GU811441	NP-Theta-3_OTU2	GU811441 591 bp dna
GU811607	NP-Gamma-2.1.3.2_OTU10	GU811607 591 bp dna
GU931374	NS-Beta-1.Incertae_sedis_OTU2	GU931374 591 bp dna
GU988769	NP-Gamma-2.1.3.2.2.1_OTU3	GU988769 591 bp dna
GU988789	NP-Gamma-2.1.3.2_OTU11	GU988789 591 bp dna
GU988801	NS-Alpha-3.2.3.3_OTU1	GU988801 591 bp dna
GU988820	NP-Gamma-2.1.3.2.2.1_OTU4	GU988820 591 bp dna
GU988821	NP-Gamma-2.1.3.2_OTU12	GU988821 591 bp dna
GU988841	NP-Alpha-1_OTU4	GU988841 591 bp dna
GU988844	NP-Gamma-2.2.2_OTU1	GU988844 591 bp dna
HE598573	NT-Alpha_OTU3	HE598573 591 bp dna
HE598576	NT-Alpha-1.1.1.1.3.3_OTU1	HE598576 591 bp dna
HE598612	NT-Alpha_OTU9	HE598612 591 bp dna
HM055560	NS-Delta-1.1.2.2_OTU2	HM055560 591 bp dna
HM113517	NS-Gamma-2.3_OTU1	HM113517 591 bp dna
HM131566	NT-Alpha-1.2.1_OTU1	HM131566 591 bp dna
HM131573	NS-Alpha-2_OTU5	HM131573 591 bp dna
HM131587	NT-Alpha_OTU4	HM131587 591 bp dna
HM131590	NT-Alpha-1.2.1_OTU2	HM131590 591 bp dna
HM131597	NT-Alpha-1.1.3_OTU9	HM131597 591 bp dna
HM345609	NP-Theta-Incertae_sedis_OTU1	HM345609 591 bp dna
HM346001	NS-Gamma-2.1.2.2_OTU2	HM346001 591 bp dna
HM346030	NS-Delta-1_OTU3	HM346030 591 bp dna
HM346033	NS-Delta-1.1.2.2_OTU1	HM346033 591 bp dna
HM346048	NS-Delta-1_OTU4	HM346048 591 bp dna
HM346065	NS-Delta-1_OTU5	HM346065 591 bp dna
HM346166	NS-Delta-1_OTU6	HM346166 591 bp dna
HM346180	NS-Delta-1.2.2_OTU3	HM346180 591 bp dna
HM443629	NP-Eta-1.1.1.2_OTU4	HM443629 591 bp dna
HM589775	NP-Eta-1.1.1.2_OTU1	HM589775 591 bp dna
HM589795	NP-Gamma-2.2.3_OTU1	HM589795 591 bp dna
HM589837	NP-Gamma-2.2.4.1_OTU7	HM589837 591 bp dna
HM589849	NS-Alpha-3.2.1.1.1.1.Incertae_sedis.2_OTU2	HM589849 591 bp dna
HM589852	NP-Alpha-2.2.2_OTU1	HM589852 591 bp dna
HM637851	NT-Gamma_OTU1	HM637851 591 bp dna
HM637854	NP-Eta-1.2.1_OTU11	HM637854 591 bp dna
HM754656	NS-Beta-1.1_OTU3	HM754656 591 bp dna
HM754688	NS-Delta-1.1.1_OTU3	HM754688 591 bp dna
HM754752	NS-Delta-1_OTU7	HM754752 591 bp dna
HM803692	NS-Delta-1.1.2.1_OTU6	HM803692 591 bp dna
HM803694	NS-Gamma-1.1_OTU3	HM803694 591 bp dna
HQ007666	NS-Delta-1.2.1_OTU4	HQ007666 591 bp dna
HQ007740	NS-Gamma-2.1.2.2_OTU3	HQ007740 591 bp dna
HQ007756	NS-Delta-1.2.1_OTU2	HQ007756 591 bp dna
HQ007857	NS-Delta-1.1.3_OTU1	HQ007857 591 bp dna
HQ007886	NS-Delta-1.2.1_OTU1	HQ007886 591 bp dna
HQ168103	NP-Gamma-2.2.5_OTU2	HQ168103 591 bp dna
HQ202369	NS-Alpha-3.2.3.1.5_OTU2	HQ202369 591 bp dna
HQ202385	NS-Alpha-3.2.3.1.7_OTU5	HQ202385 591 bp dna
HQ202397	NS-Epsilon-2.1_OTU5	HQ202397 591 bp dna
HQ202403	NS-Beta-1_OTU3	HQ202403 591 bp dna
HQ202413	NS-Alpha-3.2.1.1.1.1.Incertae_sedis.1_OTU1	HQ202413 591 bp dna
HQ202428	NS-Alpha-3.2.3.1.4.2_OTU3	HQ202428 591 bp dna
HQ215919	NT-Alpha-1.1.1_OTU4	HQ215919 591 bp dna
HQ215923	NT-Alpha-1.1.2.Incertae_sedis_OTU2	HQ215923 591 bp dna
HQ215926	NS-Alpha-1_OTU1	HQ215926 591 bp dna
HQ221890	NS-Delta-1.2.1_OTU5	HQ221890 591 bp dna
HQ233248	NS-Gamma-2.3.2.2_OTU7	HQ233248 591 bp dna
HQ316986	NS-Epsilon-2.2_OTU6	HQ316986 591 bp dna
HQ317670	NS-Alpha-3.1.1.1_OTU2	HQ317670 591 bp dna
HQ340356	NT-Alpha-1.1.1.1.3.2.2_OTU1	HQ340356 591 bp dna
HQ340364	NS-Gamma-2.3.2.3_OTU3	HQ340364 591 bp dna
HQ340417	NS-Gamma-2.3.2_OTU1	HQ340417 591 bp dna
HQ401411	NS-Alpha-3.2.3_OTU1	HQ401411 591 bp dna
HQ455773	NP-Gamma-2.1_OTU2	HQ455773 591 bp dna
HQ538544	NS-Alpha-3.2.3.1.7_OTU2	HQ538544 591 bp dna
HQ538545	NS-Delta-1.1.2.1_OTU8	HQ538545 591 bp dna
HQ538557	NS-Alpha-3.2.1.1.1.1.2_OTU3	HQ538557 591 bp dna
HQ538558	NS-Beta-1_OTU2	HQ538558 591 bp dna
HQ645846	NP-Eta-1.1.1.2_OTU5	HQ645846 591 bp dna
HQ678190	NS-Gamma-2.1.1_OTU3	HQ678190 591 bp dna
HQ875188	NS-Alpha-3.1.1.Incertae_sedis_OTU1	HQ875188 591 bp dna
HQ877763	NP-Theta-4.1.Incertae_sedis_OTU2	HQ877763 591 bp dna
HQ888802	NS-Delta-1.1.2.1_OTU14	HQ888802 591 bp dna
HQ888875	NP-Delta-1.Incertae_sedis.1_OTU1	HQ888875 591 bp dna
HQ888892	NT-Beta_OTU3	HQ888892 591 bp dna
HQ888920	NP-Delta-2.2.1_OTU2	HQ888920 591 bp dna
HQ896041	NT-Alpha-1.1.2.2_OTU1	HQ896041 591 bp dna
HQ896052	NT-Alpha-1.1.2.2_OTU2	HQ896052 591 bp dna
HQ896058	NT-Alpha-1.1.2.2_OTU4	HQ896058 591 bp dna
JF271980	NP-Eta-1.2.1_OTU14	JF271980 591 bp dna
JF272692	NP-Gamma-2.1.3.1_OTU4	JF272692 591 bp dna
JF430502	NP-Gamma-2.2.4.2_OTU3	JF430502 591 bp dna
JF430534	NS-Alpha-3.2.3.1.1_OTU1	JF430534 591 bp dna
JF430539	NS-Gamma-2.3.2.1_OTU1	JF430539 591 bp dna
JF430554	NS-Epsilon-2.1_OTU2	JF430554 591 bp dna
JF430559	NS-Beta-1_OTU14	JF430559 591 bp dna
JF430562	NP-Gamma-2.1_OTU3	JF430562 591 bp dna
JF430566	NP-Gamma-2.2.4.2_OTU4	JF430566 591 bp dna
JF439033	NS-Alpha-3.2.3.1.1_OTU7	JF439033 591 bp dna
JF520853	NS-Gamma-2.3.2.2_OTU1	JF520853 591 bp dna
JF520876	NT-Alpha-1.1.3_OTU4	JF520876 591 bp dna
JF520877	NT-Alpha-1_OTU1	JF520877 591 bp dna
JF520885	NS-Gamma-2.3.2.Incertae_sedis_OTU1	JF520885 591 bp dna
JF520896	NT-Alpha-1.2.1_OTU3	JF520896 591 bp dna
JF520904	NS-Alpha-3.2.3.1.4.1_OTU4	JF520904 591 bp dna
JF520914	NT-Alpha_OTU1	JF520914 591 bp dna
JF520915	NS-Alpha-3.2.3.1.1_OTU2	JF520915 591 bp dna
JF520965	NS-Gamma-2.3.2.Incertae_sedis_OTU2	JF520965 591 bp dna
JF520968	NS-Alpha-2_OTU1	JF520968 591 bp dna
JF520973	NS-Alpha-1_OTU5	JF520973 591 bp dna
JF520976	NS-Alpha-1_OTU4	JF520976 591 bp dna
JF520980	NS-Alpha-1_OTU6	JF520980 591 bp dna
JF681783	NT-Alpha-1.1.2.2_OTU5	JF681783 591 bp dna
JF715674	NP-Theta-4_OTU1	JF715674 591 bp dna
JF715683	NP-Delta-1.2_OTU7	JF715683 591 bp dna
JF715697	NP-Delta-2.3.1.1_OTU16	JF715697 591 bp dna
JF715715	NP-Zeta-2_OTU1	JF715715 591 bp dna
JF715718	NP-Delta-2.3.2.3_OTU6	JF715718 591 bp dna
JF715723	NP-Delta-2.1.1_OTU4	JF715723 591 bp dna
JF715733	NP-Delta-2.3.2.1_OTU3	JF715733 591 bp dna
JF715746	NP-Gamma-2.2.2.2.1_OTU2	JF715746 591 bp dna
JF715754	NP-Gamma-2.1.3.2.2.1_OTU7	JF715754 591 bp dna
JF715755	NP-Zeta-2_OTU2	JF715755 591 bp dna
JF715772	NP-Epsilon-1_OTU4	JF715772 591 bp dna
JF715773	NP-Gamma-2.1.3.2.2.2_OTU8	JF715773 591 bp dna
JF715784	NP-Zeta-2_OTU3	JF715784 591 bp dna
JF715822	NP-Zeta-2_OTU5	JF715822 591 bp dna
JF715882	NP-Gamma-2.1_OTU4	JF715882 591 bp dna
JF715887	NP-Gamma-2.1.3.2_OTU13	JF715887 591 bp dna
JF715892	NP-Gamma-2.1.3.2_OTU14	JF715892 591 bp dna
JF715904	NP-Theta-4.1.Incertae_sedis_OTU1	JF715904 591 bp dna
JF715908	NP-Zeta-2_OTU4	JF715908 591 bp dna
JF715911	NP-Gamma-2.1.3.2.3.1_OTU7	JF715911 591 bp dna
JF715912	NP-Gamma-2.1.3.2_OTU15	JF715912 591 bp dna
JF715913	NP-Gamma-2.1_OTU5	JF715913 591 bp dna
JF719146	NP-Alpha-2.2.2.1.2_OTU8	JF719146 591 bp dna
JF719178	NP-Alpha-2.2.2.1.1.2_OTU2	JF719178 591 bp dna
JF719182	NP-Alpha-2.2.2.1.2.1_OTU6	JF719182 591 bp dna
JF719185	NP-Alpha-2.2.2.1.2_OTU9	JF719185 591 bp dna
JF735056	NS-Delta-1.1.3_OTU2	JF735056 591 bp dna
JF743000	NT-Alpha-1.1.1.1.3.2.2_OTU3	JF743000 591 bp dna
JF743004	NP-Gamma-2.2.1.1_OTU5	JF743004 591 bp dna
JF748324	NS-Alpha-3.2.3.1.2_OTU4	JF748324 591 bp dna
JF748326	NS-Delta-2.2.1_OTU5	JF748326 591 bp dna
JF748338	NS-Delta-1.1.2.1_OTU10	JF748338 591 bp dna
JF748348	NS-Alpha-3.2.3.1.7_OTU6	JF748348 591 bp dna
JF748369	NS-Delta-1.1.2.2_OTU3	JF748369 591 bp dna
JF756012	NP-Eta-1.2.2.1_OTU2	JF756012 591 bp dna
JF756021	NS-Alpha-3.2.1.1.1.1.2_OTU6	JF756021 591 bp dna
JF796147	NP-Alpha-2.2.2.1.1.1_OTU1	JF796147 591 bp dna
JF802775	NP-Epsilon-2.2_OTU9	JF802775 591 bp dna
JF802776	NP-Gamma-2.1.3.1_OTU9	JF802776 591 bp dna
JF802777	NP-Gamma-2.1.3.1_OTU5	JF802777 591 bp dna
JF905634	NS-Zeta-1.2_OTU5	JF905634 591 bp dna
JF905757	NP-Eta-1.1.1.3_OTU3	JF905757 591 bp dna
JF923970	NP-Delta-2.3.1.1_OTU4	JF923970 591 bp dna
JF924000	NP-Alpha-2.2.2.Incertae_sedis_OTU1	JF924000 591 bp dna
JF924002	NP-Delta-1.1.1_OTU4	JF924002 591 bp dna
JF924013	NP-Delta-2.3.1.1_OTU11	JF924013 591 bp dna
JF924014	NP-Theta-2.1.1_OTU3	JF924014 591 bp dna
JF924018	NP-Delta-2.3.1.1_OTU17	JF924018 591 bp dna
JF924025	NP-Delta-1.Incertae_sedis.1_OTU2	JF924025 591 bp dna
JF924027	NP-Delta-2.2.2_OTU4	JF924027 591 bp dna
JF924029	NP-Delta-1_OTU13	JF924029 591 bp dna
JF924031	NP-Delta-2.2.Incertae_sedis_OTU1	JF924031 591 bp dna
JF924032	NP-Alpha-2.2.1_OTU1	JF924032 591 bp dna
JF924038	NP-Alpha-2.2.1_OTU2	JF924038 591 bp dna
JF924040	NP-Gamma_OTU2	JF924040 591 bp dna
JF924043	NP-Theta-2.3_OTU4	JF924043 591 bp dna
JF924048	NP-Theta-2.3_OTU2	JF924048 591 bp dna
JF924049	NP-Gamma-1_OTU2	JF924049 591 bp dna
JF924050	NP-Delta-2.3.2.3_OTU4	JF924050 591 bp dna
JF924061	NP-Theta-2.3_OTU1	JF924061 591 bp dna
JF924067	NP-Alpha-1_OTU9	JF924067 591 bp dna
JF924084	NP-Alpha-2.1_OTU5	JF924084 591 bp dna
JF924119	NP-Delta-2.2.1_OTU3	JF924119 591 bp dna
JF924131	NP-Delta-1_OTU10	JF924131 591 bp dna
JF924135	NP-Alpha-2.1_OTU7	JF924135 591 bp dna
JF924139	NP-Alpha-2.1_OTU3	JF924139 591 bp dna
JF924153	NP-Delta-2.3.1.1_OTU12	JF924153 591 bp dna
JF924163	NP-Epsilon-1_OTU6	JF924163 591 bp dna
JF924176	NP-Theta-2.3_OTU8	JF924176 591 bp dna
JF924187	NP-Alpha-2.1_OTU2	JF924187 591 bp dna
JF924195	NP-Theta-2.1.1_OTU2	JF924195 591 bp dna
JF924216	NP-Alpha-2.2.3.1_OTU1	JF924216 591 bp dna
JF924217	NP-Theta-2.3_OTU9	JF924217 591 bp dna
JF924226	NP-Alpha-1_OTU10	JF924226 591 bp dna
JF924230	NP-Delta-2.1.1_OTU5	JF924230 591 bp dna
JF924241	NP-Delta-2.1.2_OTU6	JF924241 591 bp dna
JF924242	NP-Gamma-1_OTU3	JF924242 591 bp dna
JF924250	NP-Delta-2.1.1_OTU2	JF924250 591 bp dna
JF924252	NP-Gamma-2.2.4.1_OTU4	JF924252 591 bp dna
JF924262	NP-Alpha-1_OTU12	JF924262 591 bp dna
JF924264	NP-Gamma-3_OTU2	JF924264 591 bp dna
JF924270	NP-Delta-1_OTU5	JF924270 591 bp dna
JF924274	NP-Gamma-2.2.4.2_OTU2	JF924274 591 bp dna
JF924277	NP-Alpha-2.1_OTU6	JF924277 591 bp dna
JF924281	NP-Delta-1_OTU6	JF924281 591 bp dna
JF924292	NP-Zeta-Incertae_sedis.2_OTU1	JF924292 591 bp dna
JF924532	NP-Alpha-2.2.4_OTU7	JF924532 591 bp dna
JF924537	NP-Alpha-2.1_OTU8	JF924537 591 bp dna
JF924543	NP-Alpha-2.1_OTU4	JF924543 591 bp dna
JF924550	NP-Alpha-1_OTU2	JF924550 591 bp dna
JF924554	NP-Alpha-1_OTU5	JF924554 591 bp dna
JF924560	NP-Gamma-2.2.4.1_OTU11	JF924560 591 bp dna
JF924571	NP-Delta-2.3.1.1_OTU6	JF924571 591 bp dna
JF924583	NP-Delta-1.2_OTU3	JF924583 591 bp dna
JF924585	NP-Theta-2.3_OTU5	JF924585 591 bp dna
JF924586	NP-Delta-1.2_OTU4	JF924586 591 bp dna
JF924595	NP-Theta-2.1.1_OTU4	JF924595 591 bp dna
JF924607	NP-Theta-2.2.1_OTU1	JF924607 591 bp dna
JF924612	NP-Zeta-1_OTU5	JF924612 591 bp dna
JF924616	NP-Zeta-1_OTU3	JF924616 591 bp dna
JF924628	NP-Theta-2.1_OTU1	JF924628 591 bp dna
JF924629	NP-Theta-2.2.2.2_OTU2	JF924629 591 bp dna
JF924641	NP-Theta-2.1.2_OTU4	JF924641 591 bp dna
JF924645	NP-Delta-2.3.1.1_OTU3	JF924645 591 bp dna
JF924650	NP-Theta-2.1.2_OTU5	JF924650 591 bp dna
JF924670	NP-Theta-2.2.2.2_OTU3	JF924670 591 bp dna
JF924673	NP-Alpha-2.2.3.2_OTU3	JF924673 591 bp dna
JF924696	NP-Beta_OTU9	JF924696 591 bp dna
JF924714	NP-Zeta-Incertae_sedis.2_OTU2	JF924714 591 bp dna
JF924717	NP-Theta-2.1.1_OTU1	JF924717 591 bp dna
JF924720	NP-Zeta-Incertae_sedis.1_OTU1	JF924720 591 bp dna
JF924743	NP-Delta-1.2_OTU5	JF924743 591 bp dna
JF924745	NP-Theta-2.3_OTU6	JF924745 591 bp dna
JF924746	NP-Delta-2.3.1.1_OTU8	JF924746 591 bp dna
JF924747	NP-Delta-2.3.1.1_OTU9	JF924747 591 bp dna
JF924754	NP-Delta-1.1_OTU1	JF924754 591 bp dna
JF924771	NP-Delta-2.3.1.1_OTU10	JF924771 591 bp dna
JF924780	NP-Gamma-3_OTU1	JF924780 591 bp dna
JF924786	NP-Theta-1.2_OTU1	JF924786 591 bp dna
JF924798	NP-Alpha-2.2.2.Incertae_sedis_OTU2	JF924798 591 bp dna
JF924801	NP-Theta-2.3_OTU7	JF924801 591 bp dna
JF924809	NP-Theta-2.2.2.2_OTU1	JF924809 591 bp dna
JF924855	NS-Delta-1.1.2_OTU1	JF924855 591 bp dna
JF935454	NS-Gamma-2.2.3_OTU4	JF935454 591 bp dna
JF935461	NS-Gamma-2.3.2.1_OTU5	JF935461 591 bp dna
JF935464	NS-Alpha-3.2.1.1.1.1.1.1_OTU1	JF935464 591 bp dna
JF935498	NP-Delta-2.1.1_OTU6	JF935498 591 bp dna
JF935600	NS-Gamma-2.3.2.2_OTU9	JF935600 591 bp dna
JF935612	NP-Delta-2.3.2.2_OTU2	JF935612 591 bp dna
JF935733	NS-Zeta-1.2_OTU7	JF935733 591 bp dna
JN177518	NP-Zeta-2_OTU6	JN177518 591 bp dna
JN177520	NP-Gamma-2.1.3_OTU3	JN177520 591 bp dna
JN177522	NP-Epsilon-1_OTU2	JN177522 591 bp dna
JN177532	NP-Gamma-2.1_OTU6	JN177532 591 bp dna
JN179438	NP-Eta-1.2.1_OTU5	JN179438 591 bp dna
JN179445	NP-Eta-1.1.2_OTU8	JN179445 591 bp dna
JN179460	NP-Eta-1.1.1.3_OTU2	JN179460 591 bp dna
JN179492	NP-Gamma-2.2.5_OTU3	JN179492 591 bp dna
JN179506	NT-Alpha-1.2.2_OTU3	JN179506 591 bp dna
JN179507	NT-Alpha_OTU11	JN179507 591 bp dna
JN179508	NT-Alpha_OTU5	JN179508 591 bp dna
JN179514	NT-Alpha-1_OTU2	JN179514 591 bp dna
JN179519	NT-Alpha-1.2.1_OTU4	JN179519 591 bp dna
JN179527	NT-Alpha-1.1.3_OTU6	JN179527 591 bp dna
JN179528	NT-Alpha-1.1.3_OTU10	JN179528 591 bp dna
JN179529	NT-Alpha-1.1.3_OTU11	JN179529 591 bp dna
JN179533	NT-Alpha-1.1.2.2_OTU6	JN179533 591 bp dna
JN179537	NT-Alpha-1.1.3_OTU1	JN179537 591 bp dna
JN179559	NT-Alpha-1.1.3_OTU3	JN179559 591 bp dna
JN179602	NT-Alpha-1.1.1.1.3.2.1_OTU3	JN179602 591 bp dna
JN179633	NT-Alpha-1.1.1.1_OTU2	JN179633 591 bp dna
JN179700	NT-Alpha-1.1.1.1.2_OTU4	JN179700 591 bp dna
JN179736	NT-Alpha-1.1.1.2_OTU1	JN179736 591 bp dna
JN179741	NT-Alpha-1.1.1.1.Incertae_sedis_OTU1	JN179741 591 bp dna
JN179760	NT-Alpha-1.1.1.1.Incertae_sedis_OTU2	JN179760 591 bp dna
JN179773	NT-Alpha-1.1.1.1.1_OTU5	JN179773 591 bp dna
JN179805	NT-Alpha-1.1.1.1.3.2.Incertae_sedis_OTU2	JN179805 591 bp dna
JN179852	NT-Alpha-1.1.1.1.3.3_OTU6	JN179852 591 bp dna
JN179865	NT-Alpha-1.1.1.1.3.3_OTU7	JN179865 591 bp dna
JN179866	NT-Alpha-1.1.1.1.3.3_OTU2	JN179866 591 bp dna
JN179872	NT-Alpha-1.1.1.1_OTU3	JN179872 591 bp dna
JN179910	NT-Alpha-1.1.1.1.3.3_OTU5	JN179910 591 bp dna
JN179914	NT-Alpha-1.1.1.1.3.1_OTU4	JN179914 591 bp dna
JN179929	NS-Alpha-3.2.1.1.1.1.1.2_OTU5	JN179929 591 bp dna
JN179940	NS-Alpha-3.2.3.1.1_OTU9	JN179940 591 bp dna
JN179941	NS-Alpha-3.2.3.1.1_OTU3	JN179941 591 bp dna
JN179944	NS-Alpha-2_OTU2	JN179944 591 bp dna
JN179945	NS-Alpha-2_OTU3	JN179945 591 bp dna
JN179951	NS-Alpha-1_OTU7	JN179951 591 bp dna
JN179952	NS-Alpha-3.1.2_OTU1	JN179952 591 bp dna
JN180027	NS-Gamma-2.3.2.3_OTU2	JN180027 591 bp dna
JN180057	NS-Gamma-2.2.3_OTU5	JN180057 591 bp dna
JN180069	NS-Gamma-2.3.1_OTU1	JN180069 591 bp dna
JN180076	NS-Delta-1_OTU9	JN180076 591 bp dna
JN183462	NP-Eta-1.1.1.2_OTU6	JN183462 591 bp dna
JN183476	NP-Theta-3_OTU3	JN183476 591 bp dna
JN183521	NP-Eta-1.1.1.2_OTU2	JN183521 591 bp dna
JN183537	NS-Zeta-2_OTU6	JN183537 591 bp dna
JN183540	NP-Eta-1.1.1_OTU1	JN183540 591 bp dna
JN183542	NP-Eta-1.1.1.2_OTU3	JN183542 591 bp dna
JN183738	NP-Epsilon-1_OTU7	JN183738 591 bp dna
JN183739	NS-Epsilon-1_OTU4	JN183739 591 bp dna
JN183740	NP-Gamma-2.1_OTU7	JN183740 591 bp dna
JN183774	NS-Epsilon-1_OTU5	JN183774 591 bp dna
JN183790	NP-Gamma-2.1.3.2.Incertae_sedis_OTU1	JN183790 591 bp dna
JN190644	NP-Delta-1.2_OTU1	JN190644 591 bp dna
JN190707	NS-Epsilon-1_OTU1	JN190707 591 bp dna
JN190758	NP-Alpha-2.2.4_OTU8	JN190758 591 bp dna
JN190773	NP-Gamma-2.2.Incertae_sedis.1_OTU1	JN190773 591 bp dna
JN190774	NP-Gamma-2.2.Incertae_sedis.1_OTU2	JN190774 591 bp dna
JN190788	NP-Delta-1_OTU11	JN190788 591 bp dna
JN190815	NP-Gamma-2.2.4.1_OTU1	JN190815 591 bp dna
JN190828	NS-Beta-2_OTU3	JN190828 591 bp dna
JN190852	NS-Gamma-2.2.3_OTU2	JN190852 591 bp dna
JN375915	NP-Alpha-2.2.2.1.2.1_OTU3	JN375915 591 bp dna
JN375946	NP-Gamma-2.1.3.2.3.1_OTU8	JN375946 591 bp dna
JN375970	NP-Gamma-2.2.5.1_OTU6	JN375970 591 bp dna
JN418173	NT-Alpha_OTU6	JN418173 591 bp dna
JN418180	NT-Alpha_OTU7	JN418180 591 bp dna
JN662453	NP-Gamma-2.1.3.1_OTU10	JN662453 591 bp dna
JN662457	NP-Theta-1.Incertae_sedis_OTU1	JN662457 591 bp dna
JN671945	NT-Alpha-1.1.3_OTU13	JN671945 591 bp dna
JN671950	NT-Alpha-1.1.3_OTU5	JN671950 591 bp dna
JN688223	NS-Alpha-3.1.1.3_OTU5	JN688223 591 bp dna
JN787000	NS-Alpha-3.2.3.1.1_OTU10	JN787000 591 bp dna
JN787014	NS-Alpha-3.2.3.1.1_OTU4	JN787014 591 bp dna
JN787021	NT-Alpha-1.1.1.1.3.1_OTU3	JN787021 591 bp dna
JN787033	NP-Eta-1.1.1.1_OTU3	JN787033 591 bp dna
JN934399	NP-Delta-2.1.1_OTU7	JN934399 591 bp dna
JN934405	NP-Theta-1.2_OTU2	JN934405 591 bp dna
JN934411	NP-Theta-1.1_OTU3	JN934411 591 bp dna
JN934415	NP-Delta-2.3.1.2_OTU3	JN934415 591 bp dna
JN934416	NP-Delta-1.2_OTU6	JN934416 591 bp dna
JN934422	NP-Zeta-1_OTU4	JN934422 591 bp dna
JQ014639	NS-Alpha-1_OTU2	JQ014639 591 bp dna
JQ014653	NP-Gamma-2.2.1.2_OTU2	JQ014653 591 bp dna
JQ082876	NT-Alpha-Incertae_sedis_OTU1	JQ082876 591 bp dna
JQ082878	NT-Alpha-1.1.2.2_OTU3	JQ082878 591 bp dna
JQ082881	NS-Zeta-1.2_OTU1	JQ082881 591 bp dna
JQ260604	NP-Gamma-2.2.5.1_OTU2	JQ260604 591 bp dna
JQ277487	NS-Beta-1_OTU4	JQ277487 591 bp dna
JQ312217	NP-Eta-1.1_OTU1	JQ312217 591 bp dna
JQ312221	NT-Alpha-1.2.2_OTU1	JQ312221 591 bp dna
JQ312227	NT-Alpha-1.1.1.1.2_OTU1	JQ312227 591 bp dna
JQ312229	NP-Eta-1.1.2_OTU7	JQ312229 591 bp dna
JQ312231	NP-Eta-2_OTU4	JQ312231 591 bp dna
JQ312240	NP-Eta-1.2.2_OTU1	JQ312240 591 bp dna
JQ312244	NP-Gamma-2.2.1.2_OTU1	JQ312244 591 bp dna
JQ312246	NT-Alpha-1.1.3_OTU12	JQ312246 591 bp dna
JQ319435	NS-Alpha-3.2.3.1_OTU3	JQ319435 591 bp dna
JQ319445	NP-Delta-2.1.2_OTU8	JQ319445 591 bp dna
JQ319447	NS-Alpha-3.2.3.1.4_OTU1	JQ319447 591 bp dna
JQ319451	NS-Alpha-3.2.1.1.1.2_OTU4	JQ319451 591 bp dna
JQ319461	NT-Incertae_sedis_OTU1	JQ319461 591 bp dna
JQ319463	NS-Alpha-3.2.3.3_OTU2	JQ319463 591 bp dna
JQ320505	NT-Gamma_OTU10	JQ320505 591 bp dna
JQ320510	NS-Alpha-3.2.3.1.5_OTU3	JQ320510 591 bp dna
JQ320511	NS-Alpha-3.2.1.2_OTU2	JQ320511 591 bp dna
JQ320512	NT-Beta_OTU4	JQ320512 591 bp dna
JQ320522	NT-Alpha-1.1_OTU1	JQ320522 591 bp dna
JQ345747	NP-Alpha-2.2.4_OTU9	JQ345747 591 bp dna
JQ345774	NP-Delta-2.1.1_OTU8	JQ345774 591 bp dna
JQ345800	NS-Alpha-3.2.3.1.6.3_OTU3	JQ345800 591 bp dna
JQ345836	NP-Beta_OTU10	JQ345836 591 bp dna
JQ345848	NT-Beta_OTU1	JQ345848 591 bp dna
JQ345860	NS-Gamma-2.1.2.1_OTU5	JQ345860 591 bp dna
JQ345875	NP-Gamma-2.2.1.2_OTU5	JQ345875 591 bp dna
JQ345901	NS-Zeta-2_OTU4	JQ345901 591 bp dna
JQ345903	NS-Delta-1_OTU8	JQ345903 591 bp dna
JQ358988	NP-Delta-2.3.2.2_OTU1	JQ358988 591 bp dna
JQ359001	NP-Gamma-2.1.3_OTU1	JQ359001 591 bp dna
JQ365758	NT-Alpha-1.1.1.1.1_OTU3	JQ365758 591 bp dna
JQ365759	NT-Alpha-1.1.1.1.3.3_OTU3	JQ365759 591 bp dna
JQ365800	NT-Alpha-1.1.3_OTU7	JQ365800 591 bp dna
JQ396294	NP-Alpha-2.2.2.1.1.3.3_OTU3	JQ396294 591 bp dna
JQ403665	NS-Alpha-3.2.3.Incertae_sedis.2_OTU1	JQ403665 591 bp dna
JQ403764	NP-Eta-1.2.1_OTU12	JQ403764 591 bp dna
JQ403806	NP-Eta-1.2.1_OTU8	JQ403806 591 bp dna
JQ403838	NP-Eta-2_OTU1	JQ403838 591 bp dna
JQ403855	NS-Alpha-3.2.1.1_OTU2	JQ403855 591 bp dna
JQ403856	NP-Eta-1.1_OTU2	JQ403856 591 bp dna
JQ403954	NP-Eta-1.2_OTU1	JQ403954 591 bp dna
JQ403977	NP-Eta-1.2.1_OTU2	JQ403977 591 bp dna
JQ404017	NS-Alpha-3.2.1.1.1.1.1.1_OTU4	JQ404017 591 bp dna
JQ404240	NP-Gamma-2.2.5_OTU4	JQ404240 591 bp dna
JQ406891	NS-Zeta-1.2_OTU4	JQ406891 591 bp dna
JQ638715	NS-Alpha-3.1.1.3_OTU2	JQ638715 591 bp dna
JQ638722	NS-Gamma-2.1.2.1_OTU4	JQ638722 591 bp dna
JQ638724	NS-Gamma-2.1.1_OTU2	JQ638724 591 bp dna
JQ638738	NS-Alpha-3.1.2_OTU3	JQ638738 591 bp dna
JQ638747	NS-Gamma-2.2.1.1_OTU2	JQ638747 591 bp dna
JQ638802	NS-Alpha-3.2.1.1.1.1.1.1_OTU2	JQ638802 591 bp dna
JQ669393	NP-Eta-1.2.2.2_OTU4	JQ669393 591 bp dna
JQ735263	NS-Alpha-3.2.4_OTU4	JQ735263 591 bp dna
JQ750576	NP-Gamma-2.2.1_OTU1	JQ750576 591 bp dna
JQ750582	NP-Delta-1.1_OTU2	JQ750582 591 bp dna
JQ768062	NS-Alpha-3.2.1.1_OTU1	JQ768062 591 bp dna
JQ768068	NS-Alpha-3.2.3.2_OTU5	JQ768068 591 bp dna
JQ768077	NP-Eta-1.2.2.Incertae_sedis.2_OTU2	JQ768077 591 bp dna
JQ768089	NS-Alpha-3.2.3.1.6.3_OTU2	JQ768089 591 bp dna
JQ768091	NS-Alpha-3.2.3.3_OTU3	JQ768091 591 bp dna
JQ864783	NP-Delta-2.3.1_OTU1	JQ864783 591 bp dna
JQ864787	NP-Delta-2.1.1_OTU1	JQ864787 591 bp dna
JQ864794	NP-Beta_OTU5	JQ864794 591 bp dna
JQ864798	NP-Delta-2.3.2.3_OTU7	JQ864798 591 bp dna
JQ864806	NP-Beta_OTU6	JQ864806 591 bp dna
JQ864809	NP-Theta-Incertae_sedis_OTU2	JQ864809 591 bp dna
JQ864851	NS-Delta-1.1.2.1_OTU5	JQ864851 591 bp dna
JQ886278	NP-Delta-1_OTU7	JQ886278 591 bp dna
JQ886279	NP-Theta-2.1.2_OTU1	JQ886279 591 bp dna
JQ886283	NT-Alpha-1.1.2.1_OTU2	JQ886283 591 bp dna
JQ944698	NS-Gamma-2.2.1_OTU2	JQ944698 591 bp dna
JX010789	NS-Gamma-2.1_OTU1	JX010789 591 bp dna
JX015230	NP-Epsilon-2.2_OTU7	JX015230 591 bp dna
JX023512	NS-Gamma-1.2_OTU2	JX023512 591 bp dna
JX023521	NS-Gamma-2.3.2_OTU2	JX023521 591 bp dna
JX140475	NS-Alpha-3.2.3.1_OTU4	JX140475 591 bp dna
JX283754	NP-Delta-1.Incertae_sedis.2_OTU2	JX283754 591 bp dna
JX283909	NP-Delta-2.1.2_OTU1	JX283909 591 bp dna
JX305890	NS-Alpha-3.3.2_OTU1	JX305890 591 bp dna
JX305901	NP-Gamma-2.2.5_OTU5	JX305901 591 bp dna
JX305902	NP-Gamma-2.2.5.2_OTU3	JX305902 591 bp dna
JX305913	NP-Gamma-2.1.3_OTU4	JX305913 591 bp dna
JX305914	NP-Delta-1.2_OTU10	JX305914 591 bp dna
JX305919	NP-Gamma-2.2.5.1_OTU1	JX305919 591 bp dna
JX305920	NP-Gamma-2.2.5.Incertae_sedis.2_OTU1	JX305920 591 bp dna
JX311741	NP-Eta-1.2.2.Incertae_sedis.1_OTU1	JX311741 591 bp dna
JX311744	NP-Eta-2_OTU2	JX311744 591 bp dna
JX311756	NP-Eta-2_OTU3	JX311756 591 bp dna
JX311792	NC_OTU1	JX311792 591 bp dna
JX311808	NT-Gamma_OTU2	JX311808 591 bp dna
JX416592	NS-Gamma-2.2.1.2_OTU1	JX416592 591 bp dna
JX416596	NS-Gamma-2.2.1.3_OTU2	JX416596 591 bp dna
JX416598	NS-Gamma-2.2.1.Incertae_sedis.2_OTU2	JX416598 591 bp dna
JX416645	NS-Gamma-2.2.1.2_OTU2	JX416645 591 bp dna
JX426303	NS-Delta-2.1_OTU6	JX426303 591 bp dna
JX426485	NS-Zeta_OTU2	JX426485 591 bp dna
JX427126	NS-Gamma-2.2.1.Incertae_sedis.1_OTU2	JX427126 591 bp dna
JX427156	NS-Gamma-2.2.1_OTU5	JX427156 591 bp dna
JX427183	NS-Gamma-2.2.1.1_OTU3	JX427183 591 bp dna
JX427187	NS-Alpha-3.2.3_OTU4	JX427187 591 bp dna
JX427362	NS-Gamma-2.2.1_OTU6	JX427362 591 bp dna
JX427399	NS-Gamma-2.2.1.3_OTU3	JX427399 591 bp dna
JX427548	NT-Alpha-1.1.1.1.2_OTU2	JX427548 591 bp dna
JX465201	NS-Alpha-3.2.3.1.Incertae_sedis_OTU2	JX465201 591 bp dna
JX488403	NS-Alpha-3.1.1.Incertae_sedis_OTU2	JX488403 591 bp dna
JX488411	NP-Gamma-2.2.5.1_OTU4	JX488411 591 bp dna
JX488424	NP-Gamma-2.2.5.1_OTU5	JX488424 591 bp dna
JX488431	NS-Alpha-3.2.1.1.1.1.2_OTU4	JX488431 591 bp dna
JX509648	NS-Alpha-3.2.2_OTU3	JX509648 591 bp dna
JX509650	NS-Alpha-3.2.2_OTU6	JX509650 591 bp dna
JX524536	NP-Gamma-2.2.4.1_OTU9	JX524536 591 bp dna
JX537498	NP-Zeta_OTU1	JX537498 591 bp dna
JX537517	NP-Gamma-2.2.2.1_OTU4	JX537517 591 bp dna
JX537520	NP-Alpha-2.2.3.1_OTU2	JX537520 591 bp dna
JX537521	NP-Gamma-1_OTU4	JX537521 591 bp dna
JX537531	NP-Delta-2.3.2.3_OTU2	JX537531 591 bp dna
JX537534	NP-Delta-2.3.2.1_OTU4	JX537534 591 bp dna
JX537555	NP-Gamma-2.2.2.2.2_OTU3	JX537555 591 bp dna
JX537560	NP-Delta-2.3.1.1_OTU18	JX537560 591 bp dna
JX537591	NP-Delta-2.3.2.3_OTU5	JX537591 591 bp dna
JX537592	NP-Zeta-Incertae_sedis.1_OTU2	JX537592 591 bp dna
JX537593	NP-Alpha-2.2.1_OTU3	JX537593 591 bp dna
JX537594	NP-Theta-1.Incertae_sedis_OTU2	JX537594 591 bp dna
JX537596	NP-Delta-2.3.1.1_OTU7	JX537596 591 bp dna
JX537606	NP-Delta-2.3.1.1_OTU5	JX537606 591 bp dna
JX537611	NP-Delta-2.2.1_OTU1	JX537611 591 bp dna
JX537619	NT_NP-Incertae_sedis-1_OTU2	JX537619 591 bp dna
JX537646	NP-Theta-2.3_OTU3	JX537646 591 bp dna
JX537649	NS-Delta-2.2.1_OTU3	JX537649 591 bp dna
JX537656	NP-Theta-1.2_OTU3	JX537656 591 bp dna
JX537659	NP-Theta_OTU1	JX537659 591 bp dna
JX537677	NP-Theta-1.2_OTU4	JX537677 591 bp dna
JX537681	NP-Gamma-2.2.2.1_OTU8	JX537681 591 bp dna
JX537690	NP-Gamma-2.1.Incertae_sedis_OTU1	JX537690 591 bp dna
JX537706	NP-Alpha-1_OTU8	JX537706 591 bp dna
JX537725	NP-Theta-1_OTU1	JX537725 591 bp dna
JX537748	NP-Delta-1.1.2_OTU6	JX537748 591 bp dna
JX537757	NP-Zeta-1_OTU2	JX537757 591 bp dna
JX570739	NS-Epsilon-2.2_OTU8	JX570739 591 bp dna
JX570746	NS-Gamma-2.2.1.2_OTU3	JX570746 591 bp dna
JX643991	NS-Zeta-2_OTU2	JX643991 591 bp dna
JX678946	NS-Alpha-3.1.1_OTU3	JX678946 591 bp dna
JX678958	NS-Alpha-3.1.1.3_OTU3	JX678958 591 bp dna
JX678960	NS-Alpha-3.1.1_OTU4	JX678960 591 bp dna
JX879927	NS-Alpha-3.2.3_OTU8	JX879927 591 bp dna
JX885370	NS-Gamma-2.3.2.2_OTU10	JX885370 591 bp dna
JX885389	NS-Alpha-2_OTU4	JX885389 591 bp dna
JX885402	NT-Alpha-1.1.3_OTU2	JX885402 591 bp dna
JX885427	NS-Gamma-2.3.2.2_OTU2	JX885427 591 bp dna
JX885429	NS-Gamma-2.3.2.2_OTU3	JX885429 591 bp dna
JX885454	NS-Gamma-2.3.2.2_OTU11	JX885454 591 bp dna
KC010605	NS-Gamma-2.3.2_OTU3	KC010605 591 bp dna
KC108800	NT-Beta_OTU8	KC108800 591 bp dna
KC112505	NP-Gamma-2.2.2.2.2_OTU6	KC112505 591 bp dna
KC137409	NS-Gamma-1.2_OTU3	KC137409 591 bp dna
KC137506	NS-Alpha-3.1.2_OTU2	KC137506 591 bp dna
KC148566	NP-Theta-4.2_OTU5	KC148566 591 bp dna
KC157986	NS-Alpha-3.2.1.1.1.1.3_OTU1	KC157986 591 bp dna
KC157988	NP-Gamma-2.2.5.Incertae_sedis.1_OTU2	KC157988 591 bp dna
KC158006	NS-Delta-1.1.1_OTU2	KC158006 591 bp dna
KC293197	NP-Gamma-2.1.3.2.1_OTU1	KC293197 591 bp dna
KC293208	NP-Gamma-2.1.3.2.1_OTU2	KC293208 591 bp dna
KC293216	NT-Alpha-1.1.1.1_OTU4	KC293216 591 bp dna
KC349198	NP-Epsilon-3_OTU2	KC349198 591 bp dna
KC349226	NP-Epsilon-2_OTU6	KC349226 591 bp dna
KC349249	NP-Alpha-2.2.2.1.2.2_OTU5	KC349249 591 bp dna
KC349268	NP-Alpha-2.2.2.1.2.1_OTU7	KC349268 591 bp dna
KC444773	NS-Gamma-1.1_OTU4	KC444773 591 bp dna
KC469623	NS-Gamma-2.3.Incertae_sedis_OTU2	KC469623 591 bp dna
KC469627	NS-Gamma-2.2.1.1_OTU4	KC469627 591 bp dna
KC469632	NS-Gamma-2.3.1_OTU2	KC469632 591 bp dna
KC503186	NP-Epsilon-2_OTU7	KC503186 591 bp dna
KC537388	NT-Gamma_OTU6	KC537388 591 bp dna
KC537398	NP-Eta-1.1.1.1_OTU2	KC537398 591 bp dna
KC537401	NS-Alpha-3.2.4_OTU1	KC537401 591 bp dna
KC537402	NS-Alpha-3.2.3.1.1_OTU5	KC537402 591 bp dna
KC559234	NS-Delta-2.1_OTU5	KC559234 591 bp dna
KC596395	NP-Alpha-2.2.2.1.1.1_OTU2	KC596395 591 bp dna
KC596396	NP-Alpha-2.2.2.1.2.2_OTU11	KC596396 591 bp dna
KC735190	NP-Gamma-2.2.2.1_OTU1	KC735190 591 bp dna
KC735266	NP-Alpha-2.2.3.2_OTU4	KC735266 591 bp dna
KC735357	NP-Eta-1.2.1_OTU3	KC735357 591 bp dna
KC735407	NS-Beta-2.2_OTU5	KC735407 591 bp dna
KC735430	NS-Alpha-3.2.3.1.6_OTU1	KC735430 591 bp dna
KC735478	NP-Alpha-2.2.4_OTU10	KC735478 591 bp dna
KC735507	NS-Delta-1.1.2_OTU2	KC735507 591 bp dna
KC735586	NP-Beta_OTU7	KC735586 591 bp dna
KC735589	NP-Gamma-2.1.Incertae_sedis_OTU2	KC735589 591 bp dna
KC735591	NP-Alpha-2.2.3.1_OTU3	KC735591 591 bp dna
KC756646	NS-Epsilon-2.2_OTU5	KC756646 591 bp dna
KC758318	NP-Eta-1.1.2_OTU9	KC758318 591 bp dna
KC758327	NP-Eta-1.1.1.2_OTU7	KC758327 591 bp dna
KC758352	NP-Eta-1.1.2_OTU2	KC758352 591 bp dna
KC758356	NP-Eta-1.1.2_OTU1	KC758356 591 bp dna
KC758359	NP-Eta-1.1.2_OTU5	KC758359 591 bp dna
KC758371	NP-Eta-1.1.2_OTU6	KC758371 591 bp dna
KC758384	NP-Gamma-1_OTU5	KC758384 591 bp dna
KC758416	NP-Gamma-1_OTU6	KC758416 591 bp dna
KC758445	NS-Zeta-2_OTU7	KC758445 591 bp dna
KC773888	NS-Alpha-3.3.2_OTU3	KC773888 591 bp dna
KC773897	NS-Gamma-2.2.1_OTU7	KC773897 591 bp dna
KC773909	NS-Gamma-2.1.2.1_OTU6	KC773909 591 bp dna
KC773913	NS-Alpha-1_OTU3	KC773913 591 bp dna
KC801463	NS-Alpha-3.2.1.1.1.2_OTU1	KC801463 591 bp dna
KC801686	NS-Zeta-1.1_OTU2	KC801686 591 bp dna
KC857521	NP-Alpha-2.2.2.1.2.Incertae_sedis_OTU1	KC857521 591 bp dna
KC857523	NP-Alpha-2.2.2.1.2.1_OTU8	KC857523 591 bp dna
KC857535	NP-Alpha-2.2.2.1.1.3.2_OTU5	KC857535 591 bp dna
KC857537	NP-Alpha-2.2.2.1.1.3_OTU2	KC857537 591 bp dna
KC857541	NP-Alpha-2.2.2.1.2.Incertae_sedis_OTU2	KC857541 591 bp dna
KC857542	NP-Alpha-2.2.2.1.1.3.1_OTU2	KC857542 591 bp dna
KC962894	NS-Gamma-2.3_OTU2	KC962894 591 bp dna
KC967697	NS-Beta-1_OTU5	KC967697 591 bp dna
KC967726	NS-Alpha-3.2.1.1_OTU3	KC967726 591 bp dna
KF003872	NT-Alpha-1.1.1.1.3.3_OTU8	KF003872 591 bp dna
KF003948	NS-Beta-2_OTU4	KF003948 591 bp dna
KF004224	NS-Delta-2.1_OTU2	KF004224 591 bp dna
KF004245	NS-Delta-1.2.2_OTU1	KF004245 591 bp dna
KF018489	NS-Alpha-3.2.1.1.1.2_OTU3	KF018489 591 bp dna
KF018518	NS-Alpha-3.2.4_OTU2	KF018518 591 bp dna
KF018519	NS-Alpha-3.2.3.1_OTU8	KF018519 591 bp dna
KF041507	NP-Eta-1.2.1_OTU15	KF041507 591 bp dna
KF041530	NS-Alpha-3.2.1.1.1.1.Incertae_sedis.1_OTU2	KF041530 591 bp dna
KF041570	NS-Alpha-3.2.3.1.3_OTU2	KF041570 591 bp dna
KF053684	NS-Alpha-3.2.1.1.1.2_OTU2	KF053684 591 bp dna
KF053694	NS-Alpha-3.2.3.1_OTU5	KF053694 591 bp dna
KF053704	NS-Alpha-3.2.3_OTU2	KF053704 591 bp dna
KF053727	NS-Alpha-3.2.1.1.1.1.3_OTU2	KF053727 591 bp dna
KF053730	NT-Gamma_OTU11	KF053730 591 bp dna
KF053736	NS-Alpha-3.2.3_OTU6	KF053736 591 bp dna
KF053742	NS-Alpha-3.3.1_OTU2	KF053742 591 bp dna
KF178050	NP-Theta-2.2.2.1_OTU10	KF178050 591 bp dna
KF178057	NP-Delta-1.1.1_OTU5	KF178057 591 bp dna
KF178061	NP-Delta-2.2.1_OTU5	KF178061 591 bp dna
KF178070	NP-Theta-2.2.2.1_OTU9	KF178070 591 bp dna
KF178078	NP-Theta-2.2.2.1_OTU4	KF178078 591 bp dna
KF178084	NP-Theta-2.2.2.1_OTU8	KF178084 591 bp dna
KF178108	NP-Theta-2.2.1_OTU2	KF178108 591 bp dna
KF178128	NP-Theta-2.2.2.1_OTU5	KF178128 591 bp dna
KF178153	NP-Theta-2.2.2.1_OTU1	KF178153 591 bp dna
KF178164	NP-Theta-2.1.2_OTU2	KF178164 591 bp dna
KF178188	NP-Theta-2.2.2.1_OTU6	KF178188 591 bp dna
KF178200	NP-Theta-2.2.2.1_OTU7	KF178200 591 bp dna
KF178207	NP-Theta-2.2.1_OTU3	KF178207 591 bp dna
KF178231	NP-Theta-2.2.2.1_OTU2	KF178231 591 bp dna
KF179388	NS-Epsilon-2.2_OTU1	KF179388 591 bp dna
KF179393	NS-Epsilon-2.1_OTU4	KF179393 591 bp dna
KF179395	NS-Alpha-3.2.3.1.6.1_OTU2	KF179395 591 bp dna
KF179397	NS-Epsilon-2.2_OTU2	KF179397 591 bp dna
KF179403	NS-Zeta-2_OTU3	KF179403 591 bp dna
KF179412	NS-Zeta_OTU3	KF179412 591 bp dna
KF179420	NS-Zeta_OTU4	KF179420 591 bp dna
KF179421	NS-Alpha-3.3.1_OTU3	KF179421 591 bp dna
KF179444	NS-Zeta-2_OTU5	KF179444 591 bp dna
KF362927	NP-Gamma-2.1.3.1_OTU2	KF362927 591 bp dna
KF438251	NP-Beta_OTU8	KF438251 591 bp dna
KF438253	NP-Delta-1.1.2_OTU2	KF438253 591 bp dna
KF438297	NP-Delta-2.3.2.1_OTU2	KF438297 591 bp dna
KF438319	NP-Gamma-2.1.3.2.Incertae_sedis_OTU2	KF438319 591 bp dna
KF438585	NP-Delta-1.2_OTU12	KF438585 591 bp dna
KF438599	NP-Delta-2.3.2.1_OTU1	KF438599 591 bp dna
KF438628	NP-Alpha-1_OTU6	KF438628 591 bp dna
KF498376	NP-Delta-1.1.1_OTU1	KF498376 591 bp dna
KF498409	NP-Delta-1.1.2_OTU5	KF498409 591 bp dna
KF512327	NP-Epsilon-3_OTU3	KF512327 591 bp dna
KF512361	NP-Gamma-2.1.3.2.2.1_OTU1	KF512361 591 bp dna
KF512364	NP-Alpha-2.2.2.1.2.2_OTU8	KF512364 591 bp dna
KF512375	NP-Alpha-2.2.2.1.1.3.2_OTU6	KF512375 591 bp dna
KF574113	NS-Delta-2.1_OTU4	KF574113 591 bp dna
KF574128	NS-Zeta-Incertae_sedis.1_OTU1	KF574128 591 bp dna
KF606908	NS-Zeta-Incertae_sedis.1_OTU2	KF606908 591 bp dna
KF606921	NS-Alpha-3.2.1.1.1.1.3_OTU4	KF606921 591 bp dna
KF606923	NS-Alpha-3.2.1.1.1.1.2_OTU2	KF606923 591 bp dna
KF618632	NP-Eta-1.2.2_OTU2	KF618632 591 bp dna
KF618679	NS-Beta-1_OTU6	KF618679 591 bp dna
KF618761	NP-Gamma-2.2.5.2_OTU4	KF618761 591 bp dna
KF618762	NP-Gamma-2.2.5.2_OTU2	KF618762 591 bp dna
KF667008	NS-Delta-1.1.2.2_OTU4	KF667008 591 bp dna
KF667015	NS-Zeta-2_OTU8	KF667015 591 bp dna
KF668683	NS-Alpha-3.2.3.1.4.1_OTU2	KF668683 591 bp dna
KF668684	NS-Alpha-3.2.3.1.4_OTU2	KF668684 591 bp dna
KF668700	NS-Alpha-3.2.1.1.1.1.3_OTU3	KF668700 591 bp dna
KF668716	NS-Delta-1.1.2.1_OTU11	KF668716 591 bp dna
KF668718	NS-Alpha-3.2.3.1.3_OTU3	KF668718 591 bp dna
KF668721	NS-Alpha-3.2.3.1_OTU6	KF668721 591 bp dna
KF668731	NS-Alpha-3.2.3.1.4.2_OTU1	KF668731 591 bp dna
KF668746	NS-Beta-1.2_OTU1	KF668746 591 bp dna
KF668750	NS-Alpha-3.2.3.Incertae_sedis.2_OTU2	KF668750 591 bp dna
KF668755	NS-Alpha-3.2.3.1.4.2_OTU2	KF668755 591 bp dna
KF668757	NS-Alpha-3.2.3.1.6.1_OTU3	KF668757 591 bp dna
KF668760	NS-Alpha-3.2.3.1.4.1_OTU3	KF668760 591 bp dna
KF668774	NS-Beta-1.2_OTU2	KF668774 591 bp dna
KF668795	NS-Alpha-3.2.3_OTU7	KF668795 591 bp dna
KF668799	NS-Delta-1.1.2.1_OTU9	KF668799 591 bp dna
KF709701	NS-Gamma-2.2.1_OTU8	KF709701 591 bp dna
KF709783	NS-Gamma-2.2.2_OTU5	KF709783 591 bp dna
KF709810	NS-Beta-2.2_OTU6	KF709810 591 bp dna
KF754141	NS-Alpha-3.2.3.1.4_OTU3	KF754141 591 bp dna
KF803043	NS-Alpha-3.2.1.1.1.2_OTU5	KF803043 591 bp dna
KF803133	NP-Theta-2.Incertae_sedis_OTU2	KF803133 591 bp dna
KF803148	NP-Gamma-2.2.5_OTU6	KF803148 591 bp dna
KF803168	NS-Alpha-3.2.3.1.2_OTU5	KF803168 591 bp dna
KF853588	NS-Alpha-3.2.2_OTU5	KF853588 591 bp dna
KF853589	NS-Zeta-1.2_OTU2	KF853589 591 bp dna
KF856996	NP-Gamma-2.2.5_OTU7	KF856996 591 bp dna
KF857040	NS-Alpha-3.2.3.1.6.2_OTU3	KF857040 591 bp dna
KF857089	NS-Alpha-3.2.3.1.5_OTU4	KF857089 591 bp dna
KF874467	NS-Gamma-1.1_OTU5	KF874467 591 bp dna
KF877801	NS-Alpha-3.2.2_OTU7	KF877801 591 bp dna
KF898528	NT-Gamma_OTU7	KF898528 591 bp dna
KF898559	NT-Beta_OTU2	KF898559 591 bp dna
KF898785	NS-Alpha-3.2.1.1.1.2_OTU6	KF898785 591 bp dna
KF898834	NS-Alpha-3.3.2_OTU2	KF898834 591 bp dna
KF901071	NP-Alpha-2.2.2.1.1.3.1_OTU3	KF901071 591 bp dna
KF954320	NP-Theta-4.1.1_OTU1	KF954320 591 bp dna
KF954379	NP-Theta-4.1.1_OTU3	KF954379 591 bp dna
KF954403	NP-Theta-4.1.1_OTU2	KF954403 591 bp dna
KF970660	NS-Alpha-3.2.3.2_OTU3	KF970660 591 bp dna
KF970687	NP-Alpha-2.2.2.1.2.4_OTU3	KF970687 591 bp dna
KF970688	NP-Alpha-2.2.2.1.2.2_OTU10	KF970688 591 bp dna
KF975951	NS-Gamma-2.3.2_OTU4	KF975951 591 bp dna
KF975978	NS-Delta-1.1.2.2_OTU5	KF975978 591 bp dna
KJ081253	NS-Epsilon-2.2_OTU7	KJ081253 591 bp dna
KJ081259	NT-Alpha-1.1.1.1.2_OTU5	KJ081259 591 bp dna
KJ081267	NS-Gamma-2.3.1_OTU4	KJ081267 591 bp dna
KJ152845	NT-Gamma_OTU8	KJ152845 591 bp dna
KJ152872	NP-Eta-1.2.2.Incertae_sedis.1_OTU2	KJ152872 591 bp dna
KJ152880	NP-Gamma-2.2.5.2_OTU5	KJ152880 591 bp dna
KJ152899	NT-Gamma_OTU9	KJ152899 591 bp dna
KJ158485	NS-Beta-2_OTU5	KJ158485 591 bp dna
KJ158577	NS-Delta-1_OTU11	KJ158577 591 bp dna
KJ433494	NT-Alpha-Incertae_sedis_OTU2	KJ433494 591 bp dna
KJ433500	NS-Gamma-2.2.3_OTU1	KJ433500 591 bp dna
KJ433501	NS-Alpha-3.2.1.1.2_OTU2	KJ433501 591 bp dna
KJ433515	NS-Alpha-3.1.1.3_OTU6	KJ433515 591 bp dna
KJ438400	NS-Alpha-3.1.1_OTU5	KJ438400 591 bp dna
KJ438455	NS-Gamma-2.1.2.2_OTU4	KJ438455 591 bp dna
KJ496307	NS-Gamma-2.2.1_OTU3	KJ496307 591 bp dna
KJ496832	NS-Gamma-2.3.1_OTU3	KJ496832 591 bp dna
KJ496887	NS-Gamma-2.3.1_OTU5	KJ496887 591 bp dna
KJ496888	NS-Delta-2.2.2_OTU2	KJ496888 591 bp dna
KJ496982	NS-Beta-1_OTU8	KJ496982 591 bp dna
KJ497054	NS-Delta-1.Incertae_sedis.1_OTU2	KJ497054 591 bp dna
KJ509723	NP-Gamma-2.1_OTU8	KJ509723 591 bp dna
KJ509737	NP-Gamma-2.2.2.2.2_OTU1	KJ509737 591 bp dna
KJ509741	NP-Gamma-2.1.3.2.2.2_OTU9	KJ509741 591 bp dna
KJ509742	NP-Gamma-2.1.3.2.2.2_OTU3	KJ509742 591 bp dna
KJ509744	NP-Gamma-2.1.3.2.2.2_OTU12	KJ509744 591 bp dna
KJ509747	NP-Gamma-2.1.3.2.2.2_OTU4	KJ509747 591 bp dna
KJ509748	NP-Gamma-2.1.3.2.2.2_OTU5	KJ509748 591 bp dna
KJ509749	NP-Gamma-2.1.3.2.3.1_OTU1	KJ509749 591 bp dna
KJ509750	NP-Gamma-2.2.2.2.1_OTU3	KJ509750 591 bp dna
KJ509751	NP-Gamma-2.1.3.2.2.2_OTU10	KJ509751 591 bp dna
KJ509753	NP-Gamma-2.1.3.2.2.2_OTU2	KJ509753 591 bp dna
KJ509754	NP-Gamma-2.1.3.2.2.2_OTU6	KJ509754 591 bp dna
KJ509755	NP-Gamma-2.1.3.2.2.2_OTU11	KJ509755 591 bp dna
KJ509757	NP-Gamma-2.1.3.2.2.2_OTU1	KJ509757 591 bp dna
KJ509760	NP-Gamma-2.1.3.2.2.2_OTU7	KJ509760 591 bp dna
KJ509783	NP-Gamma-2.1.2_OTU7	KJ509783 591 bp dna
KJ509789	NP-Gamma-2.2.2.Incertae_sedis_OTU1	KJ509789 591 bp dna
KJ509790	NP-Gamma-2.2.2.Incertae_sedis_OTU2	KJ509790 591 bp dna
KJ526753	NP-Zeta-2_OTU7	KJ526753 591 bp dna
KJ526757	NP-Gamma-2.1.1_OTU1	KJ526757 591 bp dna
KJ526759	NP-Gamma-2.1.1_OTU2	KJ526759 591 bp dna
KJ526762	NP-Gamma-2.1.1_OTU3	KJ526762 591 bp dna
KJ526768	NP-Gamma-2.1.1_OTU4	KJ526768 591 bp dna
KJ542830	NT-Alpha-1.1.1.1.3.2.2_OTU4	KJ542830 591 bp dna
KJ542832	NT-Alpha-1.1.1.1.2_OTU6	KJ542832 591 bp dna
KJ549584	NP-Alpha-2.2.2.1.2.1_OTU4	KJ549584 591 bp dna
KJ660896	NS-Zeta-1.1_OTU3	KJ660896 591 bp dna
KJ699397	NS-Epsilon-2.2_OTU3	KJ699397 591 bp dna
KJ699412	NS-Gamma-1.1_OTU6	KJ699412 591 bp dna
KJ699416	NS-Alpha-3.1.1.3_OTU7	KJ699416 591 bp dna
KJ729441	NS-Delta-1.1.2.1_OTU7	KJ729441 591 bp dna
KJ729461	NS-Delta-1.1.2.1_OTU3	KJ729461 591 bp dna
KJ778392	NS-Beta-1.1_OTU4	KJ778392 591 bp dna
KJ778396	NP-Theta-2.3_OTU10	KJ778396 591 bp dna
KJ778452	NP-Gamma-2.2.4.2_OTU5	KJ778452 591 bp dna
KJ778506	NP-Gamma-2.2.2.1_OTU3	KJ778506 591 bp dna
KJ807530	NP-Gamma-2.1.3.2_OTU16	KJ807530 591 bp dna
KJ859235	NS-Gamma-2.1.1_OTU6	KJ859235 591 bp dna
KJ859315	NS-Alpha-3.2_OTU2	KJ859315 591 bp dna
KJ859352	NS-Alpha-3.2_OTU3	KJ859352 591 bp dna
KJ863823	NT-Alpha-1.1.1_OTU3	KJ863823 591 bp dna
KJ863842	NS-Gamma-2.3.2.2_OTU12	KJ863842 591 bp dna
KJ863874	NT-Alpha-1.1.1.1.3.3_OTU9	KJ863874 591 bp dna
KJ863955	NT-Alpha-1.1.1_OTU1	KJ863955 591 bp dna
KJ864008	NT-Beta_OTU5	KJ864008 591 bp dna
KJ864127	NT-Alpha-1.1.1.1.3_OTU1	KJ864127 591 bp dna
KJ864183	NS-Alpha-3.2.1.1.1.1_OTU1	KJ864183 591 bp dna
KJ864188	NT-Alpha-1.1.1.1.1_OTU1	KJ864188 591 bp dna
KJ864239	NS-Beta-1_OTU7	KJ864239 591 bp dna
KJ864304	NT-Alpha-1.1.1_OTU2	KJ864304 591 bp dna
KM000564	NP-Eta-1.2.1_OTU4	KM000564 591 bp dna
KM000675	NP-Eta-1.2.1_OTU7	KM000675 591 bp dna
KM030724	NS-Alpha-3.2.1.1_OTU4	KM030724 591 bp dna
KM110745	NS-Zeta_OTU5	KM110745 591 bp dna
KM116901	NS-Gamma-2.3.2_OTU5	KM116901 591 bp dna
KM116912	NS-Beta-2.2_OTU2	KM116912 591 bp dna
KM116929	NS-Delta-2.2_OTU1	KM116929 591 bp dna
KM116963	NP-Eta-1.2.2_OTU3	KM116963 591 bp dna
KM116976	NT-Beta_OTU9	KM116976 591 bp dna
KM117042	NT-Alpha-1.1.1.1.3.2.2_OTU2	KM117042 591 bp dna
KM117076	NS-Delta-1_OTU10	KM117076 591 bp dna
KM117093	NT-Alpha_OTU8	KM117093 591 bp dna
KM117133	NT-Alpha-1.1_OTU2	KM117133 591 bp dna
LK055904	NS-Alpha-3.2.1.1.1.1.1.2_OTU2	LK055904 591 bp dna
LK055937	NP-Delta-1.2_OTU8	LK055937 591 bp dna
LK055949	NP-Gamma-2.2.2.2.2_OTU7	LK055949 591 bp dna
LK055986	NP-Delta-1.1.2_OTU1	LK055986 591 bp dna
LK055990	NP-Delta-2.1.1_OTU9	LK055990 591 bp dna
LK055991	NP-Gamma-2.2.2.2.2_OTU2	LK055991 591 bp dna
LK055997	NP-Delta-1.1.1_OTU2	LK055997 591 bp dna
LK056081	NP-Zeta_OTU2	LK056081 591 bp dna
LK392648	NP-Theta-1.1_OTU4	LK392648 591 bp dna
NcavSCU2	NC-Alpha_OTU2	NcavSCU2 594 bp dna
